# Supplementary material for: Authentication of milk thistle commercial products using UHPLC-QTOF-ESI + MS metabolomics and DNA metabarcoding
Source: BMC Complement Med Ther. 2023 Jul 21;23:257. doi: 10.1186/s12906-023-04091-9 (PMC10360273; doi:10.1186/s12906-023-04091-9)
Supplement: Supplementary file 1 — Supplementary Material 1 [file 12906_2023_4091_MOESM1_ESM.xlsx]

## Sheet: 1.A
Additional file 1.A. Information on Silybum marianum (L.) Gaertn (milk thistle)-botanical preparations analyzed in this study
ID number	Codes	Vendor type	Country of aquistion	Country of origin	Pharmaceutical form	Product clasification	Scientific name of the declared plant species	Milk thistle and/or silymarion content calculated from the declared composion of herbal preparations as declared by producer
PA1	T1/M1	E-commerce	Romania	Romania	Herbal tea/Powder	Food supplement	Silybum marianum (L.) Gaertn.	Milk thistle fruit (Silybi mariani fructus) 750 mg in one 5000-mg bag
							Helianthus tuberosus L.
							Senna alexandrina Mill.
							Urtica dioica L., Urtica urens L.
							Aloe vera (L.) Burm.f.
							Viola arvensis Murray, Viola tricolor L.
							Cichorium intybus L.
							Mangifera indica L.
							Arctium lappa L.
							Taraxacum officinale Weber ex Wigg.
							Galium verum L.
							Sambucus nigra L.
							Ananas comosus (L.) Merr.
							Cinnamomum verum J. S. Presl
							Zingiber officinale Roscoe
PA2	Tb1/U1	E-commerce	Romania	Romania	Tablete	Food supplement	Silybum marianum (L.) Gaertn.	Milk thistle fruit extract 312,5 mg silymarin in one 830-mg tablete
PA3	Tb2/U2	E-commerce	Romania	Czech Republic	Tablete	Food supplement	Silybum marianum (L.) Gaertn.	Milk thistle fruit 25-30:1 extract with 80% silimarin and 30% silybin (equivalent of minimum 7000 mg fruit) in one 1000-mg tablet
PA4	C1/M2	E-commerce	Romania	Romania*	Capsule	Food supplement	Convolvulus arvensis L.	Milk thistle fruit dry extract standrdized to contain 85% silymarin, 35 mg in one 350 mg-capsule
							Arctium lappa L.
							Silybum marianum (L.) Gaertn.
							Schisandra chinensis (Turcz.) Baill.
							Sambucus nigra L.
PA5	Tb3/U3	E-commerce	Romania	United States of America	Tablete	Food supplement	Silybum marianum (L.) Gaertn.	Milk thistle fruit 25-35:1 extract with 80% silymarin (equivalent of minimum 2500-3500 mg fruit) in one 800-mg tablet
PA6	C2/M3	E-commerce	Romania	Romania	Capsule	Food supplement	Curcuma longa L.	Milk thistle fruit (Silybi mariani fructus) 44 mg in one 440-mg capsule
							Cynara cardunculus L.
							Olea europaea L.
							Silybum marianum (L.) Gaertn.
PA7	T2/U4	Health shop	Romania	Romania	Herbal tea/Fruits	Food supplement	Silybum marianum (L.) Gaertn.	Milk thistle fruits in a 50g-bag
PA8	C3/M4	Health shop	Romania	Romania	Capsule	Food supplement	Silybum marianum (L.) Gaertn.	Milk thistle fruit 4:1 dry extract 250 mg (equivalent of minimum 1000 mg fruit) in one 495-mg capsule
							Zea mays L.
PA9	Tb4/U5	Health shop	Romania	Romania	Tablete	Food supplement	Silybum marianum (L.) Gaertn.	Milk thistle fruit (Silybi mariani fructus) 150 mg and Milk thistle fruit extract 40:1 containing 80% silimarin on on 10% maltodextrin (75) mg in one 900-mg capsule
PA10	T3/U6	Health shop	Romania	Romania	Herbal tea	Food supplement	Silybum marianum (L.) Gaertn.	Milk thistle fruits in a 50g-bag. The producer guarantees a flavonoid content of minim 0,5%
PA11	C4/M5	Pharmacy	Romania	United States of America	Capsule	Food supplement	Silybum marianum (L.) Gaertn.	Milk thistle fruit extract, 172 mg silymarin in two 317,5 mg-capsule
							Helianthus tuberosus L.
							Taraxacum officinale Weber ex Wigg.
							Schisandra chinensis (Turcz.) Baill.
							Mentha × piperita L.
							Zingiber officinale Roscoe
							Citrus paradisi Macfad.
PA12	T4/M6	Health shop	Romania	Romania	Herbal tea	Food supplement	Peumus boldus Molina	Milk thistle fruit (Silybi mariani fructus) 750 mg in one 50000-mg bag. The producer guarantees a esential oil content of minim 0,1%
							Chelidonium majus L.
							Silybum marianum (L.) Gaertn.
							Mentha sp.
							Hypericum perforatum L.
							Cichorium intybus L.
							Calendula officinalis L.
							Melilotus officinalis (L.) Pall.
PA13	T5/M7	Health shop	Germany	Germany	Herbal tea	Medicinal product	Carum carvi L.	Milk thistle fruit (Silybi mariani fructus) 400 mg in one 2000-mg tea bag.
							Curcuma xanthorrhiza Roxb
							Taraxacum campylodes G.E.Haglund I (syn Taraxacum officinale)
							Silybum marianum (L.) Gaertn.
							Mentha × piperita L.
PA14	T6/M8	Health shop	Germany	Germany	Herbal tea	Herbal tea	Foeniculum vulgare Mill.	Milk thistle fruit (Silybi mariani fructus) 180 mg in one 1800-mg tea bag.
							Taraxacum campylodes G.E.Haglund I (syn Taraxacum officinale)
							Rubus fruticosus L. (name?)
							Curcuma longa L.
							Pimpinella anisum L.
							Silybum marianum (L.) Gaertn.
							Eucalyptus globulus Labill.
							Rosmarinus officinalis L.
							Coriandrum sativum L.
							Salvia officinalis L.
							Daucus carota L.
PA15	E/M9	Health shop	Germany	Germany	Emultion	Food supplement	Cynara cardunculus L.	Milk thistle fruit extract (Silybi mariani fructus) 636 mg in 15 ml.
							Urtica L.
							Taraxacum officinale Weber ex Wigg.
							Melissa officinalis L.
							Zingiber officinale Roscoe
							Elettaria cardamomum (L.) Maton
							Mangifera indica L.
							Citrus sinensis (L.) Osbeck
							Cocos nucifera L.
							Oryza sativa L.
							Agave L.
							Malpighia glabra L.
							Silybum marianum (L.) Gaertn.
							Daucus carota L.
							Ribes nigrum L.
							Malus pumila Mill.
PA16	Tb5/M10	Drugstore	Germany		Tablete	Food supplement	Silybum marianum (L.) Gaertn.	Milk thistle extract 80 mg containing 65 mg silymarin in one 700-mg tablete
							Curcuma longa L.
PA17	Tb6/U7	Drugstore	Germany**		Tablete	Food supplement	Silybum marianum (L.) Gaertn.	Milk thistle fruit extract (Silybi mariani fructus) 40 mg containing 32 mg silymarin in one 400-mg tablete
PA18	T7/M11	Drugstore	Germany		Herbal tea	Medicinal product	Taraxacum officinale Weber ex Wigg.	Milk thistle fruit (Silybi mariani fructus) 20000 mg in 100000 mg tea pack
							Curcuma xanthorrhiza Roxb
							Silybum marianum (L.) Gaertn.
							Carum carvi L.
*On the product's label is mentioned that the provenience place of the ingredients differs from the country of origin of the food supplement
**Product made in Germany but the milk thistle fruit extract is declared as being from a non-EU country
Abreviations: teas – T; tablets- Tb; capsules-C; E-emulsion; unique ingredient-U; multi-ingredients-M

## Sheet: 1.B
Additional file 1.B. Comparative appearance of Silybum marianum (L.) Gaertn-based preparations (PA1 to PA18) used for scientific analysis. The product codes and the specific information about each preparation are presented in Table 1 and Additional file 1.A.

## Sheet: 1.C
Additional file 1.C. Details of reference plant material (Silybum marianum (L.) Gaertn) used in this study
ID Collection code	Collection place	Geografical coordinates	Collection date	Parts used for phytochemical analysis*	Code/ingredients (Unique/Multi)
ACM24	Agricultural Research and Development Station Secuieni, Neamt County	46°51'13.7"N 26°51'44.6"E	01.08.2021	achenes	Genuine U0
ACM25	Agricultural Research and Development Station Secuieni, Neamt County	46°51'13.7"N 26°51'44.6"E	01.08.2021	achenes
ACM26	Vegetable Research and Development Station Bacau, Bacău County	46°35'06.6"N 26°57'10.5"E	21.07.2021	achenes
ACM27	Vegetable Research and Development Station Bacau, Bacău County	46°35'06.6"N 26°57'10.5"E	21.07.2021	achenes
ACM29	Loc. Fundu Tutovei, Comuna Plopana, Bacău County	46°41'54.4"N 27°11'03.2"E	15.07.2021	dried leaves and inflorescences (capitula)
*Plant raw material dried and conserved at room temperature
