# Supplementary material for: Authentication of milk thistle commercial products using UHPLC-QTOF-ESI + MS metabolomics and DNA metabarcoding
Source: BMC Complement Med Ther. 2023 Jul 21;23:257. doi: 10.1186/s12906-023-04091-9 (PMC10360273; doi:10.1186/s12906-023-04091-9)
Supplement: Supplementary file 4 — Supplementary Material 4 [file 12906_2023_4091_MOESM4_ESM.xlsx]

## Sheet: Additional file 4.A
Additional file 4.A. Zero radius operational taxonomic units (ZOTUs) table, Basic local alignment search tool (BLAST) queries, and species identification report
ID	Query Seq-id / Subject Seq-id	Accession number	Subject Scientific Name	Subject Taxonomy ID	Super Kingdom	sequence	#OTU ID	PA1_1	PA1_2	PA1_3	PA2_1	PA2_2	PA2_3	PA3_1	PA3_2	PA3_3	PA4_1	PA4_2	PA4_3	PA5_1	PA5_2	PA5_3	PA6_1	PA6_2	PA06_3	PA7_1	PA7_2	PA7_3	PA8_1	PA8_2	PA8_3	PA9_1	PA9_2	PA9_3	PA10_1	PA10_2	PA10_3	PA11_1	PA11_2	PA11_3	PA12_1	PA12_2	PA12_3	PA13_1	PA13_2	PA13_3	PA14_1	PA14_2	PA14_3
Zotu1	gi|2213300784|gb|ON090434.1|	ON090434	Tribulus terrestris	eudicots	Eukaryota	ccgtgaaccatcgagtctttgaacgcaagttgcgcccgaagccactaggccgagggcacgtctgcctgggtgtcacgcatcgtcgccccaacccccctcgtgctttggccgaggggcggacggaaattggtctcccgtttgcgtagccaagcggttggcccaaattcgagtactcggcaccggcgctcgccgaccaacggtggtgtaaaaacctctcggaggcacgtcgcgggcgcccttgcaatcctgaggcactcacggaccctgcgcacggcagtgctcatgacgcgaccccaggtcaggcgggatcacccgctgagcttaa	Zotu1	18	5	167	0	0	3	0	0	0	5	0	6	36	4	915	0	0	0	0	0	0	260	25	348	0	0	0	0	0	0	160	40	651	11	12	56	0	0	0	0	0	0
Zotu2	gi|2081720555|gb|MZ817075.1|	MZ817075	Silybum marianum var. albiflorum	eudicots	Eukaryota	ccgtgaaccatcgagtttttgaacgcaagttgcgcccgaagccattcggccgagggcacgtctgcctgggcgtcacgcatcgcgtcgccccagaccacgccttccctacggggatgcgttcgtctggggcggagaatggtctcccgtgccgtcggcgcggttggcctaaaaaggagtccccttcgacggacgcacggctagtggtggttgttaaggccttcgtatcgagctgtgtgtcgttagccgcaagggaagcgctctccaaagaccccaacgcgtcgtctcgcgacgatgcttcgaccgcgaccccaggtcaggcgggactacccgctgagtttaa	Zotu2	2136	26	36362	31	2	300	252	9	3606	65	6	58	4	3	568	8530	9138	3833	1614	4728	212901	180	390	589	9339	22288	57012	40751	34509	128755	58	628	214	5480	7	34452	65	20	25	87	56	517
Zotu3	gi|1061246311|gb|KU724227.1|	KU724227	Withania somnifera	eudicots	Eukaryota	ccgtgaaccatcgagtctttgaacgcaagttgcgcccgaagccattaggccgagggcacgcctgcctgggcgtcacgcatcgcgtcgcccccctcgccccgctcccgtggaaacggcagcggcggcgtcgcgggacggatactggcctcccgtgcgcctagagctcgcggctggcctaaatgcgagtccacgtcgacggacgtcgcggcaagtggtggttgaaactcaactctcgtggtgccgcggctgctgcccgtcgcgcgtgcggtctccgggaccctcacagcgcttgggcgctccgaccgcgaccccaggtcaggcgggattacccgctgagtttaa	Zotu3	0	0	1	0	0	2	0	0	0	0	0	0	16	1	391	0	0	1	14	3	646	1	0	0	0	0	0	0	0	1	1	0	1	0	1	0	0	0	0	2	1	177
Zotu4	gi|1722505388|gb|MK424334.1|	MK424334	Lepidium meyenii	eudicots	Eukaryota	ccgtgaaccatcgagtctttgaacgcaagttgcgccccaagccttctggccgagggcacgtctgcctgggcgtcacaaatcgtcgttcccctcacaaaattttgcgagtgcgggacggaagctggtctcccgtgtgttaccgcacgcggttggccaaaatctgagctgaggatgcttggagcgtcccgacatgcggtggtgatctaaagcctcttcatattgccggtcgctcctgtccgtaagctctcgttgacccaatgtcatcaaagcgaccccaggtcaggcgggatcacccgctgagtttaa	Zotu4	1	0	6	0	0	3	1	0	0	0	0	0	0	0	0	53	2	94	0	0	0	175	12	134	66	12	203	0	0	7	0	0	10	0	1	5	24	21	42	0	0	0
Zotu5	gi|1420818115|gb|MH592580.1|	MH592580	Linum usitatissimum var. usitatissimum	eudicots	Eukaryota	ccgtgaaccatcgagtttttgaacgcaagttgcgcctgaagccatttggctgagggcacgtctgcctgggtgtcacacaacgtcgccccacccccaggatctgggacggtgcggatgttggcctcccgacagctcgaaagggccacacggctggccgaaatgaaagtcgtcggcgagggatgccacggtgagctgtggttgacatgacactactatggtattgtagccgtgagcggttccttgtcggctgctaagtgatggaccgagaggggcctaggcctttttaacttgcgaccccaggtcaggcgggaacacccgctgagtttaa	Zotu5	6	0	103	0	0	0	0	0	1	0	0	0	4	3	94	0	0	0	5	0	229	0	0	0	0	0	7	0	0	0	0	0	0	0	0	0	0	0	0	1	1	49
Zotu6	gi|1061246299|gb|KU724215.1|	KU724215	Peumus boldus	flowering plants	Eukaryota	ccgtgaaccatcgagtctttgaacgcaagttgcgcccgaggccacccggctgagggcacgtctgcctgggcgtcacgccaccctcgctaccccatggccgtcggtgcggtcatgggtgacgcggagattggccatccgtgtcaggctgtgtgcggttggcccaaaaatctggtagcggtgcggcacggcacgacgtgtggtggttgagaggtgacccatctctgctcttacgtcgtgcccgctgccccgccgcgcttagccacaagcgtgggacccaactcgcccgttcaaacgggcgatcgaatcgcgaccccaggtcaggcggggccacccgctgagtttaa	Zotu6	0	0	2	0	0	0	320	24	178	0	0	0	0	0	7	0	0	0	0	0	2	1	0	1	1	0	0	0	0	2	0	1	1	1027	42	2230	51	56	20	6	6	151
Zotu7	gi|2186791238|dbj|LC603274.1|	LC603274	Hippophae rhamnoides	eudicots	Eukaryota	ccgtgaaccatcgagtctttgaacgcaagttgcgcccaaagccatcaggctgagggcacgtctgcctgggcgtcacacaccgttgccctcccaacatcacgttctttcaaggctacgttggttgtgaaggcgcatattggcttcccgtgagctttgccttgtggttggcccaaatttttagtcattggcgaccagtgccgcgacaaaggtggtagttgaaacttcggtgccctgtcgtgtgtgcgggttgttcgtgatacaaggacccaaagcattcaatgtgatgcctcttgatgcgaccccaggtcaggcggggctacccgctgagtttaa	Zotu7	0	0	2	5	1	138	7	3	25	7	1	4	0	0	1	2	0	0	1	0	1	0	0	0	0	0	0	0	0	0	0	0	0	0	0	0	1	1	0	0	0	0
Zotu8	gi|2249528521|gb|ON685346.1|	ON685346	Silybum marianum	eudicots	Eukaryota	ccgtgaaccatcgagtttttgaacgcaagttgcgcccgaagccattcggccgagggcacgtctgcctgggcgtcacgcatcgcgtcgccccagaccacgccttccctacggggatgcgttcgtctggggcggagaatggtctcccgtgccgtcggcgcggttggcctaaaaaggagtccccttcgacggacgcacggctagtggtggttgttaaggccttcgtatcgagccgtgtgtcgttagccgcaagggaagcgctctccaaagaccccaacgcgtcgtctcgcgacgatgcttcgaccgcgaccccaggtcaggcgggactacccgctgagtttaa	Zotu8	948	17	17136	14	3	139	187	5	2676	57	5	39	1	1	224	5425	5761	2409	165	310	15822	56	96	292	5826	13745	34741	29727	24222	90714	40	119	143	4324	17	27207	79	15	25	27	14	217
Zotu9	gi|1564303871|gb|MK460481.1|	MK460481	Tetraselmis subcordiformis	green algae	Eukaryota	cgtgaaccatcgaatctttgaacgcatattgcgctcgaggcctcggccaagagcacgcctgcctcagagtcggttttccccctcaacccccctaccccttgggtagagccggttggacctggcagtctcagagctttcattagcgctgggtctgctgaagtgcagagatttaaccgggacccgctaagggcaaacactaggtaggtagccttcgggttattcctgtgtgtgtctaaggcctggctataatcagcaggaaaacaccttaaccattcgacctgagttcagacgagactacccgccgaacttaa	Zotu9	0	0	0	0	0	2	0	0	0	0	0	0	0	0	0	0	0	0	0	0	0	0	5	0	0	0	0	0	0	0	0	0	0	0	0	0	0	0	0	0	0	0
Zotu10	gi|1717501837|gb|MN257828.1|	MN257828	Senna alexandrina	eudicots	Eukaryota	ccgtgaaccatcgagtctttgaacgcaagttgcgcccgaagccactaggccgagggcacgtctgcctgggtgtcacgcatcgttgccccaaaaccttgtcgtcccttcggtcaaccggaggcgatgaggtgcttgggcggaagttggcctcccgtgagcattgcctcgcggatggtcgaaattggagcctgtggggagcgaccgccacgttccacggtggttgagcagatgcctcgaggccgaccgtgcacgagttgtccccacgtcaaaggctgcgagacccttgcgagcaagaaagtgctcccaacgcgaccccaggtcaggcggggccacccgctgagtttaa	Zotu10	684	4	9623	1	0	13	3	0	15	1	0	3	0	0	1	6	1	3	1	0	14	26	18	39	30	2	32	21	4	36	6	6	34	10	8	39	0	0	0	0	0	0
Zotu11	gi|1948822325|gb|CP056060.1|	CP056060	Oryza sativa Indica Group	monocots	Eukaryota	ccgtgaaccatcgagtctttgaacgcaagttgcgcccgaggccatccggccgagggcacgcctgcctgggcgtcacgccaaaagacgctccacgcgcacccccctatccgggagggcgcggggacgcggtgtctggcctcccgcgcctcgcggcgcggtgggccgaagctcgggctgccggcgaagcgtgccgggcacagcgcatggtggacagctcacgctggctctaggccgcagtgcaccccggcgcgcggccggcgcgatggcccctcaggacccaaacgcaccgagagcgaacgcctcggaccgcgaccccaggtcaggcgggactacccgctgagtttaa	Zotu11	0	0	0	0	0	12	1	0	0	0	0	0	3	0	44	0	0	0	4	1	76	1	2	18	0	0	25	0	0	0	0	5	0	0	0	0	0	0	0	0	0	30
Zotu12	gi|1948822326|gb|CP056061.1|	CP056061	Oryza sativa Indica Group	monocots	Eukaryota	ccgtgaaccatcgagtctttgaacgcaagttgcgcccgaggccatccggccgagggcacgcctgcctgggcgtcacgccaaaagacgctccacgcgccccccctatccgggagggcgcggggacgcggtgtctggccccccgcgcctcgcggcgcggcgggccgaagctcgggctgccggcgaagcgtgccgggcacagcgcatggtggacagctcgcgctggctctaggccgcagtgcaccccggcgcgcggccggcgcgatggcccctcaggacccaaacgcaccgagagcgaacgcctcggaccgcgaccccaggtcaggcgggactacccgctgagtttaa	Zotu12	0	0	0	0	0	2	0	0	0	0	0	0	4	1	45	0	0	0	2	1	52	2	1	16	0	0	13	0	0	0	1	0	0	0	0	0	0	0	0	0	0	18
Zotu13	gi|2083878714|gb|MZ853406.1|	MZ853406	Gongronema latifolium	eudicots	Eukaryota	ccgtgaaccatcgagtttttgaacgcaagttgcgcccgaagccattaggccgagggcacgtctgcctgggcgtcacgcatcgcgtcgccccccctctcccccgttcccgaaagggtcgggcggagcggaggggcggaagttggcttcccgtgctccgtcgcggccagcctaaaacaatgttccctcgccgcggacgtcgcgacaagtggtggtcgtctagattgaacgcgagtcgccggcaagcctcgtcgaggagagcgtccggacccttcgcgcgagagtccctcgtcgagggacaatcgccacgaccgcgaccccaggtcaggcggggctacccgctgagtttaa	Zotu13	0	0	0	0	0	0	9	2	53	0	0	0	0	0	0	0	0	0	0	0	0	0	0	0	0	0	0	0	0	0	0	0	0	0	0	0	0	0	0	0	0	0
Zotu14	gi|1516481576|gb|MG837281.1|	MG837281	Epimedium koreanum	flowering plants	Eukaryota	ccgtgaaccatcgagtctttgaacgcaagttgcgcccaaggccattaggtcgagggcacgtctgcctgggcgtcacgcacagcgtcgctcccaccattatgcctttgttctcttatcgggcaactgcaacgtggcttgggaagcggatattggccccccgtacctttgtaggcgcggccggcctaaaattcggccctcggcgacgagcgtcacgatcagtggtggttgaataacccctttgtcatagaccggtatcgtgttgtttcgtcgtctatttgggccacatggacccttgcgtgtcgtataaacgacattcactctgcgaccccaggtcaggcgggactacccgctgagtttaa	Zotu14	0	0	0	0	0	0	0	0	0	1	0	0	1	0	9	0	0	0	0	0	0	2	1	2	0	0	0	3	1	46	3	4	45	0	0	0	0	0	0	0	0	0
Zotu15	gi|2186791165|dbj|LC603260.1|	LC603260	Hippophae rhamnoides	eudicots	Eukaryota	ccgtgaaccatcgagtctttgaacgcaagttgcgcccaaagccatcaggctgagggcacgtctgcctgggcgtcacacaccgttgccctcccaacatcatgttccttcaaggctatgttggttgtgaaggcgcatattggcttcccgtgagctttgccttgtggttggcccaaatttttagtcattggcgaccagtgccgcgacaatggtggtagttgaaacttcggtgccctgtcgtgtgtgcgggttgttcgtgatacaaggacccaaagcattcaatgtgatgcctcttgatgcgaccccaggtcaggcggggctacccgctgagtttaa	Zotu15	0	0	0	3	0	51	0	0	0	0	0	0	0	0	0	0	0	0	0	0	0	0	0	0	0	0	0	0	0	0	0	0	0	0	0	0	0	0	0	0	0	0
Zotu16	gi|395627751|gb|JF977132.2|	JF977132	Nelumbo nucifera	flowering plants	Eukaryota	ccgtgaaccatcgagtctttgaacgcaagttgcgcccgaggcctttgagccaagggcacgcctgcctgggcgtcacgcatcgttgcccttccctccctttcccatttggtgttggagagttggtgcagatgttggcctctcgttccgttttggtgcggttggcccaaatgatggcccccgacaataaagtgccacgacggttggtggttcaatcttaggtggtggaatgctggacgtcgtgcacgttgtgttgtcattggggtgtcgagtgtgtgacccgatgagggatccgttgttgacggagcctgccttgcgaccccaggtcaggcggggccacccgctgaatttaa	Zotu16	1	1	86	0	0	0	0	0	0	0	0	0	0	0	0	0	0	0	0	0	0	0	0	0	0	0	0	0	0	0	0	0	0	0	2	20	0	0	0	0	0	0
Zotu17	gi|1717501774|gb|MN257765.1|	MN257765	Senna alexandrina	eudicots	Eukaryota	ccgtgaaccatcgagtctttgaacgcaagttgcgcccgaagccactaggccgagggctcgtctgcctgggtgtcacgcatcgttgccccaaaaccttgtcgtcccttcggtcaaccggaggcgatgaggtgcttgggcggaagttggcctcccgtgagcattgcctcgcggatggtcgaaattggagcctgtggggagcgacggccacgttccacggtggttgaggagatgcctcgaggccgaccgtgcgcgagttgtccccacgtcaaaggctgcgagacccttgcgagcaagaaagtgctcccaacgcgaccccaggtcaggcggggccacccgctgagtttaa	Zotu17	338	1	4583	1	0	5	2	0	5	2	0	0	0	0	0	1	1	1	0	0	5	19	1	23	23	2	21	13	2	29	1	5	25	3	3	24	0	0	0	0	0	0
Zotu18	gi|1331395691|gb|MG220005.1|	MG220005	Silybum marianum	eudicots	Eukaryota	ccgtgaaccatcgagtttttgaacgcaagttgcgcccgaagccattcggccgagggcacgtctgcctgggcgtcacgcatcgcgtcgccccagaccacgccttccctacggggatgcgttcgtctggggcggagaatggtctcccgtgccgtcggcgcggttggcctaaaaaggagtccccttcgacggacgcacggctagtggtggttgttaaggccttcgtatcgagccgtgtgtcgttagccgcaagggaagtgctctccaaagaccccaacgtgtcgtctcgcgacgatgcttcgaccgcgaccccaggtcaggcgggactacccgctgagtttaa	Zotu18	367	1	6583	4	1	59	24	5	512	14	1	9	3	1	122	2015	2092	869	308	889	39755	18	35	69	1708	3959	10081	6135	4788	18035	7	107	32	873	0	5048	10	2	3	26	30	81
Zotu19	gi|2169218509|gb|OK523419.1|	OK523419	Plantago ovata	eudicots	Eukaryota	ccgtgaaccatcgagtctttgaacgcaagttgcgcccgacgccttcgggctgagggcacgcctgcctgggcgtcacgcatcgcgtcgccccctcccaaacccttgtggttcggtgatggggcggacaatggcttcccgttagctcggttagcctaaaaaggatccctcaacgatggatgtcacaaccagtggtggttgaaagatcattggtgctgttgtgcttcaccctgtcgcttgctagggcatcatcataaaccaacggcgtgaaatgcgccttcgaccgcgaccccaggtcagacgggactacccgctgagtttaa	Zotu19	0	0	23	0	0	0	0	0	0	3	0	4	0	0	0	16	4	15	0	0	1	0	0	0	2	6	24	0	0	0	0	1	0	0	0	0	7	5	6	0	0	0
Zotu20	gi|2083878742|gb|MZ853434.1|	MZ853434	Gongronema latifolium	eudicots	Eukaryota	ccgtgaaccatcgagtttttgaacgcaagttgcgcccgaagccattaggccgagggcacgtctgcctgggcgtcacgcatcgcgtcgccccccctctcccccgttcccgaaagggtggggcggagcggaggggcggaagttggcttcccgtgctccgtcgcggccagcctaaaacaatgttccctcgccgcggacgtcgcgacaagtggtggtcgtctagattgaacgcgagtcgccggcaagcctcgtcgaggagagcgttcggaccctttgcgcgagagtccctcgtcgagggacaatcgccacgaccgcgaccccaggtcaggcggggctacccgctgagtttaa	Zotu20	0	0	0	0	0	0	4	2	20	0	0	0	0	0	0	0	0	0	0	0	1	0	0	0	0	0	0	0	0	0	0	0	0	0	0	0	0	0	0	0	0	0
Zotu21	gi|11414829|emb|AJ275338.1|	AJ275338	Ilex mitis	eudicots	Eukaryota	ccgtgaaccatcgagtttttgaacgcaagttgcgcccaaagccattaggctaagggcacgtctgcctgggcgtcacgcatcacgtcgccccaaccccaatgcctagctagctggatattgtgggagttggggcggaaattggcctcccgtccacgaccgtgcgcggttggcccaaaaaaaaaaggagttcttgacgacggacgtcacgacaagtggtggttgaaagacctattgcatcaagtcgtgaggcaccgagtctgtagcgagctctgaccgtgaccctgcgcaccttctttaacggaatggtgctccgaccgcgaccccaggtcagacgggattacccgctgagtttaa	Zotu21	0	0	1	12	1	36	1	0	1	1	0	1	7	1	179	1	0	0	0	0	1	41	9	65	0	0	0	0	0	0	24	22	156	0	0	0	0	0	0	0	0	0
Zotu22	gi|2249528637|gb|ON685458.1|	ON685458	Melissa officinalis	eudicots	Eukaryota	ccgtgaaccatcgagtttttgaacgcaagttgcgcccgaagccatttggttgagggcacgtctgcctgggcgtcacgcatcgtgtcgccccctaccactcctcaaatagatgtttggtgtgggggcggatattggtctcccgtttctccgatacggttggccaaaatatgagtccctatcgatggacgcacgactagtggtggttgataaaacctacgtcttgtgttgtgcgtcttcattcgtatgggaagcttaaagaccccaacgtgttgtcttttgacgacgcttcgaccgcgaccccaggtcaggcgggattacccgctgagtttaa	Zotu22	0	0	2	10	2	112	2	0	11	0	0	1	0	0	17	0	0	0	0	0	1	0	0	10	0	0	0	0	0	0	0	0	0	157	0	630	37	0	25	6	0	143
Zotu23	gi|2083878709|gb|MZ853401.1|	MZ853401	Gongronema latifolium	eudicots	Eukaryota	ccgtgaaccatcgagtttttgaacgcaagttgcgcccgaagccattaggccgagggcacgtctgcctgggcgtcacgcatcgcgtcgccccccctctcccccgttcccgaaagggtcgggcggagcggaggggcggaagttggcttcccgtgctccgtcgcggccagcctaaaacaatgttccctcgccgcggacgtcgcgacaagtggtggtcgtctagattgaacgcgagtcgccggcaagcctcgtcgaggagagcgttcggaccctttgcgcgagagtccctcgtcgagggacaatcgccacgaccgcgaccccaggtcaggcggggctacccgctgagtttaa	Zotu23	0	0	0	0	0	0	2	2	23	0	0	0	0	0	0	0	0	0	0	0	0	0	0	1	0	0	0	0	0	0	0	0	0	0	0	0	0	0	0	0	0	0
Zotu24	gi|1179011742|gb|KY934932.1|	KY934932	uncultured eukaryote	eukaryotes	Eukaryota	ccgtgaaccatcgagtctttgaacgcaagttgcgcccgaagccttccggccgagggcacgtctgcctgggcgtcacgcatcgcgtctcccccccgcccgccggggggaaggatgatggcctcccgtactctaaccgggcgcggctggcctaaaacgggagcccgcggcgacgagctgcagcggcgattggtggtggacgaggccttagaggcccctgtttgcatcgcgtcgcgcacgcacgccgtcggggaagggctcgttggaccctaaggtgttgctgaaaagcacaaaccgttgcgaccccaggtcaggcggggctacccgctgagtttaa	Zotu24	0	0	0	8	1	78	0	0	0	0	0	0	0	0	0	0	0	0	0	0	1	0	0	0	0	0	0	0	0	0	0	0	0	0	0	0	0	0	0	0	0	0
Zotu25	gi|2083878709|gb|MZ853401.1|	MZ853401	Gongronema latifolium	eudicots	Eukaryota	ccgtgaaccatcgagtttttgaacgcaagttgcgcccgaagccattaggccgagggcacgtctgcctgggcgtcacgcatcgcgtcgccccccctctcccccgttcccgaaagggtcgggcggagcggaggggcggaagttggcttcccgtgctccgtcgcggccagcctaaaacaatgttccctcgccgcggacgtcgcgacaagtggtggtcgtctagattgaacgcgagtcgccggcaagcctcgtcgaggagagcgttcgaaccctttgcgcgagagtccctcgtcgagggacaatcgccacgaccgcgaccccaggtcaggcggggctacccgctgagtttaa	Zotu25	0	0	0	0	0	0	6	1	21	0	0	0	0	0	0	0	0	0	0	0	0	0	0	0	0	0	0	0	0	0	0	0	0	0	0	0	0	0	0	0	0	0
Zotu26	gi|1331049669|gb|MG235515.1|	MG235515	Citrullus lanatus	eudicots	Eukaryota	ccgcgaaccaccgagtctttgaacgcaagttgcgcccggagccttctggccgagggcacgtctgcctgggcgtcacgcatcgctgccccccccacacaacaccccatgcgggctcgttgcgtaggcaggggcacacgctggcctcccgtgcgcaccgtcgtgcggatggcttaaattcgagtcctcggcgcacgtcgtcgcgacactacggtggttgatccgacctcggtaccacgtcgcgatcttgacgtcgcctccttgtggactcctacaccgaccctctgaacgctgtccccccaaaggatgacgctctcgacgcgaccccaggtcaggcgggactacccgctgagtttaa	Zotu26	0	0	1	0	0	0	0	0	0	0	0	0	0	0	0	0	0	0	0	0	0	0	0	0	0	0	0	7	1	28	0	5	10	0	0	0	0	0	0	0	0	0
Zotu27	gi|2186791238|dbj|LC603274.1|	LC603274	Hippophae rhamnoides	eudicots	Eukaryota	ccgtgaaccatcgagtctttgaacgcaagttgcgcccaaagccatcaggctgagggcacgtctgcctgggcgtcacacaccgttgccctcccaacatcacgttctttcaaggctacgttggttgtgaaggcgcatattggcttcccgtgagctttgccttgtggttggcccaaatttttagtcattggcgaccagtgccgcgacaaaggtggtagttgaaacttcggtgccctgtcgtgtgtgcgggttgttcgtgatacaaggacccaaagcattcaatgtgatgcctcttgatgtgaccccaggtcaggcggggctacccgctgagtttaa	Zotu27	0	0	0	0	0	0	2	1	16	0	0	0	0	0	0	0	0	0	0	0	0	0	0	0	0	0	0	0	0	0	0	0	0	0	0	0	0	0	0	0	0	0
Zotu28	gi|2083878714|gb|MZ853406.1|	MZ853406	Gongronema latifolium	eudicots	Eukaryota	ccgtgaaccatcgagtttttgaacgcaagttgcgcccgaagccattaggccgagggcacgtctgcctgggcgtcacgcatcgcgtcgccccccctctcccccgttcccgaaagggtcgggcggagcggaggggcggaagttggcttcccgtgctccgtcgcggccagcctaaaacaatgttccctcgccgcggacgtcgcgacaagtggtggtcgtctagattgaacgcgagtcgccggcaagcctcgtcgaggagagcgttcggacccttcgcgcgagagtccctcgtcgagggacaatcgccacgaccgcgaccccaggtcaggcggggctacccgctgagtttaa	Zotu28	0	0	0	0	0	0	5	0	8	0	0	0	0	0	0	0	0	0	0	0	0	0	0	0	0	0	0	0	0	0	0	0	0	0	0	0	0	0	0	0	0	0
Zotu29	gi|2249528680|gb|ON685501.1|	ON685501	Stevia rebaudiana	eudicots	Eukaryota	ccgtgaaccatcgagtttttgaacgcaagttgcgcccaaagccatctggttgagggcacgtctgcctgggcgtcacgtgtcatgtttgcctgcatcgaacctctgttatcggagtgtctcgtgtgtgggcggagaatggcctcctgtgcccatggtgcggttggccaaaatatgagtcgccttaggagggacgcatgattggtggtggtcgattaaacagtcgtctcgggtcatgcgtctacctttgctagggtaaaagactcttgaaatgccctaatgtcttgtcttgtgacgtctcttcgatcgcgaccccaggtcaggcgggactacccgctgagtttaa	Zotu29	0	0	0	0	0	0	0	0	0	0	0	0	0	0	0	0	0	0	0	0	0	0	0	0	0	0	0	25	3	69	9	1	51	0	0	0	0	0	0	0	0	0
Zotu30	gi|815859360|gb|KM036286.1|	KM036286	Oryza sativa;Oryza sativa Indica Group	monocots	Eukaryota	ccgtgaaccatcgagtctttgaacgcaagttgcgcccgaggccatccggccgagggcacgcctgcctgggcgtcacgccaaaagacgctccacgcgccccccctatccgggagggcgcggggacgcggtgtctggccccccgcgcctcgcggcgcggtgggccgaagctcgggctgccggcgaagcgtgccgggcacagcgcatggtggacagctcgcgctggctctaggccgcagtgcaccccggcgcgcggccggcgcgatggcccctcaggacccaaacgcaccgagagcgaacgcctcggaccgcgaccccaggtcaggcgggactacccgctgagtttaa	Zotu30	0	0	0	0	0	1	0	0	0	0	0	0	1	0	11	0	0	0	0	0	14	4	2	19	1	0	12	0	0	0	0	2	0	0	0	0	0	0	0	0	0	2
Zotu31	gi|2259399263|emb|OW838595.1|	OW838595	uncultured fungus	fungi	Eukaryota	ccgtgaaccatcgagtctttgaacgcaagttgcgcccgaggccatccggccgagggcacgcctgcctgggcgtcacgccaaaagacgctccgcgcgccccccctatccgggagggcgcggggacgcggtgtctggccccccgcgcctcgcggcgcggtgggccgaagctcgggctgccggcgaagcgtgccgggcacagcgcatggtggacagctcacgctggctctaggccgcagtgcaccccggcgcgcggccggcgcggtggcccctcaggacccaaacgcaccgagagcgaacgcctcggaccgcgaccccaggtcaggcgggactacccgctgagtttaa	Zotu31	0	0	1	0	0	15	0	0	0	0	0	0	0	0	0	0	0	0	0	0	0	0	1	23	0	0	21	0	1	0	0	8	0	0	0	0	0	0	0	0	0	0
Zotu32	gi|1963521561|gb|MW527433.1|	MW527433	Hordeum vulgare	monocots	Eukaryota	ccgcgaaccatcgagtctttgaacgcaagttgcgcccgaggccactcggccgagggcacgcctgcctgggcgtcacgccaaaacacgctcccaaccaccctcttcgggaattgggatgcggcatatggtccctcgtcctgcaaggggcggtgggccgaagatcgggctgccggcgtaccgcgtcggacacagcgcatggtgggcgtccttgctttatcaatgcagtgcatccgacgcgtagacggcatcatggcctcgaaacgacccatcgaacgaagtgcacgtcgcttcgaccgcgaccccaggtcaggcgggactacccgctgagtttaa	Zotu32	1	0	10	1	0	8	2	1	7	2	0	0	1	1	21	3	2	4	82	404	10135	0	0	0	1	1	8	2	1	14	1	2	0	0	0	0	0	0	0	1	0	19
Zotu33	gi|1388116626|gb|MH321547.1|	MH321547	Zanthoxylum bungeanum	eudicots	Eukaryota	ccgtgaaccatcgagtctttgaacgcaagttgcgccccaagcctttaggccgagggcacgtctgcctgggtgtcacgcatcgttgccccaccccaccccctccgggggcctggcggtgcgggcggataatggcctcccgtgcgctccccgctcgcggctggcccaaaatttgagtccctggcgaccggagccgcgacgatcggtggtgaaaacaaacctctcgagctaacgtctcgtgcccggccccctgtttcgggactcatagaccctgaagctctgcgcaagcagtgctcgcattgcgaccccaggtcaggcgggattacccgctgagtttaa	Zotu33	0	0	0	1	0	23	0	0	0	0	0	0	0	0	0	0	0	0	0	0	0	0	0	0	0	0	0	0	0	0	0	0	0	0	0	0	0	0	0	0	0	0
Zotu34	gi|1331395483|gb|MG219797.1|	MG219797	Sambucus nigra	eudicots	Eukaryota	ccgtgaaccatcgagtttttgaacgcaagttgcgcccgaagccattaggccgagggcacgtctgcctgggcgtcacacattgccgtcgccccccttccaaatttttcccattcctggggacgttggtagtcgggcggatattggtctcccgtgctctcgagcgcggttggcccaaaagcgagtcctcggaaacggacgtcacgacaagtggtggttgaaaagccttcttatcctgtcgtgcaccaattcgttgtcgcgggcatcgagttgaccctgacgcgtcgtctctgacgtcgcttcgatcgcgaccccaggtcaggcgggattacccgctgagtttaa	Zotu34	45	0	552	0	0	1	1	0	2	143	0	92	0	0	3	13	1	5	0	0	1	3	0	2	0	0	0	6	1	11	2	0	9	0	0	14	13	5	1	0	0	16
Zotu35	gi|2083878714|gb|MZ853406.1|	MZ853406	Gongronema latifolium	eudicots	Eukaryota	ccgtgaaccatcgagtttttgaacgcaagttgcgcccgaagccattaggccgagggcacgtctgcctgggcgtcacgcatcgcgtcgccccccctctcccccgttcccgaaagggtcgggcggagcggaggggcggaagttggcttcccgtgctccgtcgcggccagcctaaaacaatgttccctcgccgcggacgtcgcgacaagtggtggtcgtctagattgaacgcgagtcgccggcaagcctcgtcgaggagaacgttcggacccttcgcgcgagagtccttcgtcgagggacaatcgccacgaccgcgaccccaggtcaggcggggctacccgctgagtttaa	Zotu35	0	0	0	0	0	0	4	0	13	0	0	0	0	0	0	0	0	0	0	0	0	0	0	0	0	0	0	0	0	0	0	0	0	0	0	0	0	0	0	0	0	0
Zotu36	gi|1331049435|gb|MG235281.1|	MG235281	Lipandra polysperma	eudicots	Eukaryota	ccgtgaaccatcgagtctttgaacgcaagttgcgcccgaagcctttaggtcgagggcacgcctgcctgggcgtcacgcatcgcgtctccccccacccaccaagcgtgggaagggacggaggaggatggcctcccatgcctcaccgggcgtggatggcctaaatacggagcccccggttacgagatgccgcggcgattggtggtagacgaggcctagcctaggatatcgcgccgcgcaccacgtagctcccgaggtctcgcaggacccttagttgtctgccccccggggcggcaaaaccgttgcgaccccaggtcaggcggggctacccgctgagtttaa	Zotu36	0	0	0	0	0	0	0	0	0	0	0	0	0	0	0	0	0	0	0	0	0	4	0	3	3	0	4	0	0	0	0	0	0	0	0	0	0	0	0	0	0	0
Zotu37	gi|2186791239|dbj|LC603275.1|	LC603275	Hippophae rhamnoides	eudicots	Eukaryota	ccgtgaaccatcgagtctttgaacgcaagttgcgcccaaagccatcaggctgagggcacgtctgcctgggcgtcacacaccgttgccctcccaacatcacgttccttcaaggctacgttggttgtgaaggcgcatattggcttcccgtgagctttgacttgcggttggcccaaatttttagtcattggcgacctgtgccgcgacaatggtggtagttgaaactttgttgccctgtcgtgtgtgcgggttgttcgtgatacaaggacccaatgcattcaatgtgatgcctcttgatgcgaccccaggtcaggcggggctacccgctgagtttaa	Zotu37	0	0	0	3	0	21	0	0	0	0	0	0	0	0	0	0	0	0	0	0	0	0	0	0	0	0	0	0	0	0	0	0	0	0	0	0	0	0	0	0	0	0
Zotu38	gi|1400017410|gb|MH469489.1|	MH469489	Sophora flavescens	eudicots	Eukaryota	ccgtgaaccatcgagtctttgaacgcaagttgcgcccgaagccattaggctgagggcacgcctgcctgggtgtcgcacatcgttgccccaatgcctcagccctgttgctaggcatagtaaaggggtgaatgttggcttcccgtgagcgatgcctcgcggttggctgaaaattgagtccgtggtggagtgcgccgcgatggatggtggttgagtaagagctcgagaccgatcgtgtgtgtcacccctaccggatttgtgactctttgacccatgagcggccgttggctgcccacgacgggacctcaggtcaggcggggctacccgctgagtttaa	Zotu38	0	0	0	1	0	20	0	0	0	0	0	0	0	0	0	0	0	0	0	0	1	0	0	0	0	0	0	0	0	0	0	0	0	0	0	0	0	1	0	0	0	1
Zotu39	gi|11414829|emb|AJ275338.1|	AJ275338	Ilex mitis	eudicots	Eukaryota	ccgtgaaccatcgagtttttgaacgcaagttgcgcccaaagccattaggctaagggcacgtctgcctgggcgtcacgcatcacgtcgccccaaccccaatgcctagctagctggatattgtgggagttggggcggaaattggcctcccgtccacgaccgtgcgcggttggcccaaaaaaaaaaggagttgttgacgacggacgtcacgacaagtggtggttgaaagacctattgcatcaagtcgtgaggcaccgagtctgtagcgagctctgaccgtgaccctgcgcaccttctttaacggaatggtgctccgaccgcgaccccaggtcagacgggattacccgctgagtttaa	Zotu39	0	0	0	4	0	9	0	0	1	1	0	0	0	0	43	0	0	0	0	0	0	12	2	18	0	0	0	0	0	0	11	5	39	0	0	0	0	0	0	0	0	0
Zotu40	gi|54651436|gb|BT016655.1|	BT016655	Zea mays	monocots	Eukaryota	ccgcgaaccatcgagtttttgaacgcaagttgcgcccgaagccttctggcggagggcacgtctgcctgggcgtcacgccaaaagacactcccaacacccccccgcggggcgagggacgtggcgtctggccccccgcgccgcagggcgaggtgggccgaagcaggggctgccggcgaaccgcgccgggcgcagcacgtggtgggcgacatcaagttgttctcggtgcagcgtcacggcgcgcggccggacattcggccctaaggacccatcgagcgaccgagcttgccctcggaccgcgaccccaggtcagtcgggactacccgctgagtttaa	Zotu40	0	0	4	0	0	0	0	0	0	0	0	0	0	0	1	9	0	40	0	0	0	19	12	21	0	0	0	0	0	0	0	0	0	1	1	5	3	1	7	0	0	0
Zotu41	gi|2249528622|gb|ON685443.1|	ON685443	Lavandula angustifolia	eudicots	Eukaryota	ccgtgaaccatcgagtctttgaacgcaagttgcgcccgaggccattcggctgagggcacgtctgcctgggcgtcacgcatcgcgtcgccccctccacccgcgcactgcgctcgtagagggggcggatattggccccccgtgtgctccggcacgcggtcggcccaaatgcgatcccccggcgactcatgtcgcggccagtggtggttgaacatatcaatctcgtgtcttgccgcgtcgttgagccgtcggacgtgatctcgttaacgacccaacggtgtgagcgcaccccgtgcgcgcgcgccctcgaccgcgaccccaggtcaggcgggattacccgctgagtttaa	Zotu41	0	0	0	0	0	0	0	0	0	0	0	1	0	0	0	20	2	10	0	0	0	0	0	0	0	0	0	0	0	0	0	0	0	0	0	0	3	3	1	0	0	0
Zotu42	gi|1441206243|gb|MH711309.1|	MH711309	Hypericum perforatum	eudicots	Eukaryota	ccgtgaaccatcgagtctttgaacgcaagttgcgcccgaagccttctggccgagggcacgcctgcctgggtgtcacacatcgtcgccccccaaaatcccgatatctcgcaagagacaatcgggaataggatgggcggaaaatggtctcccgtgcgctcccgttcgcggttggcccaaaaatgagttcctggcaaagcaaagccacgaccagcggtggttgtaagaccctcggtacaagtcgtgagccttgcattgctcgtagggacatgttgaccctgaacgtgatcgagtaacatcgaacactcacaaagtgaccccaggtcaggcgggactacccgctgaatttaa	Zotu42	0	0	0	0	0	0	0	0	0	0	0	0	1	0	42	8	1	5	0	0	0	10	1	14	0	0	0	0	0	0	5	5	18	0	0	1	1	2	0	0	0	0
Zotu43	gi|2249528561|gb|ON685382.1|	ON685382	Cynara cardunculus	eudicots	Eukaryota	ccgtgaaccatcgagtttttgaacgcaagttgcgcccgaagccattcggccgagggcacgtctgcctgggcgtcacgcatcgcgtcgccccagaccacgactccccgatggggattcgtttcgtctggggcggagactggtctcccgtgcccttggtgcggttggcctaaaaaggagtccccttcggtggacgcacggctagtggtggttgtcaaggccttcgtatcgagccgtgcgtcgggtgccgcaagggaagcgctctccaaagacccccaacgtgtcgtcctgcgacgacgcttcgaccgcgaccccaggtcaggcgggactacccgctgagtttaa	Zotu43	0	0	3	0	0	0	1	1	3	2	0	0	0	0	0	1357	1084	230	0	1	6	4	2	11	14	10	34	2	0	1	0	0	0	0	0	0	6	1	0	0	0	0
Zotu44	gi|756773063|gb|KP092708.1|	KP092708	Senna tora	eudicots	Eukaryota	ccgtgaaccatcgagtctttgaacgcaagttgcgcccgaagccactaggccgagggcacgtctgcctgggtgtcacgcatcgtagccccaagccacgtccaccccccgattgattaggggtgacgaggtgcttgggggaatttggcctcccgtgatccgtgcattgcggatggccgaaaaaggagcctgtgcggggcaatcgccacgttccacggtggatgagcagatgcctcgagaccgaccatgcgttggttgtccctatggatgggctgtcagacccttgggagcgacgaagctttcccgaagcgaccccaggtcaggcggggctacccgctgagtttaa	Zotu44	2	0	48	0	0	0	0	0	1	0	0	0	0	0	0	0	0	0	0	0	0	0	0	0	0	0	0	0	0	0	0	0	0	4	1	39	0	0	0	0	0	0
Zotu45	gi|1717501837|gb|MN257828.1|	MN257828	Senna alexandrina	eudicots	Eukaryota	ccgtgaaccatcgagtctttgaacttaagttgcgcccgaagccactaggccgagggcacgtctgcctgggtgtcacgcatcgttgccccaaaaccttgtcgtcccttcggtcaaccggaggcgatgaggtgcttgggcggaagttggcctcccgtgagcattgcctcgcggatggtcgaaattggagcctgtggggagcgaccgccacgttccacggtggttgagcagatgcctcgaggccgaccgtgcacgagttgtccccacgtcaaaggctgcgagacccttgcgagcaagaaagtgctcccaacgcgaccccaggtcaggcggggccacccgctgagtttaa	Zotu45	36	0	544	0	0	2	0	0	1	0	0	0	0	0	0	0	0	0	0	0	1	3	0	1	2	1	0	1	1	3	0	0	0	1	1	5	0	0	0	0	0	0
Zotu46	gi|2259532926|emb|OW988438.1|	OW988438	Aspergillus pseudoglaucus	ascomycete fungi	Eukaryota	agtgaatcatcgagtctttgaacgcacattgcgccccctggtattccggggggcatgcctgtccgagcgtcattgctgccctcaagcacggcttgtgtgttgggcttccgtccctggtaacggggacgggcccaaaaggcagtggcggcaccatgtctggtcctcgagcgtatggggctttgtcacccgctcccgtaggtccagctggcagctagcctcgcaaccaatctttttaaccaggttgacctcggatcaggtagggatacccgctgaacttaa	Zotu46	0	0	1	0	0	0	0	1	1	0	0	0	0	0	1	0	0	0	0	0	0	0	0	0	0	0	0	0	0	0	0	0	0	0	0	0	0	0	0	0	0	0
Zotu47	gi|2257780004|gb|MZ656038.1|	MZ656038	Agrimonia eupatoria	eudicots	Eukaryota	ccgtgaaccatcgagtctttgaacgcaagttgcgcccgaagccgttaggccgagggcacgcctgcctgggcgtcacacgtcgttgccccgccccgacacgtcctctcgtaaaagggaggcgggtctggacgggacggatgatggcctcccgtgtgccccgtcacgcggccggtataaaaacagagtcctcggcggccaacgcctcgacgatcggtggttgtccagacctcggtttcccgtcgtgcgcgggcgtcgtccgtggggctttcccgatgcgcgtcggttccgacgctcccaacgcgaccccaggtcaggcggggtcacccgctgaatttaa	Zotu47	0	0	0	0	0	0	0	0	0	0	0	0	2	0	28	2	0	1	0	0	0	3	2	11	0	0	0	0	0	0	5	1	15	0	0	3	3	1	0	0	0	0
Zotu48	gi|2259487560|emb|OW889639.1|	OW889639	uncultured bacterium	bacteria	Bacteria	ccgcgaaccatcgagtttttgaacgcaagttgcgcccgaagccttctggcggagggcacgtctgcctgggcgtcacgccaaaagacactcccaacacccccccgcggggcgagggacgtggcgtctggccccccgcgccgcacggcgaggtgggccgaagcaggggctgccggcgaaccgcgccgggcgcagcacgtggtgggcgacatcaagttgttgttctcggtgcagcgtcccggcgcgcggccggccattcggccctaaggacccatcgagcgaccgagcttgccctcggaccgcgaccccaggtcagtcgggactacccgctgagtttaa	Zotu48	0	0	26	0	0	0	0	0	0	1	0	0	0	0	2	10	1	15	0	0	0	15	67	92	0	0	0	0	0	0	0	0	1	0	0	6	0	0	3	0	0	0
Zotu49	gi|2111365335|emb|OU501382.1|	OU501382	uncultured Aspergillus	ascomycete fungi	Eukaryota	agtgaatcatcgagtctttgaacgcacattgcgccctctggtattccggggggcatgcctgtccgagcgtcattgctgccctcaagcacggcttgtgtgttgggcccccgtcccggttaagcattagccccgggacgggcccgaaaggcagcggcggcaccgtgtccggtcctcgagcgtatggggctctgtcacccgctcgtgtaggtccggccggcggccagcccgaccctttaaccaatcttttaaccaggttgacctcggatcaggtagggatacccgctgaacttaa	Zotu49	0	0	0	0	0	0	0	0	0	0	0	0	0	0	0	0	0	0	0	0	0	0	0	0	0	0	0	0	0	0	0	0	0	0	0	0	0	0	0	0	0	0
Zotu50	gi|1331395691|gb|MG220005.1|	MG220005	Silybum marianum	eudicots	Eukaryota	ccgtgaaccatcgagtttttgaacgcaagttgcgcccgaagccattcggccgagggcacgtctgcctgggcgtcacgcatcgcgtcgccccagaccacgccttccctacggggatgcgttcgtctggggcggagaatggtctcccgtgccgtcggtgcggttggcctaaaaaggagtccccttcgacggacgcacggctagtggtggttgttaaggccttcgtatcgagccgtgtgtcgttagccgcaagggaagtgctctccaaagaccccaacgtgtcgtctcgcgacgatgcttcgaccgcgaccccaggtcaggcgggactacccgctgagtttaa	Zotu50	44	1	856	1	0	10	10	1	76	6	0	1	0	0	21	192	160	71	59	192	8050	3	15	18	232	574	1580	820	789	3218	3	19	5	79	0	501	3	0	2	1	2	15
Zotu51	gi|1331395691|gb|MG220005.1|	MG220005	Silybum marianum	eudicots	Eukaryota	ccgtgaaccatcgagtttttgaacgcaagttgcgcccgaagccattcggccgagggcacgtctgcctgggcgtcacgcatcgcgtcgccccagaccacgccttccctacggggatgtgttcgtctggggcggagaatggtctcccgtgccgttggcgcggttggcctaaaaaggagtccccttcgacggacgcacggctagtggtggttgttaaggccttcgtatcgagccgtgtgtcgttagccgcaagggaagtgctctccaaagaccccaacgtgtcgtctcgcgacgatgcttcgaccgcgaccccaggtcaggcgggactacccgctgagtttaa	Zotu51	73	1	1072	0	0	11	9	0	235	0	0	2	0	0	18	330	311	121	0	0	18	5	23	54	435	1108	2945	1690	1725	6870	1	5	8	148	0	890	2	0	0	2	4	1
Zotu52	gi|1878849203|gb|MT796540.1|	MT796540	Sambucus nigra	eudicots	Eukaryota	ccgtgaaccatcgagtttttgaacgcaagttgcgcccgaagccattaggccgagggcacgtctgcctgggcgtcacacattgccgtcgccccccttccaaatttttcccattcctggggacgttggtagtcgggcggatattggtctcccgtgctctcgagcgcggttggcccaaaagcgagtcctcggcaacggacgtcacgacaagtggtggttgaaaagccttcttatcctgtcgtgcaccaattcgttgtcgcgggcatcgagttgaccctgacgcgtcgtctctgacgtcgcttcgatcgcgaccccaggtcaggcgggattacccgctgagtttaa	Zotu52	10	0	157	0	0	1	0	1	0	81	0	81	0	0	4	10	1	7	0	0	0	3	0	3	0	0	1	2	0	6	0	0	7	1	0	2	6	0	0	0	0	2
Zotu53	gi|124490791|gb|EF211988.1|	EF211988	Nelumbo sp. YCH-2007	flowering plants	Eukaryota	ccgtgaaccatcgagtctttgaacgcaagttgcgcctaaggcccctgggccaagggcacgcctgcctgggcgtcacgcatcgttgcccctccctccctttccccgttaggtgttggagagttggtgcagatgttgacctcccgttccgttgtggtgcggttggcccaaatgatggctcccgacaacaaagtgccacgatggttggtggttcaatcttaggtggtggaatgctggacgtcgtgtacgctgtgttgtcattggggtgtcgagtgtgtgacccgatgagggatccgttgttgacggagcctgccttgcgaccccaggtcaggcggggccacccgctgaatttaa	Zotu53	1	0	8	0	0	0	0	0	0	0	0	0	0	0	0	0	0	0	0	0	0	0	0	0	0	0	0	0	0	0	0	0	0	0	0	1	0	0	0	0	0	0
Zotu54	gi|2252916886|gb|ON763643.1|	ON763643	Bipolaris oryzae	ascomycete fungi	Eukaryota	agtgaatcatcgaatctttgaacgcacattgcgccctttggtattccaaagggcatgcctgttcgagcgtcatttgtaccttcaagctttgcttggtgttgggcgtttttttgtctccctctttctgggagactcgccttaaaacgattggcagccggcctactggtttcggagcgcagcacattttttgcgctttgtatcaggagaaaaggacggtactccatcaagactctacatttttcacttttgacctcggatcaggtagggatacccgctgaacttaa	Zotu54	0	0	0	0	0	0	0	0	0	0	0	0	0	0	1	0	0	0	0	0	0	0	0	0	0	0	0	0	0	0	0	0	0	0	0	0	0	0	0	0	0	0
Zotu55	gi|389955540|gb|JN226789.1|	JN226789	Zanthoxylum coreanum	eudicots	Eukaryota	ccgtgaaccatcgagtctttgaacgcaagttgcgccccaagcctttaggccgagggcacgtctgcctgggtgtcacgcatcgttgccccaccccaccccctcaggggggcccggcggtgcgggcggataatggcctcccgtgcgctccccgctcgcggctggcccaaaatttgagtccctggcgaccggagccgcgacgatcggtggtgaaaacaaacctctcgagctcacgtctcgtgcccggcccccagtttcgggactcatggaccctgaagccctgcgcaagcagcgctcgcatcgcgaccccaggtcaggcgggattacccgctgagtttaa	Zotu55	0	0	0	0	1	9	0	0	0	0	0	0	0	0	0	0	0	0	0	0	0	0	0	0	0	0	0	0	0	0	0	0	0	0	0	0	0	0	0	0	0	0
Zotu56	gi|2249528536|gb|ON685357.1|	ON685357	Hypericum perforatum subsp. perforatum	eudicots	Eukaryota	ccgtgaaccatcgagtctttgaacgcaagttgcgcccgaagccttctggccgagggcacgcctgcctgggtgtcacacatcgtcgccccccaaaatcccgatatcttgcaagagacaatcgggaataggatgggcggaaaatggtctcccgtgcgctcccgttcgcggttggcccaaaaatgagttcctggcaaagcaaagccacgaccagcggtggttgtaagaccctcggtacaagtcgtgagccttgcattgctcgtagggacatgttgaccctgaacgtgatcgagtaacatcgaacactcacaaagtgaccccaggtcaggcgggactacccgctgaatttaa	Zotu56	0	0	0	0	0	0	1	0	0	0	0	0	0	0	20	3	1	1	0	0	0	1	1	7	0	0	0	0	0	0	1	1	16	3	0	8	2	2	0	0	0	0
Zotu57	gi|2249528680|gb|ON685501.1|	ON685501	Stevia rebaudiana	eudicots	Eukaryota	ccgtgaaccatcgagtttttgaacgcaagttgcgcccaaagccatctggttgagggcacgtctgcctgggcgtcacgtgtcatgtttgcctgcatcgaacctctgttatcggagtgtctcgtgtgtgggcggagaatggcctcctgtgcccatggtgcggttggccaaaatatgagtcgccttaggagggacgcatgattggtggtggtcgattaaacagtcgtctcgggtcatgcgtctacctttgctagggtaaaagactcttggaatgccctaatgtcttgtcttgtgacgtctcttcgatcgcgaccccaggtcaggcgggactacccgctgagtttaa	Zotu57	0	0	0	0	0	0	0	0	0	0	0	0	0	0	0	0	0	0	0	0	0	0	0	0	0	0	0	9	1	14	2	1	27	0	0	0	0	0	0	0	0	0
Zotu58	gi|1026286467|gb|KX167399.1|	KX167399	Chelidonium majus	flowering plants	Eukaryota	ccgtgaaccatcgagtttttgaacgcaagttgcgccctaggccatccggctgagggcacgcctgcctgggcgtcacgcactgagtcgccccttcttctccgaggagagatggagcggagattggccccccgtgcttccgagtgcggtcggcctaaaacttggcccttggaggccggcgtcacgatccgtggtggttggcatcaattgtcttatccggaatccgtggtcgtcgttcctccttttggaccacaaggaaccctcgagaggtttaggcctccactctgcgaccccaggtcaggcgggaccacccgctgaatttaa	Zotu58	0	0	1	1	0	6	5	0	2	0	0	0	0	0	0	0	0	0	0	0	0	0	0	0	0	1	1	1	0	1	1	0	0	95	2	232	4	0	4	0	0	11
Zotu59	gi|2249528561|gb|ON685382.1|	ON685382	Cynara cardunculus	eudicots	Eukaryota	ccgtgaaccatcgagtttttgaacgcaagttgcgcccgaagccattcggccgagggcacgtctgcctgggcgtcacgcatcgcgtcgccccagaccacgactccccgatggggattcgtttcgtctggggcggagactggtctcccgtgcccttggtgcggttggcctaaaaaggagtccccttcggtggacgcacggctagtggtggttgtcaaggccttcgtatcgagccatgcgtcgggtgccgcaagggaagcgctctccaaagaccccaacgtgtcgtcctgcgacgacgcttcgaccgcgaccccaggtcaggcgggactacccgctgagtttaa	Zotu59	0	0	1	0	0	0	0	0	1	0	0	0	0	0	0	550	452	104	0	0	0	1	1	2	9	0	12	0	0	1	0	0	0	0	0	0	0	0	0	0	0	0
Zotu60	gi|1575793553|gb|MK087982.1|	MK087982	Vigna radiata	eudicots	Eukaryota	ccgtgaaccatcgagtctttgaacgcaagttgcgcccaaagccattaggccgagggcacgcctgcctgggtgtcacacatcgtcatccccatgcaaaagcgcatcggggcgaaaggtggcctcccgcgacacacccgtcgtggttggtcgaaaaccaaggtaacgtcggggtcccccccgccagaaacggtggatgagcaacgctcgagaccaacggcggcggcggacactcggcaatccaatcgatcgaccctatggcgttccttgcataataaacaggcaaagacgctcttaacgagacctcaggtcaggcggggctacccgctgagtttaa	Zotu60	0	0	0	0	0	0	0	0	0	0	0	1	0	0	0	0	0	0	0	0	0	0	0	0	0	0	0	0	0	0	0	0	0	0	0	0	0	0	0	0	0	0
Zotu61	gi|1441206513|gb|MH711579.1|	MH711579	Epilobium hirsutum	eudicots	Eukaryota	ccgtgaaccatcgagtctttgaacgcaagttgcgccctaagccatttggccgagggcacgtctgcctgggcgtcaatcatctattcgtcacccaacctccgctccccgaaaaggagctttggtcctgggtacggaagttggcctcccgtgctcttgaagcgcggctggcctaaaactgagcatcggactgatgatctccgaggcacgcggtggttgttcattcctacctcgtgacgttgccaaggagcgtctcccgtacgaagctccacgaccctagatttactatcgatgcgaccccaggtcaggcggggccacccgctgaatttaa	Zotu61	0	0	0	0	0	0	0	0	0	0	0	0	1	0	18	0	0	0	2	0	20	0	0	0	0	0	0	0	0	0	0	0	0	0	0	0	0	0	0	0	1	9
Zotu62	gi|2083878742|gb|MZ853434.1|	MZ853434	Gongronema latifolium	eudicots	Eukaryota	ccgtgaaccatcgagtttttgaacgcaagttgcgcccgaagccattaggccgagggcacgtctgcctgggcgtcacgcatcgcgtcgccccccctctcccccgttcccgaaagggtggggcggagcggaggggcggaagttggcttcccgtgctccgtcgcggccagcctaaaacaatgttccctcgccgcggacgtcgcgacaagtggtggtcgtctagattgaaagcgagtcgccggcaagcctcgtcgaggagagcgttcggaccctttgcgcgagagtccctcgtcgagggacaatcgccacgaccgcgaccccaggtcaggcggggctacccgctgagtttaa	Zotu62	0	0	0	0	0	0	0	0	4	0	0	0	0	0	0	0	0	0	0	0	0	0	0	0	0	0	0	0	0	0	0	0	0	0	0	0	0	0	0	0	0	0
Zotu63	gi|1948822311|gb|CP054685.1|	CP054685	Oryza sativa Indica Group	monocots	Eukaryota	ccgtgaaccatcgagtctttgaacgcaagttgcgcccgaggccatccggccgagggcacgcctgcctgggcgtcacgccaaaagacgctccacgcgccccccctatccgggagggcgcggggacgcggtgtctggccccccgcgcctcgcggcgcggtgggccgaagctcgggctgccggcgaagcgtgccgggcacagcgcatggtggacagctcgtgctggctctaggccgcagtgcaccccggcgcgcggccggcgcgatggcccctcaggacccaaacgcacccagagcgaacgcctcggaccgcgaccccaggtcaggcgggactacccgctgagtttaa	Zotu63	0	0	0	0	0	0	0	0	0	0	0	0	0	0	4	0	0	0	0	0	3	0	0	0	0	0	0	0	0	0	0	0	0	0	0	0	0	0	0	0	0	3
Zotu64	gi|1441206513|gb|MH711579.1|	MH711579	Epilobium hirsutum	eudicots	Eukaryota	ccgtgaaccatcgagtctttgaacgcaagttgcgccctaagccatttggccgagggcacgtctgcctgggcgtcaatcatctattcgtcacccaacctccgctccccgaaaaggagctttggtcccgggtacggaagttggcctcccgtgctcttgaagcgcggctggcctaaaactgagcatcggactgatgatctccgaggcacgcggtggttgttcattcctacctcgtgacgttgccaaggagcgtctcccgtacgaagctccacgaccctagatttactatcgatgcgaccccaggtcaggcggggccacccgctgaatttaa	Zotu64	0	0	7	0	0	0	0	0	0	0	0	0	1	0	16	0	0	0	0	0	18	0	0	0	0	0	0	0	0	0	0	0	1	0	0	0	0	0	0	0	1	9
Zotu65	gi|671722010|gb|KJ477053.1|	KJ477053	Schizachne purpurascens subsp. callosa	monocots	Eukaryota	ccgcgaaccatcgagtctttgaacgcaagttgcgcccgaggccacccggccgagggcacgcctgcctgggcgtcacgccaaaacacgctctaacccccccacgtggggcgcaggacgcggcgtatggcctcccgtgccatcaggtgcggtaggccgaagatcgggctgccggcgtatcgagtcgggaacagcgcgtggtgggcgacctcgcttatactcggcgcagttcatccggctcgtagctggcacaacggcctctaaggacccattgcacggagcgctagccgctccgaccgcgaccccaggtcaggcgggactacccgctgagtttaa	Zotu65	0	0	0	0	0	0	0	0	0	0	0	0	0	0	0	0	0	0	0	0	0	0	0	0	0	0	0	0	0	2	0	1	2	0	0	0	0	0	0	0	0	0
Zotu66	gi|1435367959|gb|MH688868.1|	MH688868	Pimpinella anisum	eudicots	Eukaryota	ccgtgaaccatcgagtctttgaacgcaagttgcgcacgaagccattaggccgagggcacgtctgcctgggtgtcacgcatcgacatgcccccaaccacgcacccttagaggagcgtgatgacttgggggcggaagttggcctcccgtgccttacggcgcggctggcgcaaatgagagtctctggcgacgaacgtcgtgacattggtggttgtaaaagaacctctttccttgtcgcgcgtatccgtcatcttttagagctctaggaccctcttggcggcacacattctgtgctctccgactgtgaccccaggtcaggcgggactacccgctgagtttaa	Zotu66	0	0	0	0	0	0	0	0	0	0	0	0	0	0	0	0	0	0	0	0	0	0	0	0	0	0	0	3	0	10	1	1	8	0	0	8	0	0	1	18	11	8
Zotu67	gi|1441206763|gb|MH711829.1|	MH711829	Zanthoxylum piasezkii	eudicots	Eukaryota	ccgtgaaccatcgagtctttgaacgcaagttgcgccccaagcctttaggccgagggcacgtctgcctgggtgtcacgcatcgttgccccaccccaccccctctgggggcctggcggtgcgggcggataatggcctcccgtgcgctccccgctcgcggctggcccaaaatctgagtccctggcgaccggagccgcgacgatcggtggtgagaacaaacctctcgagctcacgtctcgtgcccggccccctgtttcgggactcatggaccctgaagccctgcgcgagcagagctcgcatcgcgaccccaggtcaggcgggattacccgctgagtttaa	Zotu67	0	0	0	1	0	7	0	0	0	0	0	0	0	0	0	0	0	0	0	0	0	0	0	0	0	0	0	0	0	0	0	0	0	0	0	0	0	0	0	0	0	0
Zotu68	gi|641739993|gb|KJ543546.1|	KJ543546	Rheum officinale	eudicots	Eukaryota	ccgtgaaccatcgagtctttgaacgcaagttgcgcccgaagccttctggccgagggcacgtctgtctgggcgtcacgcaccgcgtcgcccccgccccctccggggggcaggggcggagactggccccccgtgcgccccggcgcgcggccggcctaaacgcaggccccgcggccgcgagaagccgcgacgattggtggtgtaccagcggccccgtgccgcgaagcatcgcgtcgcgtctcgcgcggccaccgtgagcgccaaaagggccccgaccaccgttgcgaccccagatcaggcgggactacccgctgagtttaa	Zotu68	0	0	1	2	0	11	0	0	0	0	0	0	0	0	0	0	0	0	0	0	0	0	0	0	0	0	0	0	0	1	0	0	0	0	0	0	0	0	0	0	0	0
Zotu69	gi|1331049521|gb|MG235367.1|	MG235367	Vicia hirsuta	eudicots	Eukaryota	ccgtgaaccatcgagtctttgaacgcaagttgcgcccgatgccattaggttgagggcacgtctgcctgggtgtcacatatcgaagcctcatgccaatttccttttgacaggtattgtgcggggtgaatgttggcctcccgtgagctctttcgtctcatggttggttgaaaattgagaccttggtagggtgtgccatgatagatggtggttgtgtgacccacgagaccaatcatgcgctactctattgagtttggcctcttttacccatatgcgtttctaaacgctcgtgatgagacctcaggtcaggcggggctacccgctgaatttaa	Zotu69	0	0	0	0	0	0	0	0	0	0	0	0	0	0	5	0	0	0	0	0	0	1	0	4	0	0	0	0	0	0	1	0	8	0	0	0	2	0	0	0	0	0
Zotu70	gi|2249528617|gb|ON685438.1|	ON685438	Sambucus nigra	eudicots	Eukaryota	ccgtgaaccatcgagtttttgaacgcaagttgcgcccgaagccattaggccgagggcacgtctgcctgggcgtcacacattgccgtcgccccctcttccaactttttcccattcctggggacgttggtagtcgggcggatattggtctcccgtgctctcgagcgcggttggcccaaaagcgagtcctcggcaacggacgtcacgacaagtggtggttgaaaagccttcttatcctgtcgtgcaccaattcgttgtcgcgggcatccagttgaccctgacgcgtcgtcctctgacgtcgcttcgatcgcgaccccaggtcaggcgggattacccgctgagtttaa	Zotu70	0	0	19	0	0	1	0	0	7	18	0	14	0	0	0	7	1	2	0	0	0	0	0	0	0	0	0	0	0	1	0	0	0	0	0	2	2	1	0	0	0	0
Zotu71	gi|641739987|gb|KJ543540.1|	KJ543540	Rheum officinale	eudicots	Eukaryota	ccgtgaaccatcgagtctttgaacgcaagttgcgcccgaagccttctggccgagggcacgtctgtctgggcgtcacgcaccgcgtcgcccccgccccctccggggggcaggggcggagactggccccccgtgcgccccggcgcgcggccggcctaaacgcaggccccgcggccgcgagaagccgcgacgactggtggtgtaccagcggccccgtgccgcgaagcatcgcgtcgcgtctcgcgcggccaccgtgagcgccaaaagggccccgaccaccgttgcgaccccagatcaggcgggactacccgctgagtttaa	Zotu71	0	0	0	0	0	8	0	0	0	0	0	0	0	0	0	0	0	0	0	0	0	0	0	0	0	0	0	0	0	0	0	0	0	0	0	0	0	0	0	0	0	0
Zotu72	gi|873886194|gb|KR816712.1|	KR816712	Zingiber officinale	monocots	Eukaryota	tcgtgaaccattgagtctttgaacgcaagttgtgcccgaggccttgtggccgagggcacgcctgcttgggtgtcatggcatcgtcgcctctgctccatgcctcgtcggccggtgcggagcgcggaaattggccccgtgtgccctcgggcacagtcggccgaagagcgggtaaaagtcggcagtcgcggggcacgacgggtgttggtcgccgtgagcgggaacagaacgtcgtccccgtcgttttcggactgaattcctcaagagaccctgcgtgattgcggcaccgggcagcgaatgaaagaaagcgcgccgtgctgcccgtcatcaacttgtggccccaagtcaggcgaggccacccgccgaatttaa	Zotu72	1	0	6	0	0	0	0	0	0	0	0	0	0	0	0	0	0	0	0	0	0	0	0	0	0	0	1	0	0	0	3	51	0	0	0	0	0	0	0	0	0	0
Zotu73	gi|2249528675|gb|ON685496.1|	ON685496	Coriandrum sativum	eudicots	Eukaryota	ccgtgaaccatcgagtctttgaacgcaagttgcgcccgaagccactaggccgagggcacgtctgcctgggtgtcacgcattgtcttgcccacaaccacccactccttgaggagttgtgttggtttgggggcggaaactggcctcccgtgccttgtcgcgcggttggcggaaaatcgagtctccgacgacggatgtcgtgacatcggtggttgtaaaaggccctcttgtcttgtcacgcgaatcctagtcatcttagcgagctccaggacccttaggcgcacacactctgtgcgctttgattgtgaccccaggtcaggcgggactacccgctgagtttaa	Zotu73	0	0	0	0	0	1	0	0	0	4	1	3	0	0	0	0	0	0	0	0	0	0	0	0	0	0	0	0	0	0	1	3	0	0	0	0	0	0	0	7	8	0
Zotu74	gi|1575793527|gb|MK087956.1|	MK087956	Sambucus nigra	eudicots	Eukaryota	ccgtgaaccatcgagtttttgaacgcaagttgcgcccgaagccattaggccgagggcacgtctgcctgggcgtcacacattgccgtcgccccctcttccaattttttcccattcctggggacgttggtagccgggcggatattggtctcccgtgctctcgagcgcggttggcccaaaagcgagtcctcggcaacggacgtcacgacaagtggtggttgaaaagccttcttatcctgtcgtgcaccaattcgttgtcgcggggatcgagttgaccctgacgcttcgtctctgacgtcgcttcgatcgcgaccccaggtcaggcgggattacccgctgagtttaa	Zotu74	5	0	80	0	0	0	0	0	0	42	0	35	1	0	2	2	1	3	0	0	1	2	1	0	2	0	0	0	0	1	0	0	1	0	0	0	1	1	1	0	0	0
Zotu75	gi|2259146827|emb|OW835726.1|	OW835726	uncultured fungus	fungi	Eukaryota	ccgtgaaccatcgagtttttgaacgcaagttgcgcccgaagccattcggttgagggcacgtctgcctgggcgtcacgcatcacgtcgcccccaccaggcatcccctatagggctgtcttgtgttggggcggagattggtctcccgtgcccatggcgtggttggcctaaataggagtctcctcgcgagggacgcacggctagtggtggttgataagacagtcgtctcgtgtcgtgcgtttactttcttgagagtagatgctcttaaagtaccctgatgtgttgtcttatgacgatgcttcgatcgcgaccccaggtcaggcgggactacccgctgagtttaa	Zotu75	15	0	309	0	1	4	3	0	34	1	0	0	0	0	12	1	6	0	1	0	5	2	4	4	3	5	13	740	1748	6847	1	0	17	0	0	1	0	0	0	0	0	0
Zotu76	gi|2038039970|gb|MZ198714.1|	MZ198714	Senna tora	eudicots	Eukaryota	ccgtgaaccatcgagtctttgaacgcaagttgcgcccgaagccactaggccgagggcacgtctgcctgggtgtcacgcatcgtagccccaagccacgtccaccccccgattgatcaggggcgacgaggtgcttggggggaatttggcctcccgtgatccgtgcattgcggatggccgaaaaaggagcctgtgcggggcaatcgccacgttccacggtggatgagcagatgcctcgagaccgaccttgtgttggttgtccctacggatgggctgttagaccctttgggagcgccgaagctttcccgaagcgaccccaggtcaggcggggctacccgctgagtttaa	Zotu76	1	0	17	0	0	0	0	0	0	0	0	0	0	0	0	0	0	0	0	0	0	0	0	0	0	0	0	0	0	1	0	0	0	0	1	11	0	0	0	0	0	0
Zotu77	gi|2186791236|dbj|LC603272.1|	LC603272	Hippophae rhamnoides	eudicots	Eukaryota	ccgtgaaccatcgagtctttgaacgcaagttgcgcccaaagccatcaggctgagggcacgtctgcctgggcgtcacacaccgttgccctcccaacatcacgttccttcaaggctacgttggttgtgaaggcgcatattggtttcccgtgagctttgacttgcggttggcccaaatttttagtcattggcaacctgtgccgcgacaatggtggtagttgaaactttgttgccctgtcgtgtgtgcgggttgttcgtgatacaaggacccaatgcattcaatgtgatgcctcttgatgcgaccccaggtcaggcggggctacccgctgagtttaa	Zotu77	0	0	0	1	0	10	0	0	0	0	0	0	0	0	0	0	0	0	0	0	0	0	0	0	0	0	0	0	0	0	0	0	0	0	0	0	0	0	0	0	0	0
Zotu78	gi|1552063651|gb|MH547499.1|	MH547499	Senna italica	eudicots	Eukaryota	ccgtgaaccatcgagtctttgaacgcaagttgcgcccgaagccattaggttgagggcacgtctgcctgggtgtcacgcatcgttgccccaaaaccctgtcatccctccgttcaatcggagacggcgaggtgcttgggcggaagttggcctcccgtgagcattgcctcgtggatggccgaaattagagcctgtggggggcaaccaccacgttccacggtggttgagcagatgcctcgaggccaatcgtgtgcgagttgtccccacgtcaaggctgcgagacccttgcgagcaagtaagtgctcccaacgcgaccccaggtcaggcggggccacccgctgagtttaa	Zotu78	6	0	32	1	0	0	1	0	0	0	0	0	0	0	0	0	0	0	0	0	1	0	1	1	3	0	0	1	0	3	0	0	3	1	0	0	0	0	0	0	0	0
Zotu79	gi|1317247172|gb|MG731030.1|	MG731030	Cymbopogon citratus	monocots	Eukaryota	ccgcgaaccatcgagtttttgaacgcaagttgcgcccgaggccttccggtcgagggcacgtctgcctgggcgtcacgccaaaagacactcccaacccaccctcggggagggacgtggtgtctggccccccgtgccgcagggcgcggtgggccgaagttggggctgccggcgaatcgcgccgggcacagcacgtggtgggcgacgtcagttgttctcggtgcagtgccccggcacgcggctggcgcgacggccctaaggacccaacgagcaccgaagcgcatcgccgctcggaccgcgaccccaggtcagtcgggactacccgctgagtttaa	Zotu79	0	0	0	0	0	0	0	0	0	0	0	0	0	0	2	0	0	0	0	0	8	0	0	0	0	0	0	0	0	0	1	5	0	0	0	0	0	0	0	0	0	1
Zotu80	gi|1575793527|gb|MK087956.1|	MK087956	Sambucus nigra	eudicots	Eukaryota	ccgtgaaccatcgagtttttgaacgcaagttgcgcccgaagccattaggccgagggcacgtctgcctgggcgtcacacattgccgtcgccccctcttccaattttttcccattcctggggacgttggtagtcgggcggatattggtctcccgtgctctcgagcgcggttggcccaaaagcgagtcctcggcaacggacgtcacgacaagtggtggttgaaaagccttcttatcctgtcgtgcaccaattcgttgtcgcggggatcgagttgaccctgacgcgtcgtctctgacgtcgcttcgatcgcgaccccaggtcaggcgggattacccgctgagtttaa	Zotu80	27	0	408	0	0	0	0	0	9	92	0	86	0	0	1	3	0	3	0	0	3	0	0	1	0	0	0	1	1	3	0	0	5	0	0	0	4	1	1	0	0	4
Zotu81	gi|2249528622|gb|ON685443.1|	ON685443	Lavandula angustifolia	eudicots	Eukaryota	ccgtgaaccatcgagtctttgaacgcaagttgcgcccgaggccattcggctgagggcacgtctgcctgggcgtcacgcatcgcgtcgccccctccacccgcgcactgcgctcgtagagggggcggatattggccccccgtgtgctccggcacgcggtcggcccaaatgcgatcccccgacgactcatgtcgcggccagtggtggttgaacatatcaatctcgtgtcttgccgcgtcgttgagccgtcggacgtgatctcgttaacgacccaacggtgtgagcgcaccccgtgcgcgcgcgccctcgaccgcgaccccaggtcaggcgggattacccgctgagtttaa	Zotu81	0	0	0	0	0	0	0	0	0	0	0	0	0	0	0	3	0	0	0	0	0	0	0	0	0	0	0	0	0	0	0	0	0	0	0	0	0	1	1	0	0	0
Zotu82	gi|54651436|gb|BT016655.1|	BT016655	Zea mays	monocots	Eukaryota	ccgcgaaccatcgagtttttgaacgcaagttgcgcccgaagccttctggcggagggcacgtctgcctgggcgtcacgccaaaagacactcccaacaccccctcgcggggcgagggacgtggcgtctggccccccgcgccgcagggcgaggtgggccgaagcaggggctgccggcgaaccgcgccgggcgcagcacgtggtgggcgacatcaagttgttctcggtgcagcgtcacggcgcgcggccggacattcggccctaaggacccatcgagcgaccgagcttgccctcggaccgcgaccccaggtcagtcgggactacccgctgagtttaa	Zotu82	0	0	0	0	0	0	0	0	0	0	0	0	0	0	0	2	0	6	0	0	0	0	0	0	0	0	0	0	0	0	0	0	0	0	0	0	2	0	1	0	0	0
Zotu83	gi|1704663463|gb|MN177158.1|	MN177158	Carissa edulis	eudicots	Eukaryota	ccgtgaaccatcgagtttttgaacgcaagttgcgcccgaagccactaggccgagggcacgtctgcctgggcgtcacgcatcgcgtcgccctccccccgcctcgcccgaaaacgggacgagggtcgtgggggggcgcggaaaatggcctcccgtgcttgcgcgcggccggcctaaactcgagtctgtccccgcggacgtcacgacaagtggtggtcgaaacccccagctcgaatgcgagtcgtgcgtcgccccgcgggcgaggagactgctcgaccctcaagcgagcccctcctcgaggagcgcttgccaagaccgcgaccccaggtcaggcgggactacccgctgagtttaa	Zotu83	0	0	0	0	0	0	1	0	4	0	0	0	0	0	0	0	0	0	0	0	0	0	0	0	0	0	0	0	0	0	0	0	0	0	0	0	0	0	0	0	0	0
Zotu84	gi|1817915736|gb|MN242048.1|	MN242048	Camellia sinensis	eudicots	Eukaryota	ccgcgaaccatcgagtctttgaacgcaagttgcgcccgaagccattaggttgagggcacgcctgcctgggcgtctcacgttgcgtcgcccgcgccccctccccccgcgaaggggggaagaagggctgcgggcggatgttggccccccgcgcgcgcccgcgcgcggtcggcccaaaagcgagtcccccgcgaccgacgacgcgtcgcgacgagtggtggttgacaaaccgttgcgtcgcctcgcgcgcgtccggtccgtcgcgggaggcctgtcgtgaccctatcgcgccgccgccaaggcgctccgatcgcgaccccaggtcaggcgggattacccgctgagtttaa	Zotu84	0	0	0	0	0	0	0	0	0	2	1	2	0	0	0	0	0	0	0	0	0	0	0	0	0	0	0	3	1	7	0	5	6	0	0	0	0	0	0	0	0	0
Zotu85	gi|1987751573|gb|MW617268.1|	MW617268	Hordeum vulgare	monocots	Eukaryota	ccgcgaaccatcgagtctttgaacgcaagttgcgcccgaggccactcggtcgagggcacgcctgcctgggcgtcacgccaaaacacgctcccaaccaccctcttcgggaattgggatgcggcatatggtccctcgtcctgcaaggggcggtgggccgaagatcgggctgccggcgtaccgcgtcggacacagcgcatggtgggcgtccttgctttatcaatgcagtgcatccgacgcgtagacggcatcatggcctcgaaacgacccatcgaacgaagtgcacgtcgcttcgaccgcgaccccaggtcaggcgggactacccgctgagtttaa	Zotu85	0	0	1	0	0	0	0	0	0	0	0	0	0	0	4	0	0	0	0	1	16	0	0	0	0	0	0	0	0	0	0	0	0	0	0	0	0	0	0	1	0	0
Zotu86	gi|2259124032|emb|OW986451.1|	OW986451	Aspergillus flavus	ascomycete fungi	Eukaryota	cgtgaatcatcgagtctttgaacgcacattgcgccccctggtattccggggggcatgcctgtccgagcgtcattgctgcccatcaagcacggcttgtgtgttgggtcgtcgtcccctctccgggggggacgggccccaaaggcagcggcggcaccgcgtccgatcctcgagcgtatggggctttgtcacccgctctgtaggcccggccggcgcttgccgaacgcaaatcaatctttttccaggttgacctcggatcaggtagggatacccgctgaacttaa	Zotu86	0	0	1	0	0	0	0	0	7	0	0	0	0	0	0	0	0	0	0	0	1	0	0	0	0	0	0	0	4	6	0	0	0	0	0	0	0	0	0	0	0	0
Zotu87	gi|1441206396|gb|MH711462.1|	MH711462	Echinochloa crus-galli	monocots	Eukaryota	ccgcgaaccatcgagtttttgaacgcaagttgcgcccgaggccttctggccgagggcacgcctgcctgggcgtcacgccaaaagacactcccaccccatcgtcgggtgtaggatgtggcgtttggctccccgtgcctgaaggtgcggtgggccgaagttggggctgccggcataccgtgtcgggcacagcacgtggtgggcgactacaagttgttctcggtgcagcgtcccggcacgcagctagcttgatggccctaaggacccatgtacaaccgaagcgcactgtcgctcggaccgcgaccccaggtcaggcgggactacccgctgagtttaa	Zotu87	0	0	0	0	0	0	0	0	0	0	0	0	0	0	1	0	0	0	0	0	3	0	0	0	0	0	0	0	0	0	0	0	0	0	0	0	0	0	0	1	0	1
Zotu88	gi|2038039970|gb|MZ198714.1|	MZ198714	Senna tora	eudicots	Eukaryota	ccgtgaaccatcgagtctttgaacgcaagttgcgcccgaagccactaggccgagggcacgtctgcctgggtgtcacgcatcgtagccccaagccacgtccaccccccgattgatcaggggcgacgaggtgcttggggggaatttggcctcccgtgatccgtgcattgcggatggccgaaaaaggagcctgtgcggggcaatcgccacgttccacggtggatgagcagatgcctcgagaccgaccttgtgttggttgtccctacggatgggctgtcagaccctttgggagcgccgaagctttcccgaagcgaccccaggtcaggcggggctacccgctgagtttaa	Zotu88	0	0	23	0	0	0	0	0	0	0	0	0	0	0	0	0	0	0	0	0	1	0	0	0	0	0	0	0	0	0	0	0	0	1	0	6	0	0	0	0	0	0
Zotu89	gi|2259123858|emb|OW986364.1|	OW986364	Pichia kudriavzevii	budding yeasts	Eukaryota	gtgaatcatcgagttcttgaacgcacattgcgcccctcggcattccggggggcatgcctgtttgagcgtcgtttccatcttgcgcgtgcgcagagttgggggagcggagcggacgacgtgtaaagagcgtcggagctgcgactcgcctgaaagggagcgaagctggccgagcgaactagactttttttcagggacgcttggcggccgagagcgagtgttgcgagacaacaaaaagctcgacctcaaatcaggtaggaatacccgctgaacttaa	Zotu89	0	0	0	0	0	0	0	0	0	0	0	0	0	0	0	0	0	0	2	8	62	0	0	2	0	0	0	0	0	1	0	0	0	0	0	0	0	0	0	0	0	0
Zotu90	gi|1441205801|gb|MH710867.1|	MH710867	Zanthoxylum bungeanum	eudicots	Eukaryota	ccgtgaaccatcgagtctttgaacgcaagttgcgccccaagcctttaggccgagggcacgtctgcctgggtgtcacgcatcgttgccccaccccaccccctccgggggcctggcggtgcgggcggataatggcctcccgtgcgctccccgctcgcggttggcccaaaatttgagtccctggcgaccggagccgtgacgatcggtggtgaaaacaaacctctcgagctcacgtctcgtgctcggccccctgtttcgggactcatagaccctgaagctctgtgcaagcagcgctcgcatcgcgaccccaggtcaggcgggattacccgctgagtttaa	Zotu90	0	0	0	0	0	4	0	0	0	0	0	0	0	0	0	0	0	0	0	0	0	0	0	0	0	0	0	0	0	0	0	0	0	0	0	0	0	0	0	0	0	0
Zotu91	gi|1817915736|gb|MN242048.1|	MN242048	Camellia sinensis	eudicots	Eukaryota	ccgcgaaccatcgagtctttgaacgcaagttgcgcccgaagccattaggttgagggcacgcctgcctgggcgtctcacgttgcgtcgcccgcgccccctccccccgcgaaggggggaaggagggctgcgggcggatgttggccccccgcgcgcgcccgcgcgcggtcggcccaaaagcgagtcccccgcgaccgacgacgcgtcgcgacgagtggtggttgacaaaccgttgcgtcgcctcgcgcgcgtccggtccgtcgcgggaggcctgtcgtgaccctatcgcgccgccgccaaggcgctccgatcgcgaccccaggtcaggcgggattacccgctgagtttaa	Zotu91	0	0	0	0	0	0	0	0	0	1	1	4	0	0	1	0	0	0	0	0	0	0	0	0	0	0	0	3	0	2	0	0	6	0	0	0	0	0	0	0	0	2
Zotu92	gi|1179011637|gb|KY934827.1|	KY934827	uncultured eukaryote	eukaryotes	Eukaryota	ccgtgaaccatcgagtctttgaacgcaagttgcgcccgaagcctttaggtcgagggcacgcctgcctgggcgtcacgcatcgcgtctccccccacccaccttgagtgggagggcgggaggatgatggcctcccatgcctcaccgggtgtggatggcctaaatacggagcccccggttacgaagtgccgcggcaataggtggtagacaaggcctagcctaggatgcatcggagtcgcgcactttgtagctcttgaggactcgcaggacccttagtttgttcgcccttagggacggcaaaaccgttgcgaccccaggtcaggcggggctacccgctgagtttaa	Zotu92	0	0	0	0	0	0	0	0	0	0	0	0	0	0	0	0	0	0	0	0	1	4	0	3	2	11	34	0	0	0	0	0	0	0	0	0	0	0	0	0	0	0
Zotu93	gi|1878849158|gb|MT796505.1|	MT796505	Rosa canina	eudicots	Eukaryota	ccgtgaaccatcgagtctttgaacgcaagttgcgcccgaagccattaggccgagggcacgtctgcctgggcgtcacacgtcgttgcccccccccaaccccctcgggagttggatgggacggatgatggcctcccgtgtgctcagtcacgcggttggcataaataccaagtcctcggcgaccaacgccacgacaatcggtggttgtcaaacctcggtttcctgtcgtgcgcgcgtgttgatcgagtgctttcttaaacaatgcgtgtcgatccgtcgatgcttacaacgcgaccccaggtcaggcggggttacccgctgaatttaa	Zotu93	0	0	6	1	0	0	0	0	0	8	0	6	0	0	0	13	2	0	0	0	0	0	0	0	0	0	0	0	0	0	0	0	0	0	0	0	0	0	0	0	0	0
Zotu94	gi|2037151027|gb|MZ190964.1|	MZ190964	Pimpinella anisum	eudicots	Eukaryota	ccgtgaaccatcgagtctttgaacgcaagttgcgcccgaagccattaggccgagggcacgtctgcctgggtgtcacgcatcgacatgcccccaaccacgcacccttagaggagcgtgatgacttgggggcggaagttggcctcccgtgccttacggcgcggctggcgcaaatgagagtctctggcgacgaacgtcgtgacattggtggttgtaaaagaacctctttccttgtcgcgcgtatccgtcatcttttagagctctaggaccctcttggcggcacacattctgtgctctccgactgtgaccccaggtcaggcgggactacccgctgagtttaa	Zotu94	0	0	0	0	0	0	0	0	0	0	0	0	0	0	0	0	0	0	0	0	0	0	0	0	0	0	0	1	0	2	1	1	2	1	0	8	0	0	0	14	15	7
Zotu95	gi|1069777747|gb|KT948626.1|	KT948626	Hordeum vulgare	monocots	Eukaryota	ccgtgaaccatcgagtttttgaacgcaagttgcgcccgaggccactcggccgagggcacgcctgcctgggcgtcacgccaaaacacgctcccaaccaccctcttcgggaattgggatgcggcatatggtccctcgtcctgcaaggggcggtgggccgaagatcgggctgccggcgtaccgcgtcggacacagcgcatggtgggcgtccttgctttatcaatgcagtgcatccgacgcgtagacggcatcatggcctcgaaacgacccatcgaacgaagtgcacgtcgcttcgaccgcgaccccaggtcaggcgggactacccgctgagtttaa	Zotu95	1	1	2	0	0	2	1	0	1	0	0	1	1	0	4	3	0	0	62	135	3587	0	0	0	2	0	2	0	0	6	0	0	0	0	0	0	0	0	0	0	0	7
Zotu96	gi|1847754438|gb|MT551027.1|	MT551027	Hypericum maculatum	eudicots	Eukaryota	ccgtgaaccatcgagtctttgaacgcaagttgcgcccgaagccttctggccgagggcacgcctgcctgggtgtcacacatcgtcgccccccaaaatcccgatatctcgcaagacacaatcgggaataggatgggcggaaaatggtctcccgtgcgctcccgttcgcggttggcccaaaaatgagttcctggcaaagcaaagccacgaccagcggtggttgtaagaccctcggtacaagtcgtgagccttgcattgctcgtagggacatgttgaccctgaacgtgatcgagtaacatcggtacactcacaaagtgaccccaggtcaggcgggactacccgctgaatttaa	Zotu96	0	0	0	0	0	0	0	0	0	0	0	0	0	0	8	0	1	0	0	0	0	1	1	1	0	0	0	0	0	0	3	2	6	0	0	0	0	0	0	0	0	0
Zotu97	gi|1026285466|gb|KX166398.1|	KX166398	Convolvulus arvensis	eudicots	Eukaryota	ccgtgaaccatcgagtttttgaacgcaagttgcgcctaaagccgtcaggccgagggcacgtctgcctgggcgtcacgcatcgcgtcgcccccctcctcgaccttgtgtcgagttgtggggagcggaagatggcctcccgtgctcctcaccggggtgcggttggcccaaatgtgagtccttggcggcggatgtcatggcgattggtggtcgtacctagcgtgcatatcgtcgcgccgtgcccccgttgtctgtgggactaatgacccttttggagcctctctacttgagtagctcttcgaccgcgaccccaggtcaggcgggactacccgctgagtttaa	Zotu97	3	0	41	3	0	32	10	0	39	2399	0	2971	0	0	1	13	2	8	0	0	55	0	0	0	8	0	23	23	0	33	2	30	0	5	0	3	1	1	0	0	0	0
Zotu98	gi|2249528622|gb|ON685443.1|	ON685443	Lavandula angustifolia	eudicots	Eukaryota	ccgtgaaccatcgagtctttgaacgcaagttgcgcccgaggccattcggctgagggcacgtctgcctgggcgtcacgcatcgcgtcgccccctccacccgcgcactgcgctcgtagagggggcggatattggccccccgtgtgctccggcacgcggtcggcccaaatgcgatcccccggcgactcatgtcgcggccagtggtggttgaacatatcaatctcgtatcttgccgcgtcgttgagccgtcggacgtgatctcgttaacgacccaacggtgtgagcgcaccccgtgcgcgcgcgccctcgaccgcgaccccaggtcaggcgggattacccgctgagtttaa	Zotu98	0	0	0	0	0	0	0	0	0	0	0	0	0	0	0	0	0	0	0	0	0	0	0	0	0	0	0	0	0	0	0	0	0	0	0	0	1	0	1	0	0	0
Zotu99	gi|1404569730|gb|MF156131.1|	MF156131	uncultured fungus	fungi	Eukaryota	agtgaatcatcgagtctttgaacgcacattgcgccccctggtattccggggggcatgcctgtccgagcgtcattgctgccctcaagcacggcttgtgtgttgggccgccgtcccgggggacttttctcccccgcgggacgggcccgaaaggcagcggcggcaccgtgtccggtcctcgagcgtatggggctctgtcacccgctctggtaggcccggccggcgcgccagcccttctcaaccatttttgttctttctccaggttgacctcggatcaggtagggatacccgctgaacttaa	Zotu99	0	0	0	0	0	0	0	0	0	0	0	0	0	0	0	0	0	0	0	0	0	0	0	0	0	0	0	0	0	0	0	0	0	0	0	0	0	0	0	0	0	0
Zotu100	gi|2259046589|emb|OW987707.1|	OW987707	Aspergillus chevalieri	ascomycete fungi	Eukaryota	agtgaatcatcgagtctttgaacgcacattgcgccccctggtattccggggggcatgcctgtccgagcgtcattgctgccctcaagcacggcttgtgtgttgggcttccgtccctggcaacggggacgggcccaaaaggcagtggcggcaccatgtctggtcctcgagcgtatggggctttgtcacccgctcccgtaggtccagctggcagctagcctcgcaaccaatctttttaaccaggttgacctcggatcaggtagggatacccgctgaacttaa	Zotu100	0	0	0	0	0	0	0	0	0	0	0	0	0	0	0	0	0	0	0	0	0	0	0	0	0	0	0	0	0	0	0	0	0	0	0	0	0	0	0	0	0	0
Zotu101	gi|2249528680|gb|ON685501.1|	ON685501	Stevia rebaudiana	eudicots	Eukaryota	ccgtgaaccatcgagtttttgaacgcaagttgcgcccaaagccatctggttgagggcacgtctgcctgggcgtcacgtgtcatgtttgcctgcatcgaacctctgttatcggagtgtctcgtgtgtgggcggagaatggcctcctgtgcccatggtgcggttggccaaaatatgagtcgccttaggagggacgcatgattggtggtggtcgattaaacagtcgtctcgggtcatgcgtctacctgtgctagggtaaaagactcttggaatgccctaatgtcttgtcttgtgacgtctcttcgatcgcgaccccaggtcaggcgggactacccgctgagtttaa	Zotu101	0	0	0	0	0	0	0	0	0	0	0	0	0	0	0	0	0	0	0	0	0	0	0	0	0	0	0	4	0	4	0	1	5	0	0	0	0	0	0	0	0	0
Zotu102	gi|2254130386|gb|OM892806.1|	OM892806	Urtica radicans	eudicots	Eukaryota	ccgtgaaccatcgagtttttgaacgcaagttgcgcccgaagcctttaggccgagggcacgtctgcctgggcgtcacgcaccgttgccccccaaaccccctcagtcctccacggaggattggcgaggcgcgtggggggcgtaaagtggcttcccgtcggctttgtcccgcggttggcctaaaaatgaatccctagccgcggtgcgcgcggcattcggtggtcatcgatccctttcgttaccccgccgcgcgctcacgtgccgcgaaggatgtcacactagtaaacccgacgcctcgctttgtgaagagcggagcttacaacgcgaccccaggtcaggcggggctacccgctgaatttaa	Zotu102	414	0	5500	0	0	4	1	0	20	1	0	0	0	0	0	5	0	1	2	0	8	0	4	4	2	1	8	2	0	9	0	0	0	1	0	2	0	0	0	0	0	1
Zotu103	gi|1883824347|gb|MT827803.1|	MT827803	Moringa oleifera	eudicots	Eukaryota	ccgtgaaccatcgagtctttgaacgcaagttgcgcccgaagccatcaggccaagggcacgtctgcctgggtgtcaagcaccgtcgcccccgaccccccgcatcccttcggggaggggagggaccatcgcggggcggatgttggcctcccgtgcgcctctggctcgcggttggcttaaaaaagagtctcgagcgacgccgtgtcacggcttggcggtggtagagaaagcctcgtgctccctcgtgcgcgcgtcgctcgctcgcggctcacggacccaacgatcgattgatcgagatgcgaccccaggtcaggcgggaccacccgctgagtttaa	Zotu103	0	0	0	0	0	0	0	0	0	0	0	1	0	0	0	0	0	0	0	0	0	0	0	0	0	0	0	0	0	0	0	0	0	0	0	0	0	0	0	0	0	0
Zotu104	gi|1567426199|dbj|LC456402.1|	LC456402	Derris reticulata	eudicots	Eukaryota	ccgtgaaccatcgagtctttgaacgcaagttgcgcctgaagccattaggctgagggcacgcctgcctgggtgtcacaaatcgttgccccaacgccaatgcctgaccaaacaaggtgttgacggggcgaatgttgacctcccgcaagcactgccttgtggttggttgaaaaatgagtcctgcatggagtgccccatgataaatggtggttgagtaacactcgagaccgatcatgtgtggcctttcctcaagtcaagcaagactgacgtgacccttgtgttcttttgaacgctcataacgagacctcaggtcagacggggctacccgctgagtttaa	Zotu104	0	0	0	0	0	0	0	0	0	0	0	0	0	0	0	0	0	0	0	0	0	0	0	0	0	0	0	0	0	2	0	0	4	0	0	0	0	0	0	0	0	0
Zotu105	gi|1575793463|gb|MK087892.1|	MK087892	Cinnamomum aromaticum	flowering plants	Eukaryota	ccgtgaaccatcgagtctttgaacgcaagttgcgcccgaggccactcggccgagggcacgcctgcctgggcgtcacgccacccatcgccacccccgcggcattcccatgccccgccggggagcggagactggccgtccgtgcccgggtgaccggcgcgcggtcggcagaaaaggaggacaccgtgcggcgcgacacggcgtgtgggggttgagaggcgacccgtcgccgatcgtacgtcgcgcccgcaatccgccgcgcggtgcaagcccgtgggaccatacccgcccgcagccgcgggcgctcggaccgcgaccccaggtcaggcgtggccacccgctgaatttaa	Zotu105	0	0	0	0	0	3	0	0	0	0	0	0	0	0	0	0	0	0	0	0	0	0	0	0	0	0	0	0	0	0	0	0	0	0	0	0	0	0	0	0	0	0
Zotu106	gi|2037151068|gb|MZ191005.1|	MZ191005	Lepidium sativum	eudicots	Eukaryota	ccgtgaaccatcgagtctttgaacgcaagttgcgccccaagccttctggccgagggcacgtctgcctgggcgtcacaaatcgtcgtccccctcacgaattttcacgagtgtgggacggaagctggtctcccgtgtgttaccgcacgcggttgaccaaaatccgagctgaggatgtttggagcgtcccgacatgcggtggtgatctaaagcctcttcatattgccggtcgctcctgtccgtaagctctcgttgacccaaagtcctcaaagcgaccccaggtcaggcgggatcacccgctgagtttaa	Zotu106	0	0	0	0	0	0	0	0	1	0	0	0	0	0	3	0	0	1	0	0	0	0	0	1	0	0	0	0	0	0	0	0	1	0	0	0	0	0	0	0	0	0
Zotu107	gi|2259401035|emb|OW838920.1|	OW838920	uncultured fungus	fungi	Eukaryota	ccgtgaaccatcgagtctttgaacgcaagttgcgcccgaagccaataggccgagggcacgtctgcctgggtgtcacacatttgcttgcccccaccactcactccttgatgagatgtgctggtttttgggcggaaattggcctcccgtgccttgtgcggctggtgcaaaagcgagtctccggcggtggacgtcgtgacatcggtggttgtaaaataccctcttgacttgtcgcacgaatccgcgtcatcttagtgagctctaggacccttgggcgctacacaatctgttcgccctaactgtgaccccaggtcaggcgggactacccgctgagtttaa	Zotu107	0	0	0	0	0	0	0	0	0	0	0	2	0	0	0	0	0	0	1	0	0	0	0	0	1	0	2	0	0	0	5	74	0	0	0	0	0	0	0	46	46	1
Zotu108	gi|1476494093|gb|MH911365.1|	MH911365	Aspergillus penicillioides	ascomycete fungi	Eukaryota	agtgaatcatcgagtctttgaacgcacattgcgccccctggtattccggggggcatgcctgtccgagcgtcattgctgccctcaagcacggcttgtgtgttgggcccccgtccccctcccaggaaggggacgggcccgaaaggcagcggcggcaccgtgtccggtcctcgagcgtatgggaagcaactttttgtcacccgctcctgtaggtccggccggcggcctgcccaaccccaacctttttttaaccaggttgacctcggatcaggtagggatacccgctgaacttaa	Zotu108	0	0	1	0	0	0	0	0	0	0	0	0	0	0	0	0	0	0	0	0	0	0	0	0	0	0	0	0	0	0	0	0	0	0	0	0	0	0	0	0	0	0
Zotu109	gi|1878849203|gb|MT796540.1|	MT796540	Sambucus nigra	eudicots	Eukaryota	ccgtgaaccatcgagtttttgaacgcaagttgcgcccgaagccattaggccgagggcacgtctgcctgggcgtcacacattgacgtcgccccccttccaaatttttcccattcctggggacgttggtagtcgggcggatattggtctcccgtgctctcgagcgcggttggcccaaaagcgagtcctcggcaacggacgtcacgacaagtggtggttgaaaagccttcttatcctgtcgtgcaccaattcgttgtcgcgggcatcgagttgaccctgacgcgtcgtctctgacgtcgcttcgatcgcgaccccaggtcaggcgggattacccgctgagtttaa	Zotu109	14	0	190	0	0	0	0	0	0	4	0	2	0	0	0	0	0	0	0	0	0	0	2	0	0	0	0	0	0	1	0	0	3	0	0	2	1	0	1	0	0	3
Zotu110	gi|675400173|gb|KM064898.1|	KM064898	Backhousia citriodora	eudicots	Eukaryota	ccgtgaaccatcgagtctttgaacgcaagttgcgcccgaagccattcggccgagggcacgtttgcctgggtgtcacacatggcgttgcccctaaacccctcgctccatgtttgggcgggtgggactttggcgcgtacgttggcctcccgcgacgacctcgtcccggttggcccaaaatcgagcgtcggagcgatcagcaccacgacattcggtggttgatgagaccccaatgatcagtgtcgcgcgtgcccgctcatcgacacgctccgtgaatctactctttaccaacgcgaccccaggtcaagcggggctacccgctgagtttaa	Zotu110	0	0	0	0	0	0	0	0	0	0	0	0	0	0	0	0	0	0	0	0	0	0	0	0	0	0	0	0	0	0	0	0	0	0	0	0	0	0	0	0	0	0
Zotu111	gi|2034635242|gb|MZ157280.1|	MZ157280	Ustilaginoidea virens	ascomycete fungi	Eukaryota	agtgaatcatcgaatctttgaacgcacattgcgcccgccagtattctggcgggcatgcctgttcgagcgtcatttcaaccctcaagctctgtcttgcgcttggtgttggggatcggccctgcccgccagcccgggcgggccgcccccgaaatgaatcggcggtctcgtcgcagcctcctctgcgtagtaattcagttatcctcgcacttggagcgcggcgcggccactgcccgtaaaacgcccaacttctcaagagttgacctcgaatcaggtaggaatacccgctgaacttaa	Zotu111	0	0	0	0	0	0	0	0	0	0	0	0	0	0	0	0	0	0	0	0	0	0	0	0	0	0	0	0	0	0	0	0	0	0	0	0	0	0	0	0	0	0
Zotu112	gi|641739993|gb|KJ543546.1|	KJ543546	Rheum officinale	eudicots	Eukaryota	ccgtgaaccatcgagtctttgaacgcaagttgcgcccgaagccttctggccgagggcacgtctgtctgggcgtcacgcaccgcgtcgcccccgccccctccggggggcaggggcggagactggccccccgtgcgccccggcgcgcggccggcctaaacgcaggccccgcggccgcgagaagccgcgacgattggtggtgtaccagcggccccgtgccgcgaagcatcgcgtcgcgtctcgcgcggccaccgtgagcgccaaaagggccccgaccactgttgcgaccccagatcaggcgggactacccgctgagtttaa	Zotu112	0	0	0	0	0	1	0	0	0	0	0	0	0	0	0	0	0	0	0	0	0	0	0	0	0	0	0	0	0	0	0	0	0	0	0	0	0	0	0	0	0	0
Zotu113	gi|2249528669|gb|ON685490.1|	ON685490	Cymbopogon citratus	monocots	Eukaryota	ccgcgaaccatcgagtttttgaacgcaagttgcgcccgaggccttccggtcgagggcacgtctgcctgggcgtcacgccaaaagacactcccaacccacgctcggggagggacgtggtgtctggccccccgtgccgcagggcgcggtgggccgaagttggggctgccggcgaatcgcgccgggcacagcacgtggtgggcgacgtcagttgttctcggtgcagtgccccggcacgcggccggcgcgacggccctaaggacccatcgagcaccgaagcgcatcgccgctcggaccgcgaccccaggtcagtcgggactacccgctgagtttaa	Zotu113	0	0	1	0	0	0	0	0	0	0	0	0	0	1	0	0	0	0	0	0	1	0	0	0	0	0	0	0	0	0	0	6	0	0	0	0	0	0	0	0	0	1
Zotu114	gi|1548881855|gb|MK371924.1|	MK371924	Vigna radiata	eudicots	Eukaryota	ccgtgaaccatcgagtctttgaacgcaagttgcgcccaaagccattaggccgagggcacgcctgcctgggtgtcacacatcgtcatccccatgcaaaagcgcatcggggcgaaaggtggcctcccgcgacacacccgtcgtggttggtcgaaaaccaaggtaacgtcggggtcccccccgccagaaacggtggatgagcaacgctcgagaccaacaacggcggcggcggacacccggcaatccaatcgatcgaccctatcgcgttccttgcataataaacaggcaaagacgctcttaacgagacctcaggtcaggcggggctacccgctgagtttaa	Zotu114	0	0	0	0	0	0	0	0	0	1	0	2	0	0	0	0	0	0	0	0	0	0	0	0	0	0	0	0	0	0	0	0	0	0	0	0	0	0	0	0	0	0
Zotu115	gi|1567425718|dbj|LC461809.1|	LC461809	Hibiscus sabdariffa	eudicots	Eukaryota	ccgtgaaccatcgagtttttgaacgcaagttgcgccccaagccattaggccgagggcacgtctgcctgggtgtcacgcatcgttgcccccatccaacccttacccacagggcatcggttgaggtgtgggcggagaatggcctcccgtgcgctcaccgctcgcggttggcctaaaatcgagtcctcggcgaccacggtgccgcgacaatcggtggtgttgcttcgagctgcctcgttttttgtcgtgtgctgccgtcgatccgtgctctctgaccctttcggcaccgcaagcacggtgctcgcatcgcgaccccaggtcaggcgggattacccgctgagtttaa	Zotu115	0	0	2	0	0	0	0	0	0	0	0	0	0	0	0	0	0	0	0	0	1	0	0	0	0	0	0	0	0	0	0	0	0	0	0	0	0	0	0	0	0	0
Zotu116	gi|2259487560|emb|OW889639.1|	OW889639	uncultured bacterium	bacteria	Bacteria	ccgcgaaccatcgagtttttgaacgcaagttgcgcccgaagccttctggcggagggcacgtctgcctgggcgtcacgccaaaagacactcccaacacccccccgcggggcgagggacgtggcgtctggccccccgcgccgcacggcgaggtgggccgaagcaggggctgccggcgaaccgcgccgggcgcagcacgtggtgggcgacatcaagttgttgttctcggtgcagcgtcccggcgcgcggccggccattcggccctaaggacccatcgagcgaccgagcttgccctcggaccgcgaccccaggtcagtcgggactacccgctgaatttaa	Zotu116	0	0	1	0	0	0	0	0	0	0	0	0	0	0	0	1	0	1	0	0	0	16	36	37	0	0	0	0	0	0	0	0	0	0	0	0	0	0	2	0	0	0
Zotu117	gi|2256040610|gb|ON796496.1|	ON796496	Alternaria alternata	ascomycete fungi	Eukaryota	agtgaatcatcgaatctttgaacgcacattgcgccctttggtattccaaagggcatgcctgttcgagcgtcatttgtaccctcaagctttgcttggtgttgggcgtcttgtctctagctttgctggagactcgccttaaagtaattggcagccggcctactggtttcggagcgcagcacaagtcgcactctctatcagcaaaggtctagcatccattaagcctttttttcaacttttgacctcggatcaggtagggatacccgctgaacttaa	Zotu117	0	0	1	0	2	0	0	0	6	0	0	0	0	0	0	1	2	0	0	1	1	0	0	0	0	29	24	3	364	354	0	2	0	0	0	1	0	0	0	0	0	0
Zotu118	gi|169260415|gb|EU347722.1|	EU347722	Aspalathus linearis	eudicots	Eukaryota	ccgtgaaccatcgagtctttgaacgcaagttgcgcccgaagccattaggctgagggcacgcctgcctgggtgtcgcccatcgttgccccagtgccctggcctcgcgctaggcaccgatcggggcgagtgctggcttcccgtgagcaacgcctcacggttggttgaaaactgagtccgtggtggagggcgccgtgatggatggtggttgagtaaaagctcgagaccggtcgtgcgtgtcacccccaccggctttgcgactctatggcccatgagcgcccgttggtcgcccaagacgggacctcaggtcaggcggggctacccgctgagtttaa	Zotu118	0	0	3	0	0	0	0	0	0	0	0	0	0	0	0	0	0	0	0	0	0	0	0	0	0	0	0	0	0	0	0	0	0	0	0	1	0	0	0	0	0	0
Zotu119	gi|2211231112|gb|ON054055.1|	ON054055	Alstonia scholaris	eudicots	Eukaryota	ccgtgaaccatcgagtctttgaacgcaagttgcgcccgaagccattaggccaagggcacgtctgcctgggtgtcacagaccgttgcccgacaacaattgcctcgcgataggtactttggttgtgcagggtgaatgttggcttcccgtgagcattgcggcctcacggttggctcaaaactgagtccatggtagggtttggcatgatcgatggtggttgagtgacgctcgagaccaatcatgtgtgactccactgagtttgggctctgtaaccaataggcgtctttgaacgctcgtgatgagacctcaggtcaggcggggctacccgctgagtttaa	Zotu119	0	0	0	0	0	0	0	0	0	0	0	0	0	0	0	0	0	0	0	0	0	0	0	0	0	0	0	0	1	4	0	0	1	0	0	0	0	0	0	0	0	0
Zotu120	gi|1704663463|gb|MN177158.1|	MN177158	Carissa edulis	eudicots	Eukaryota	ccgtgaaccatcgagtttttgaacgcaagttgcgcccgaagccactaggccgagggcacgtctgcctgggcgtcacgcatcgcgtcgccctccccccgcctcgcccgaaaacgggacgagggtcgtggggggggtgcggaaaatggcctcccgtgcttgcgcgcggccggcctaaactagagtccgtccccgcagacgtcacgacaagtggtggtcgaaacccccagctcgaacgcgagtcgtgcgtcgccccgcgggcgaggagactgctcgaccctcaagcgagcccctcctcgaggagagcttgccaggaccgcgaccccaggtcaggcgggactacccgctgagtttaa	Zotu120	0	0	0	0	0	0	0	0	3	0	0	0	0	0	0	0	0	0	0	0	0	0	0	0	0	0	0	0	0	0	0	0	0	0	0	0	0	0	0	0	0	0
Zotu121	gi|2116593457|gb|OK510235.1|	OK510235	Phaeosphaeria oryzae	ascomycete fungi	Eukaryota	agtgaatcatcgaatctttgaacgcacattgcgccccttggtattccatggggcatgcctgttcgagcgtcatttgtaccttcaagctttgcttggtgttgggtgcttgtctttttgttaagactcacctcaaagtcattggcagccagtgttttggtagtaagcgcagcacattttgcgtcttggtccctcaacagcggcatccatcaagccattttctcacttttgacctcggatcaggtagggatacccgctgaacttaa	Zotu121	0	0	0	0	0	0	0	0	0	0	0	0	0	0	0	0	0	0	0	0	0	0	0	0	0	0	0	0	0	0	0	0	0	0	0	0	0	0	0	0	0	0
Zotu122	gi|2202706688|gb|OM899918.1|	OM899918	Alternaria padwickii	ascomycete fungi	Eukaryota	agtgaatcatcgaatctttgaacgcacattgcgccccttggtattccatggggcatgcctgttcgagcgtcatttgtaccctcaagctttgcttggtgttgggcgtttgtctcgcgttgcgcgtagactcgccttaaagcgattggcagccggcatattggccttggagcgcagcacattttgcgaatccagtcatttatgttggcgtccattaagcctatacattttgctcttgacctcggatcaggtagggatacccgctgaacttaa	Zotu122	0	0	0	0	0	0	0	0	0	0	0	0	0	0	0	0	0	0	0	0	0	0	0	0	0	0	0	0	0	0	0	0	0	0	0	0	0	0	0	0	0	0
Zotu123	gi|2249528652|gb|ON685473.1|	ON685473	Mentha aquatica	eudicots	Eukaryota	ccgtgaaccatcgagtctttgaacgcaagttgcgcccgaagccattaggccgagggcacgtctgcctgggcgtcacgcatcgcgtcgccccccacccccgcgcgcattgccgggcggccgggggcggacactggcctcccgtgcgcctcggcgtgcggccggcccaaatgggatccccgggcgactggccgtcgcgacaagtggtggttgaacatctcaatctctctcgtggtcgtgccgccgtgtcgtcccgtacgggaatcgaaaatgacccaacggtgctcggcgcgaatagcgtctcaccttcgaccgcgaccccaggtcaggcgggattacccgctgagtttaa	Zotu123	0	0	1	0	0	0	0	0	10	3	0	3	0	0	1	0	0	0	0	0	0	0	0	0	0	1	0	2	0	0	58	1669	1	61	0	170	0	0	0	0	0	0
Zotu124	gi|1817915736|gb|MN242048.1|	MN242048	Camellia sinensis	eudicots	Eukaryota	ccgcgaaccatcgagtctttgaacgcaagttgcgcccgaagccattaggttgagggcacgcctgcctgggcgtctcacgttgcgtcgcccgcgccccctccccccgcgaaggggggaagaagggctgcgggcggatgttggccccccgcgcgcgctcgcgcgcggtcggcccaaaagcgagtcccccgcgaccgacgacgcgtcgcgacgagtggtggttgacaaaccgttgcgtcgcctcgcgcgcgtccggtccgtcgcgggaggcctgtcgtgaccctatcgcgccgccgccaaggcgctccgatcgcgaccccaggtcaggcgggattacccgctgagtttaa	Zotu124	0	0	0	0	0	0	0	0	0	0	0	0	0	0	0	0	0	0	0	0	0	0	0	0	0	0	0	1	0	1	1	0	1	0	0	0	0	0	0	0	0	0
Zotu125	gi|2249528669|gb|ON685490.1|	ON685490	Cymbopogon citratus	monocots	Eukaryota	ccgcgaaccatcgagtttttgaacgcaagttgcgcccgaggccttccggtcgagggcacgtctgcctgggcgtcacgccaaaagacactcccaacccaccctcggggagggacgtggtgtctggccccccgtgccgcagggcgcggtgggccgaagttggggctgccggcgaatcgcgccgggcacagcacgtggtgggcgacgtcagttgttctcggtgcagtgccccggcacgcggccggcgcgacggccctaaggacccaacgagcaccgaagcgcatcgccgctcggaccgcgaccccaggtcagtcgggactacccgctgagtttaa	Zotu125	0	0	1	0	0	0	0	0	0	0	0	0	0	0	1	0	0	0	0	0	1	0	0	0	0	0	0	0	0	0	0	0	0	0	0	0	0	0	0	0	0	1
Zotu126	gi|2259493180|emb|OW836110.1|	OW836110	uncultured fungus	fungi	Eukaryota	ccgcgaaccatcgagtctttgaacgcaagttgcgcccgaggccactcggccgagggcacgcctgcctgggcgtcacgccaaaacacgctcccaaccaccctcaacgggattcgggatgcggcatctggtccctcgtctctcaagggacggtggaccgaagattgggctgccggcgtaccgcgccggacacagcgcatggtgggcgtcctcgctttatcaatgcagtgcatccggcgcgcagctggcattatggcctttgaacgacccaacaaacgaagcgcacgtcgcttcgaccgcgaccccaggtcaggcgggactacccgctgagtttaa	Zotu126	1	0	0	0	0	0	0	0	0	0	0	0	0	0	0	0	0	0	0	0	3	0	0	0	0	0	0	1	0	5	0	0	6	0	0	0	0	0	0	0	0	0
Zotu127	gi|478785844|gb|KC460804.1|	KC460804	Aspergillus sp. SL-7	ascomycete fungi	Eukaryota	agtgaatcatcgagtctttgaacgcacattgcgccccctggtattccggggggcatgcctgtccgagcgtcattgctgccctcaagcacggcttgtgtgttgggcccccgtcccccctccaaaggggacgggcccgaaaggcagcggcggcaccgtgtccggtcctcgagcgtatgggaagcaactttttgtcacccgctcctgtaggtccggccggcggcctgcccaaccccaatcaatcttttaaccaggttgacctcggatcaggtagggatacccgctgaacttaa	Zotu127	0	0	0	0	0	0	0	0	0	0	0	0	0	0	0	0	0	0	0	0	0	0	0	0	0	0	0	0	0	0	0	0	0	0	0	0	0	0	0	0	0	0
Zotu128	gi|1832307366|gb|MT350390.1|	MT350390	Glycyrrhiza inflata	eudicots	Eukaryota	ccgtgaaccatcgagtctttgaacgcaagttgcgcccgaagccattaggccaagggcacgtctgcctgggtgtcacagaccgttgcccgatgccaattgcctcgcgataggtactttggttgtgcagggtgaatgttggcttcccgtgagcattgcggcctcacggttggctcaaaactgagtccatggtagggtttggcatgatcgatggtggttgagtgacgctcgagaccaatcatgtgtgactccactgagtttgggctctgtaaccaataggcgtctttgaacgctcgtgatgagacctcaggtcaggcggggctacccgctgagtttaa	Zotu128	0	0	0	0	0	0	0	0	0	0	0	0	0	0	0	0	0	0	0	0	0	0	0	0	0	0	0	0	0	0	0	0	1	0	0	0	0	0	0	0	0	0
Zotu129	gi|1147169214|gb|KY611897.1|	KY611897	Senna auriculata	eudicots	Eukaryota	ccgtgaaccatcgagtctttgaacgcaagttgcgcccgaagccactaggccgagggcacgtctgcctgggtgtcacgcatcgttgccccaaaccacgtcgtccctccggtctgtcggagcgggcgaggtggttgggcggaggttggcctcccgtgagcccctgcctcgcggatggttgtaaatggagcctgtggggggcgaccgccatgttccacggtggatgagcagatgcctcgagaccgaccgtgcgcgagttgtccctacggctaggctgcgagacccttgcgagcgaggaagcgctcccaacgcgaccccaggtcaggcggggctacccgctgagtttaa	Zotu129	0	0	0	0	0	0	0	0	0	0	0	0	0	0	0	0	0	0	0	0	0	0	0	0	0	0	0	0	0	0	0	0	0	1	0	0	0	0	0	0	0	0
Zotu130	gi|2259495331|emb|OW892919.1|	OW892919	uncultured bacterium	bacteria	Bacteria	ccgtgaaccatcgagtctttgaacgcaagttgcgcccgaagccattaggccgagggcacgcctgcctgggtgtcacacatcgtttccccaacgcaaacatgtaacaatgttgctgcgcggggtgtatgctgacctcccgcgagcacccgcctcgtggttggttgaaatctgggttcatggccgacttcgccgtgataaaatggtggatgagccacgctcgagaccaatcacgtgcgagccggtcagttctggacccatcgacgaccctttgcgtgcacgcacgctcccaacgagacctcaggtcaggcggggctacccgctgagtttaa	Zotu130	0	0	1	0	0	3	0	0	0	0	0	0	0	0	2	0	0	0	0	0	0	165	866	931	0	0	0	0	0	0	0	0	1	0	0	0	0	0	0	0	0	0
Zotu131	gi|671722010|gb|KJ477053.1|	KJ477053	Schizachne purpurascens subsp. callosa	monocots	Eukaryota	ccgtgaaccatcgagtctttgaacgcaagttgcgcccgaggccacccggccgagggcacgcctgcctgggcgtcacgccaaaacacgctctaacccccccacgtggggcgcaggacgcggcgtatggcctcccgtgccatcaggtgcggtaggccgaagatcgggctgccggcgtatcgagtcgggaacagcgcgtggtgggcgacctcgcttatactcggcgcagttcatccggctcgtagctggcacaacggcctctaaggacccattgcacggagcgctagccgctccgaccgcgaccccaggtcaggcgggactacccgctgagtttaa	Zotu131	0	0	0	0	0	0	0	0	0	0	0	0	0	0	0	0	0	0	0	0	0	0	0	0	0	0	0	0	0	3	0	0	1	0	0	0	0	0	0	0	0	0
Zotu132	gi|1575793463|gb|MK087892.1|	MK087892	Cinnamomum aromaticum	flowering plants	Eukaryota	ccgtgaaccatcgagtctttgaacgcaagttgcgcccgaggccactcggccgagggcacgcctgcctgggcgtcacgccacccatcgccccccccgcggcattcccatgccccgccggggagcggagactggccgtccgtgcccgggtgaccggcgcgcggtcggcagaaaaggaggacaccgtgcggcgcgacacggcgtgtgggggttgagaggcgacccgtcgccgatcgtacgtcgcgcccgcaatccgccgcgcggtgcaagcccgtgggaccatacccgcccgcagccgcgggcgctcggaccgcgaccccaggtcaggcgtggccacccgctgaatttaa	Zotu132	0	0	0	0	0	1	0	0	0	0	0	0	0	0	0	0	0	0	0	0	0	0	0	0	0	0	0	0	0	0	0	0	0	0	0	0	0	0	0	0	0	0
Zotu133	gi|1178173414|gb|KY931979.1|	KY931979	uncultured eukaryote	eukaryotes	Eukaryota	ccgcgaaccatcgagtctttgaacgcaagttgcgcccgaggccactcggccgagggcacgcctgcctgggcgtcacgccaaaacacgctcccaaccactctcaacgggaatcgggatgcggcatctggtccctcgtctctcaagggacggtggaccgaagattgggctgccggcgtaccgcgccggacacagcgcatggtgggcgtcctcgctttatcaatgcagtgcatccggcgcgcagctggcattatgacctttgaacgacccaacaaacgaagcgcacgtcgcttcgaccgcgaccccaggtcaggcgggactacccgctgagtttaa	Zotu133	0	0	1	0	0	0	0	0	0	0	0	0	0	0	0	0	0	0	0	0	1	0	0	0	0	0	0	0	0	0	0	0	1	0	0	0	0	0	0	0	0	0
Zotu134	gi|1575793477|gb|MK087906.1|	MK087906	Cynara cardunculus var. scolymus	eudicots	Eukaryota	ccgtgaaccatcgagtttttgaacgcaagttgcgcccgaagccattcggccgagggcacgtctgcctgggcgtcacgcatcgcgtcgccccagaccacgactccccgatggggattcgtttcgtctggggcggagactggtctcccgtgcctttggtgcggttggcctaaaaaggagtccccttcggcggacgcacggctagtggtggttgtcaaggccttcgtatcgagccgtgcgtcgggtgccgcaagggaagcgctctccaaagaccccaacgtgtcgtcctgcgacgacgcttcgaccgcgaccccaggtcaggcgggactacccgctgagtttaa	Zotu134	0	0	0	0	0	0	0	0	0	0	1	0	0	0	0	470	432	87	0	0	0	1	0	1	1	2	2	0	0	2	0	0	0	0	0	0	1	0	0	0	0	0
Zotu135	gi|2104762521|emb|OU744995.1|	OU744995	Malus domestica	eudicots	Eukaryota	ccgtgaaccatcgagtctttgaacgcaagttgcgcccgaagccatcaggccgagggcacgcctgcctgggcgtcacacgccgttgcccccccgcgcatccctcgggagcgtcggggggcggacgatggcctcccgtgcttcaccccgcgcggttggcccaaatgccgggtcctcggcgacgaacgccacgacaatcggtggtcgtcgaacctcggttgccagttgtgcgctttcgtcgcgctccgagcggcccgcgacgcccgctgctctcgcttcggcggagctttcaacgcgaccccaggtcaggcggggttacccgctgaatttaa	Zotu135	0	0	0	0	0	0	0	0	0	0	0	0	0	0	0	1	0	0	0	0	0	0	0	0	0	0	0	0	0	0	0	0	0	0	0	1	0	0	0	0	0	0
Zotu136	gi|315321184|gb|HQ436066.1|	HQ436066	uncultured fungus	fungi	Eukaryota	agtgaatcatcgaatctttgaacgcacattgcgccctctggtattccggggggcatgcctgtccgagcgtcattgctgccctcaagcacggcttgtgtgttgggcccccgtcccggcgaagcatcagccccgggacgggcccgaaaggcagcggcggcaccgtgtccggtcctcgagcgtatggggctctgtcacccgctcgtgtaggtccggccggcggccagcccgaccctttaaccaatcttttaaccaggttgacctcggatcaggtagggatacccgctgaacttaa	Zotu136	0	0	0	0	0	0	0	0	0	0	0	0	0	0	0	0	0	0	0	0	0	0	0	0	0	0	0	0	0	0	0	0	0	0	0	0	0	0	0	0	0	0
Zotu137	gi|641739993|gb|KJ543546.1|	KJ543546	Rheum officinale	eudicots	Eukaryota	ccgtgaaccatcgagtctttgaacgcaagttgcgcccgaagccttctggccgagggcacgtctgtctgggcgtcacgcaccgcgtcgcccccgccccctccggggggcaggggcggagactggccccccgtgcgccccggcgcgcggccggcctaaacgcaggccccgcggccgcgagaagccgcgacgattggtggtgtaccagcggccccgtgccgtgaagcatcgcgtcgcgtctcgcgcggccaccgtgagcgccaaaagggccccgaccaccgttgcgaccccagatcaggcgggactacccgctgagtttaa	Zotu137	0	0	0	0	0	4	0	0	0	0	0	0	0	0	0	0	0	0	0	0	0	0	0	0	0	0	0	0	0	0	0	0	0	0	0	0	0	0	0	0	0	0
Zotu138	gi|1777401959|gb|MN718258.1|	MN718258	Leonurus japonicus	eudicots	Eukaryota	ccgtgaaccatcgagtctttgaacgcaagttgcgcccgaagccattaggccgagggcacgtctgcctgggcgtcacgcatcgcgtcgcccccctcccccgcggggtggggcggagattggccccccgtgcgacccgagcgcgcgcggccggcccaaatgcgaatccgccgtcggcgcgcgtcgcgaccagtggtggttgatgattcaactcgcgtgctgtcgcgccccgcgtcgccgtcggcaaggaaacgattgcgaaacccaacggcgcgagcatcgtgcccacgaccgcgaccccaggtcaggcgggatcacccgctgagtttaa	Zotu138	1	0	7	0	0	0	0	0	0	0	0	0	0	0	0	0	0	0	0	0	0	0	0	0	0	0	0	0	0	0	0	0	0	0	0	1	0	0	0	0	0	0
Zotu139	gi|1317247172|gb|MG731030.1|	MG731030	Cymbopogon citratus	monocots	Eukaryota	ccgtgaaccatcgagtttttgaacgcaagttgcgcccgaggccttccggtcgagggcacgtctgcctgggcgtcacgccaaaagacactcccaacccaccctcggggagggacgtggtgtctggccccccgtgccgcagggcgcggtgggccgaagttggggctgccggcgaatcgcgccgggcacagcacgtggtgggcgacgtcagttgttctcggtgcagtgccccggcacgcggctggcgcgacggccctaaggacccaacgagcaccgaagcgcatcgccgctcggaccgcgaccccaggtcagtcgggactacccgctgagtttaa	Zotu139	0	0	0	0	0	0	0	0	0	0	0	0	1	0	1	0	0	0	0	1	2	0	0	0	0	0	0	0	0	0	0	0	0	0	0	0	0	0	0	0	0	0
Zotu140	gi|218963197|gb|FJ527709.1|	FJ527709	Rosa rugosa	eudicots	Eukaryota	ccgtgaaccatcgagtctttgaacgcaagttgcgcccgaagccattaggccgagggcacgtctgcctgggcgtcacacgtcgttgccccccccaacctcctcgggagttggatgggacggatgatggcctcccgtgtgctcagtcacgcggttggcataaataccaagtcctcggcgaccaacgccacgacaatcggtggttgtcaaacctcggtttcctgtcgtgcgcgcgtgttgatcgagtgctttcttaaacaatgcgtgtcgatccgtcgatgctttcaacgcgaccccaggtcaggcggggttacccgctgaatttaa	Zotu140	0	0	0	0	0	0	0	0	0	0	0	0	0	0	0	0	0	0	0	0	0	0	0	0	1	0	0	0	0	0	0	0	0	0	0	0	0	0	0	0	0	0
Zotu141	gi|1847754438|gb|MT551027.1|	MT551027	Hypericum maculatum	eudicots	Eukaryota	ccgtgaaccatcgagtctttgaacgcaagttgcgcccgaagccttctggccgagggcacgcctgcctgggtgtcacacatcgtcgccccccaaaatcccgatatctcgcaagacgcaatcgggaataggatgggcggaaaatggtctcccgtgcgctcccgttcgcggttggcccaaaaatgagttcctggcaaagcaaagccacgaccagcggtggttgtaagaccctcggtacaagtcgtgagccttgcattgctcgtagggacatgttgaccctgaacgtgatcgagtaacatcggtacactcacaaagtgaccccaggtcaggcgggactacccgctgaatttaa	Zotu141	0	0	0	0	0	0	0	0	0	0	0	0	0	0	1	0	0	1	0	0	0	0	1	2	0	0	0	0	0	0	1	0	0	0	0	0	0	0	0	0	0	0
Zotu142	gi|2259496374|emb|OW835023.1|	OW835023	uncultured fungus	fungi	Eukaryota	ccgtgaaccatcgagtttttgaacgcaagttgcgcccgaagccttcgggccagggcacgtctgcctgggcgtcacacacagcgtctcccccacccaccaagcgtgggacgggagaggatgatggcctcccatgctcaccctgcgtggttggcctaaataaggagcccatgcccacttgatgccgcggcgattggtggtataaaatgcaccctacatagccgtgcatccggtgttgaatgtggactcgtcggacccttaaaaacctttgcgaccccaggtcaggcgggattacccgctgagtttaa	Zotu142	0	0	0	0	0	0	0	0	0	0	0	0	0	0	0	0	0	0	0	0	0	0	0	0	0	0	0	0	0	0	0	0	0	0	0	0	0	0	0	0	0	0
Zotu143	gi|1331049006|gb|MG234852.1|	MG234852	Frangula purshiana	eudicots	Eukaryota	ccgtgaaccatcgagtctttgaacgcaagttgcgcccgaagccattaggccgagggcacgtctgcctgggcgtcacacaacgttgccccccccaaacctcgacctcgaggaggacggggggcggatgctggcctcctgtgcgccacggctcgcggttggcccaaatgcgagtgctcggcgacgagcgccgcggcaatcggtggttgtccaaccctcggtgccatgctgcgcgcgcgagtcgcacgctgtgtttactcgacgacccccaatgcgtcgcatccgcgacgctcacaacgcgaccccaggtcaggcggggctacccgctgagtttaa	Zotu143	0	0	0	0	0	0	0	0	0	0	0	1	0	0	0	0	0	0	0	0	0	0	0	0	0	0	0	0	0	0	0	0	0	0	0	0	0	0	0	0	0	0
Zotu144	gi|1474950872|gb|MG879289.1|	MG879289	Viola verecunda	eudicots	Eukaryota	ccgtgaatcatcgagtctttgaacgcaagttgcgcccgaagccttttggccgagggcacgtctgcctgggtgtcacgcaacgtcgccgccaacgccgcccttaggggcgcgcagttgggggcggaatatggcctcccgtgcgcctcggcgcgcggttggcctaaatatcaacccccggcgaggatcgccacgacaagcggtggttttttcaacgaaggacctcgggtgttgtcgtgcggccttccggagggaacggaccctgcgccctcgagcgcaatctctttcgagaccccaggtcagtcgggaacacccgctgaatttaa	Zotu144	134	0	2485	1	0	2	1	0	8	1	0	0	0	0	0	3	0	1	0	0	5	0	3	0	0	0	4	2	0	1	0	0	0	0	0	1	0	0	0	0	0	0
Zotu145	gi|1883824347|gb|MT827803.1|	MT827803	Moringa oleifera	eudicots	Eukaryota	ccgtgaaccatcgagtctttgaacgcaagttgcgcccgaagccatcaggccaagggcacgtttgcctgggtgtcaagcaccgtcgcccccgaccccccgcatcccttcggggaggggagggaccatcgcggggtggatgttggcctcccgtgcgcctctggctcgcggttggcttaaaaaagagtctcgagcgacgccgtgtcacggcttggcggtggtagagaaagcctcgtgctccctcgtgcgcgcgtcgctcgctcgcggctcacggacccaatgatcgattgatcgagatgcgaccccaggtcaggcgggaccacccgctgagtttaa	Zotu145	0	0	0	0	0	0	0	0	0	0	0	0	0	0	0	0	0	0	0	0	0	0	0	0	0	0	0	0	0	0	0	0	0	0	0	0	0	0	0	0	0	0
Zotu146	gi|2037150971|gb|MZ191029.1|	MZ191029	Anethum foeniculum	eudicots	Eukaryota	ccgtgaaccatcgagtctttgaacgcaagttgcgcccgaagccaataggccgagggcacgtctgcctgggtgtcacacatttgcttgcccccaccactcactccttgatgagatgtgctggtttttgggcggaaattggcctcccgtgccttgttgtgcggctggtgcaaaagcgagtctctggcggtggacgtcgtgacatcggtggttgtaaaataccctcttgacttgtcgcacgaatccgcgtcatcttagtgagctctaggacccttgggcgctacacaatctgttcgccctaactgtgaccccaggtcaggcgggactacccgctgagtttaa	Zotu146	0	0	0	0	0	0	0	0	0	0	0	0	0	0	1	0	0	0	1	0	0	0	0	0	0	0	0	0	0	0	0	0	0	0	0	0	0	0	0	21	32	3
Zotu147	gi|1179012099|gb|KY935289.1|	KY935289	uncultured eukaryote	eukaryotes	Eukaryota	ccgcgaaccatcgagtctttgaacgcaagttgcgcccaaagcctttcggccgagggcacgtctgcctgggtgtcacgcaacatcgctcccaacccatttgggtgcggaatatggcctcccgtgcgatcttctctcgcggttggccgaaaagaatggtccgaggctgcgaatgccgcgacaatcggtggttgtaagaccctcgtacacggtcgcgtgcacgcgtgcctccggataacgagacccctttgcgtcctctgtggcacgctcacttcgcgaccccaggtcaggcgggattacccgctgagtttaa	Zotu147	0	0	0	0	0	0	0	0	0	0	0	0	0	0	7	0	0	0	0	0	6	0	0	0	0	0	0	0	0	0	0	0	0	0	0	0	0	0	0	0	0	1
Zotu148	gi|1567425582|dbj|LC461733.1|	LC461733	Tamarindus indica	eudicots	Eukaryota	ccgtgaaccatcgagtctttgaacgcaagttgcgcccgaggtcattaggccaagggcacgtctggctgggtgtcacacaacgttgccccaaccccaacgcctgtcacacggcgatgggcacggggcggacgatggcttcccgtgagcatggcctcgcggatggccgaaataagagttcgcggtgtggcgagcaccacggcgcacggtagttgagtaacactcgagcccagtcgtgcgtgctccatccctccgtgacgaactccgggatcctatcgcgtccagtgacgcttctaacgcgacctcagctcaggcggggccacccgctgagtttaa	Zotu148	0	0	0	0	0	0	0	0	0	0	0	0	0	0	0	0	0	0	0	0	3	0	0	0	0	0	0	0	0	0	0	0	0	0	0	0	0	0	0	0	0	0
Zotu149	gi|2117663379|dbj|LC653151.1|	LC653151	Ophiosphaerella agrostidis	ascomycete fungi	Eukaryota	agtgaatcatcgaatctttgaacgcacattgcgccccttggtattccatggggcatgcctgttcgagcgtcatttgtaccttcaagctctgcttggtgttgggtgttttgtcctctccattgcgtttggactcgccttaaagcaattggcagccagtgtattggttttaagcgcagcacatcttgcgtcttttttcctatcacactcgcgtccattaagcctttttatcacttttgacctcggatcaggtagggatacccgctgaacttaa	Zotu149	0	0	0	0	0	0	0	0	0	0	0	0	0	0	0	0	0	0	0	0	0	0	0	0	0	0	0	0	0	0	0	0	0	0	0	0	0	0	0	0	0	0
Zotu150	gi|1878849203|gb|MT796540.1|	MT796540	Sambucus nigra	eudicots	Eukaryota	ccgtgaaccatcgagtttttgaacgcaagttgcgcccgaagccattaggccgagggcacgtctgcctgggcgtcacacattgccgtcgccccctcttccaattttttcccattcctggggacgttggtagtcgggcggatattggtctcccgtgctctcgagcgcggttggcccaaaagcgagtcctcggcaacggacgtcacgacaagtggtggttgaaaagccttcttatcctgtcgtgcaccaattcgttgtcgcgggcatcgagttgaccctgacgcgtcgtctctgacgtcgcttcgatcgcgaccccaggtcaggcgggattacccgctgagtttaa	Zotu150	4	0	65	0	0	0	0	0	2	27	0	8	0	0	0	0	0	0	0	0	0	0	0	0	1	0	1	0	0	0	0	0	1	0	0	2	0	2	0	0	0	0
Zotu151	gi|2226924988|dbj|LC655276.1|	LC655276	Aeschynomene indica	eudicots	Eukaryota	ccgtgaaccatcgagtctttgaacgcaagttgcgcccgaagccattaggctaagggcacgcctgcctgggtgtcaccaatcgttgcccccaacctcactgccttgttgcgtggagaaggggtgaatgatggcttcccgtgagcacagtctcgcggttggctgaaaacgttctccgtgccggcgtgcagtgccgtgacacttggtggttgagtttaccctcgaggccagtcacgtgtgctccctgtcggttccggaagcatggacccgtgagcggcaaagaccgcccttgatgcgacctcaggtcaggcggggctacccgctgagtttaa	Zotu151	0	0	0	0	0	0	0	0	0	0	0	0	0	0	1	0	0	0	0	0	1	0	0	0	0	0	0	0	0	0	0	0	0	0	0	0	0	0	0	0	0	1
Zotu152	gi|2259141760|emb|OW834506.1|	OW834506	uncultured fungus	fungi	Eukaryota	ccgcgaaccatcgagtttttgaacgcaagttgcgcccgaggccttctggccgagggcacgcctgcctgggcgtcacgccaacagacactcccaccccatcatcgggtgtaggatgtggcgtttggctccccgtgcctgaaggtgcggtgggccgaagttggggctgccggcataccgtgtcgggcacagcacgtggtgggcgactacaagttgttctcggtgcagcgtcccggcacgcagctagcttgatggccctaaggacccatgtacaaccgaagcgcactgtcgctcggaccgcgaccccaggtcaggcgggactacccgctgagtttaa	Zotu152	0	0	0	0	0	0	0	0	0	0	0	0	0	0	0	0	0	0	0	0	2	0	0	0	0	0	0	0	0	0	0	0	0	0	0	0	0	0	0	0	0	0
Zotu153	gi|2191910382|gb|OM639974.1|	OM639974	Sida acuta	eudicots	Eukaryota	ccgtgaaccatcgagtctttgaacgcaagttgcgccccaagccattaggccgagggcacgtctgcctgggtgtcacgcatcgttgcccccatcaaacctcaagcctttcggcgaaggttgaagtgtgggcggaaattggcttcccgtgcgctcaccgctcgcggttggcccaaatataagtcaacgttgatgaagcgtcgcgacgatcggtgggaatgctttatgctgcctctttcgaagtcgtgtgtgctcgtcaattcggatcttacgacccttctggcatcgcaatggcggtgctcgcatcgcgaccccaggtcaggcgggattacccgctgagtttaa	Zotu153	0	0	0	0	0	0	0	0	0	0	0	0	0	0	2	0	0	0	0	0	3	0	0	0	0	0	0	0	0	0	0	0	0	0	0	0	0	0	0	0	0	1
Zotu154	gi|756773422|gb|KP093067.1|	KP093067	Aristolochia fangchi	flowering plants	Eukaryota	ccgtgaaccatcgagtctttgaacgcaagttgcgcccgaggccactaggtcgagggcacacctgcctgggcgtcacgccctcccccatctctccgcccccgaccccctcgcgcgcgacccctcgatcggagggtgcgtgggggtgtcccgaggtgcgagcagactggccgcccgtgcctcccgggtgcggttggctgaaagccttggcccgacggcggcgtgcggcacgacaagtggtggctcggccctcccaggccacgagtgtctcgatgtcgtgtttgcggattcgccgctcgaggccgcagaggaccctaaccgtccgcctccgctcagggaggcgtcgctcggactgcgaccccaggtcaggtgggatcacccgctgagtttaa	Zotu154	0	0	0	0	0	0	0	0	0	0	0	0	0	0	0	0	0	0	0	0	0	0	0	0	0	0	0	0	0	0	1	0	0	0	0	0	0	0	0	0	0	0
Zotu155	gi|2257780038|gb|MZ656072.1|	MZ656072	Melilotus albus	eudicots	Eukaryota	ccgtgaaccatcgagtctttgaacgcaagttgcgcccgatgccattaggttgagggcacgtctgcctgggtgtcacatatcgaagcctcctgccaatttccttttgataggtattgtgcatgctggtgaatgttggcctcccgtgagctctattgtctcatggttggttgaaaatcgagaccttggtagggtgtgccatgatagatggtggttgtgtgacccacgagaaaccaagatcatgtgctgccctattcaattcggcctcttttacccatatgcgttttgtaaacgctcgtgatgagacctcaggtcaggcggggctacccgctgaatttaa	Zotu155	0	0	4	0	0	1	1	0	1	0	0	0	0	0	0	0	0	0	0	0	0	0	0	0	0	0	1	0	0	0	0	0	0	14	0	90	2	0	0	0	0	0
Zotu156	gi|641739987|gb|KJ543540.1|	KJ543540	Rheum officinale	eudicots	Eukaryota	ccgtgaaccatcgagtctttgaacgcaagttgcgcccgaagccttctggccgagggcacgtctgtctgggcgtcacgcaccgcgtcgcccccgccccctccggggggcaggggcggagactggccccccgtgcgccccggcgcgcggccggcctaaacgcaggccccgcggccgcgagaagccgcgacgactggtggtgtaccagcggccccgtgccgcgaagcatcgcgtcgcgtctcgcgcggccaccgtgagcgccaaaagggccccgaccactgttgcgaccccagatcaggcgggactacccgctgagtttaa	Zotu156	0	0	0	0	0	0	0	0	0	0	0	0	0	0	0	0	0	0	0	0	0	0	0	0	0	0	0	0	0	0	0	0	0	0	0	0	0	0	0	0	0	0
Zotu157	gi|2246521645|gb|ON630322.1|	ON630322	fungal sp.	fungi	Eukaryota	agtgaatcatcgaatctttgaacgcacattgcgccccttggtattccatggggcatgcctgttcgagcgtcatttgtaccttcaagctttgcttggtgttgggtgcttgtctttttgttaagactcacctcaaagtcattggcagccagtgttttggtagtaagcgcagcacattttgcgtcttggtcccttaacagcagcatccatcaagccattttctcacttttgacctcggatcaggtagggatacccgctgaacttaa	Zotu157	0	0	0	0	0	0	0	0	0	0	0	0	0	0	0	0	0	0	0	0	0	0	0	0	0	0	0	0	0	0	0	0	0	0	0	0	0	0	0	0	0	0
Zotu158	gi|1441206512|gb|MH711578.1|	MH711578	Mentha canadensis	eudicots	Eukaryota	ccgtgaaccatcgagtctttgaacgcaagttgcgcccgaagccattaggccgagggcacgtctgcctgggcgtcacgcatcgcgtcgccccccacccccgcgcgcatcgccgggcggttgggggcggacactggcctcccgtgcgcctcggcgtgcggccggcccaaatgagatccccgggcgactggcgtcgcgacaagtggtggttgaacatctcaatctctctcgtggtcgtgccgccgtgtcgtcccgtacgggaatcgaaaacgacccaacggtgctaggcgcgaacagcgtctcaccttcgaccgcgaccccaggtcaggcgggattacccgctgagtttaa	Zotu158	0	0	0	0	0	1	2	0	0	0	0	0	0	0	3	0	0	0	0	0	0	0	0	1	0	0	1	1	0	0	46	1064	0	55	0	142	0	0	0	0	0	1
Zotu159	gi|2249528617|gb|ON685438.1|	ON685438	Sambucus nigra	eudicots	Eukaryota	ccgtgaaccatcgagtttttgaacgcaagttgcgcccgaagccattaggccgagggcacgtctgcctgggcgtcacacattgccgtcgccccctcttccaactttttcccattcctggggacgttggtagtcgggcggatattggtctcccgtgctctcgagcgcggttggcccaaaagcgagtcctcggcaacggacgtcacgacaagtggtggttgaaaagccttcttatcctgtcgtgcaccaattcgttgtcgcgggcatcgagttgaccctgacgcgtcgtctctgacgtcgcttcgatcgcgaccccaggtcaggcgggattacccgctgagtttaa	Zotu159	1	0	10	0	0	0	0	0	0	12	0	2	0	0	0	0	0	0	0	0	0	0	0	0	0	0	0	0	0	2	0	0	0	0	0	1	0	0	0	0	0	1
Zotu160	gi|2127853716|gb|OL342619.1|	OL342619	Setomelanomma sp.	ascomycete fungi	Eukaryota	agtgaatcatcgaatctttgaacgcacattgcgccccttggtattccatggggcatgcctgttcgagcgtcatttgtaccttcaagctctgcttggtgttgggtgtttgtcctctccctgcgattggactcgccttaaagtcattggcagccagtgttttggttttgaagcgcagcacaagtcgcgattcaagccggtagcacccgcttccatcaagcctttttatcacttttgacctcggatcaggtagggatacccgctgaacttaa	Zotu160	0	0	0	0	0	0	0	0	0	0	0	0	0	0	0	0	0	0	0	0	0	0	0	0	0	0	0	0	0	0	0	0	0	0	0	0	0	0	0	0	0	0
Zotu161	gi|1331391944|gb|MG215660.1|	MG215660	Triticum turgidum	monocots	Eukaryota	ccgcgaaccatcgagtctttgaacgcaagttgcgcccgaggccactcggccgagggcacgcctgcctgggcgtcacgccaaaacacgctcccaaccactctcaacgggaatcgggatgcggcatctggtccctcgtctctcaagggacggtggaccgaagattgggctgccggcgtaccgcgccggacacagcgcatggtgggcgtcctcgctttatcaatgcagtgcatccggcgcgcagctggcattatggcctttgaacgacccaacaaacgaagcgcacgtcgcttcgaccgcgaccccaggtcaggcgggactacccgctgagtttaa	Zotu161	0	0	0	0	0	0	0	0	0	0	0	0	0	0	0	1	0	0	0	0	0	0	0	0	0	0	0	1	1	1	0	0	1	0	0	0	0	0	0	0	0	0
Zotu162	gi|2025265143|gb|MW915782.1|	MW915782	Mentha sp. OCGH-2021	eudicots	Eukaryota	ccgtgaaccatcgagtctttgaacgcaagttgcgcccgaagccactaggccgagggcacgcctgcctgggcgtcacgcatcgcgtcgccccccatccccgcgcgcacagccgggcggttgggggcggagattggcctcccgtgcgcctcggtgcgcggccggcccaaatgcgatccccgggcgactggcgtcacgacaagtggtggttgaacatctcaatctctcctcgcagccgtgccgccgtgtcgtcccgtacgggaatccacaaacgacccaacggtgcacgtcgcgaatagcgtctcaccttcgaccgcgaccccaggtcaggcgggattacccgctgagtttaa	Zotu162	0	0	0	0	0	0	0	0	3	0	0	0	0	0	1	0	0	0	0	0	0	1	0	0	0	0	0	1	0	0	25	619	1	23	0	45	0	0	0	0	0	0
Zotu163	gi|641739993|gb|KJ543546.1|	KJ543546	Rheum officinale	eudicots	Eukaryota	ccgtgaaccatcgagtctttgaacgcaagttgcgcccgaagccttctggccgagggcacgtctgtctgggcgtcacgcaccgcgtcgccccctccccctccggggggcaggggcggagactggccccccgtgcgccccggcgcgcggccggcctaaacgcaggccccgcggccgcgagaagccgcgacgattggtggtgtaccagcggccccgtgccgcgaagcatcgcgtcgcgtctcgcgcggccaccgtgagcgccaaaagggccccgaccaccgttgcgaccccagatcaggcgggactacccgctgagtttaa	Zotu163	0	0	0	0	0	1	0	0	0	0	0	0	0	0	0	0	0	0	0	0	0	0	0	0	0	0	0	0	0	0	0	0	0	0	0	0	0	0	0	0	0	0
Zotu164	gi|1777402067|gb|MN718366.1|	MN718366	Ludwigia prostrata	eudicots	Eukaryota	ccgtgaaccatcgagtctttgaacgcaagttgcgcccgaagccatctggttgagggcacgtctgcctgggcgtcaatcatcaattcgccaaccaaaccatcctctccccacggagatgattgggccattggttgcggacagtggcctcccgcagtcatgcactgtggttggtttaaaaacgagcatcggagtgacatctctccgcggcatgcggtggtgttatgtttctcacccctttagatgctgcccggagtgtcactcatgcaagctcaatcggccctatctgtacacagatgcgaccccaggtcaggcgggattacccgctgagtttaa	Zotu164	0	0	0	0	0	0	0	0	0	0	0	0	0	0	1	0	0	0	0	0	0	0	0	0	0	0	0	0	0	0	0	0	0	0	0	0	0	0	0	0	0	0
Zotu165	gi|2025265126|gb|MW915765.1|	MW915765	Mentha sp. OCGH-2021	eudicots	Eukaryota	ccgtgaaccatcgagtctttgaacgcaagttgcgcccgaagccattaggccgagggcacgcctgcctgggcgtcacgcatcgcgtcgccccccatccccgcgcgcacagccgggcggttgggggcggagattggccccccgtgcgcctcggtgcgcggccggcccaaatgcgatccccgggcggctggcgtcacgacaagtggtggttgaacatctcaatctctcctcgcagccgtgccgccgtgccgtcccgtacgggcatccacaaacgacccaacggtgcacgtcgcgaacagcgtctcaccttcgaccgcgaccccaggtcaggcgggattacccgctgagtttaa	Zotu165	0	0	3	0	0	0	0	0	1	2	0	4	0	0	1	0	0	0	0	0	0	1	0	1	0	0	0	1	0	0	36	1127	1	49	1	75	0	0	0	0	0	0
Zotu166	gi|2259532930|emb|OW988442.1|	OW988442	Lasiodiplodia theobromae	ascomycete fungi	Eukaryota	agtgaatcatcgaatctttgaacgcacattgcgccccttggtattccggggggcatgcctgttcgagcgtcattacaaccctcaagctctgcttggaattgggcaccgtcctcactgcggacgcgcctcaaagacctcggcggtggctgttcagccctcaagcgtagtagaatacacctcgctttggagcggttggcgtcgcccgccggacgaaccttctgaacttttctcaaggttgacctcggatcaggtagggatacccgctgaacttaa	Zotu166	0	0	0	0	0	0	0	0	0	0	0	0	0	0	0	0	0	0	0	0	0	0	0	0	0	0	0	0	0	0	0	0	0	0	0	0	0	0	0	0	0	0
Zotu167	gi|2259424933|emb|OW845262.1|	OW845262	uncultured Pleosporales	ascomycete fungi	Eukaryota	agtgaatcatcgaatctttgaacgcacattgcgccccttggtattccatggggcatgcctgttcgagcgtcatttgatacctcaagctttgcttggtgttgggcgtttgtcctgtcaagggactcgccttaaagcaattggcagccgatgtaccggtcgtggagcgcagcacattcttgcgactcccgccagcgcgtcggcgtccagaagcccattttctcaattttgacctcggatcaggtagggatacccgctgaacttaa	Zotu167	0	0	0	0	0	0	0	0	0	0	0	0	0	0	0	0	0	0	0	0	0	0	0	0	0	0	0	0	0	0	0	0	0	0	0	0	0	0	0	0	0	0
Zotu168	gi|921060592|gb|KP878399.1|	KP878399	Croton tiglium	eudicots	Eukaryota	ccgcgaaccatcgagtttttgaacgcaagttgcgcccaaagcctttcggccgagggcacgtctgcctgggtgtcacgcagcatcgctcccaacccattggggtgcggaatatggcctcccgtgcgattctctcccgcggttggcctaaaagaatggtcctcggctgcaaatgccgcgataatcggtggttgcaaggccctcggacacagtcgcgcgcgcacgtatgcctttggataacgagacccctctgcgtccgcgtccttcgcggcacgctcacatcgcgaccccaggtcaggcgggattacccgctgagtttaa	Zotu168	0	0	0	0	0	2	0	0	0	0	0	0	0	0	0	0	0	0	0	0	0	0	0	0	0	0	0	0	0	0	0	0	0	0	0	0	0	0	0	0	0	0
Zotu169	gi|1435367959|gb|MH688868.1|	MH688868	Pimpinella anisum	eudicots	Eukaryota	ccgtgaaccatcgagtctttgaacgcaagttgcgcacgaagccattaggccgagggcacgtctgcctgggtgtcacgcatcgacatgcccccaaccacgcacccttagaggagcgtgatgacttgggggcggaagttggcctcccgtgccttacggcgcggctggcgcaaatgagagtctctggcgacgaacgtcgtgacattggtggttgtaaaagaacctctttccttgtcgcgcgtatccgtcatcttttagagctctaggaccctcttggcggcacacattctgtgcgctccgactgtgaccccaggtcaggcgggactacccgctgagtttaa	Zotu169	0	0	0	0	0	0	0	0	0	0	0	0	0	0	0	0	0	0	0	0	0	0	0	0	0	0	0	0	0	2	0	0	2	0	0	0	0	0	0	2	1	0
Zotu170	gi|1817915736|gb|MN242048.1|	MN242048	Camellia sinensis	eudicots	Eukaryota	ccgcgaaccatcgagtctttgaacgcaagttgcgcccgaagccattaggttgagggcacgcctgcctgggcgtctcacgttgcgtcgcccgcgccccctccccccgcgaaggggggaagaaggactgcgggcggatgttggccccccgcgcgcgcccgcgcgcggtcggcccaaaagcgagtcccccgcgaccgacgacgcgtcgcgacgagtggtggttgacaaaccgttgcgtcgcctcgcgcgcgtccggtccgtcgcgggaggcctgtcgtgaccctatcgcgccgccgccaaggcgctccgatcgcgaccccaggtcaggcgggattacccgctgagtttaa	Zotu170	0	0	0	0	0	0	0	0	0	0	0	0	0	0	0	0	0	0	0	0	0	0	0	0	0	0	0	0	0	1	0	0	0	0	0	0	0	0	0	0	0	0
Zotu171	gi|1331395483|gb|MG219797.1|	MG219797	Sambucus nigra	eudicots	Eukaryota	ccgtgaaccatcgagtttttgaacgcaagttgcgcccgaagccattaggccgagggcacgtctgcctgggcgtcacacattgccgtcgccccctcttccaattttttcccattcctggggacgttggtagtcgggcggatattggtctcccgtgctctcgagcgcggttggcccaaaagcgagtcctcggaaacggacgtcacgacaagtggtggttgaaaagccttcttatcctgtcgtgcaccaattcgttgtcgcgggcatcgagttgaccctgacgcgtcgtctctgacgtcgcttcgatcgcgaccccaggtcaggcgggattacccgctgagtttaa	Zotu171	7	0	28	0	0	0	0	0	0	19	0	11	0	0	1	1	0	0	0	0	1	0	0	0	0	0	1	0	0	1	0	0	3	0	0	3	0	0	1	0	0	1
Zotu172	gi|1174534311|gb|KX057890.1|	KX057890	Mucuna pruriens	eudicots	Eukaryota	ccgtgaaccatcgagtctttgaacgcaagttgcgcccgaagccattaggccgagggcacgcctgcctgggtgtcacacatcgttaccccaaatgcaaacgcctcacgtgcgtgcgcagggtggatgctgacctcccgcgagcatcgtctcgtggctggttgaaaatcgagtccgcggccgagctcgtcgcgacaaaatggtggatgagcgatgctcgagaccagtcgcgcccgacccggccaaggtcggactccccgaccctacacgcgtccacggacgctcccaacgagacctcaggtcaggcggggctacccgctgagtttaa	Zotu172	0	0	0	0	0	0	0	0	0	0	0	0	0	0	0	0	0	0	0	0	2	0	0	0	0	0	0	0	0	0	0	0	0	0	0	0	0	0	0	0	0	1
Zotu173	gi|1972878734|gb|MW560075.1|	MW560075	Paspalum distichum	monocots	Eukaryota	ccgcgaaccatcgagtttttgaacgcaagttgcgcccgaggccttctggctgagggcacgcctgcctgggcgtcacgccaaaagacactcccaacccatcacagggtgcggacgtggagtttggcctctcgtgccatgctgcacggtgggccgaagtcgtggctgccggcgtatcttgctgggcaccgcacatggtgggcgacatgaagttgttctcggtgcagtgtcctagcatgtagctggtactatggcctttaggacccatcatcgaccgtagcgcttgccgctcggaccgcgaccccaggtcaggcgggattacccgctgagtttaa	Zotu173	0	0	0	0	0	0	0	0	0	0	0	0	0	0	0	0	0	0	0	0	2	0	0	0	0	0	0	0	0	0	0	0	0	0	0	0	0	0	0	0	0	0
Zotu174	gi|2187126051|emb|OV702300.1|	OV702300	Avena sativa	monocots	Eukaryota	ccgcgaaccatcgagtctttgaacgcaagttgcgcccgaggccattcggccgagggcacgcctgcctgggcgtcacgctaaacacgctcccaaccccttacgggggaacaggatgcggcatttggctccccgtcacccaagggcggtgggccgaagatatggctgccggcgcatcgtgtcggacacagcgcgtggtgagcgtcctcgctatacttaccgcagtgtctccgacacatagccggcgtgatggcctagaatgacccttgtaacggtgcgcatgacgctccgaccgcgaccccaggtcaggcgggactacccgctgaatttaa	Zotu174	0	0	2	0	0	1	1	0	2	0	0	1	0	0	0	0	0	0	0	0	1	0	0	2	26	243	869	2	0	0	0	0	0	0	0	0	0	0	0	0	0	0
Zotu175	gi|1911408891|gb|MW050583.1|	MW050583	uncultured Ascomycota	ascomycete fungi	Eukaryota	agtgaatcatcgagtctttgaacgcacattgcgccccctggtattccggggggcatgcctgtccgagcgtcattgctgccctcaagcacggcttgtgtgttgggcccccgtccccctcttttttaggggggggggacgggcccgaaaggcagcggcggcaccgtgtccggtcctcgagcgtatgggaagcaactctttttgtcacccgctcctgtaggtccggccggcggcctgcccaaccctcaatcaatcttttttaaccaggttgacctcggatcaggtagggatacccgctgaacttaa	Zotu175	0	0	0	0	0	0	0	0	0	0	0	0	0	0	0	0	0	0	0	0	0	0	0	0	0	0	0	0	0	0	0	0	0	0	0	0	0	0	0	0	0	0
Zotu176	gi|1489856305|gb|MH669232.1|	MH669232	Arctium lappa	eudicots	Eukaryota	ccgtgaaccatcgagtttttgaacgcaagttgcgcccgaagccattcggccgagggcacgtctgcctgggcgtcacgcatcgcgtcgcccccgaccacgcctccccagtggggatgcgtgtcgtttggggcggagactggtctcccgtgcccatggtgcggttggcctaaaaaggagtcccctttgacggacgcacggctagtggtggttgtcaaggccttcgtatcgagccgtgcggacgcaagggaagcgctctccaatgaccccaacgtgtcgtcttgcaacgacgcttcgaccgcgaccccaggtcaggcgggactacccgctgagtttaa	Zotu176	106	0	738	1	0	5	10	0	8	502	1	342	0	0	0	3	0	2	1	0	11	0	0	0	2	0	5	8	0	11	0	0	0	1	1	0	0	0	0	0	1	0
Zotu177	gi|1524093532|gb|MH768291.1|	MH768291	Sesbania cannabina	eudicots	Eukaryota	ccgtgaaccatcgagtctttgaacgcaagttgcgcccgaagccatcaggctgagggcacgcctgcctgggtgtcacacatcgttgccccaacgccaaccacacatgtgtgtgtgtcgtgtcgtgaggggtggaagttggcctcccatgagcgaggcctcatggatggctgaaaattgagcccttggtgcagtctgtgccatgacatccggtggatgagtcatcacatgctcgagaccgatcatgcacaaacccacctatttttggctccaagagtaacccacacgcgtcccatttcataggaacgctcttaacgagacctcaggtcaggcggggctacccgctgagtttaa	Zotu177	0	0	2	0	0	0	0	0	0	0	0	0	0	0	0	0	0	0	0	0	0	0	0	0	0	0	0	0	0	0	0	0	0	0	0	1	0	0	0	0	0	0
Zotu178	gi|1772503810|gb|MK039537.1|	MK039537	Gonioma kamassi	eudicots	Eukaryota	ccgtgaaccatcgagtttttgaacgcaagttgcgcccgaagccactaggccgagggcacgtctgcctgggcgtcacgcatcgcgtcgccctccccccgcctcgcccgaaaacgggacgagggtcgtgggggggcgcggaaaatggcctcccgtgcttgcgcgcggccggcctaaactcgagtctgtccccgcggacgtcacgacaagtggtggtcgaaacccccagctcgaatgcgagtcgtgcgtcgccccgcgggcgaggagactgctcgaccctcaagcgagcccctcctcgaggagcgcttgccaagaccgcgaccccaggtcaggcgggaccacccgctgagtttaa	Zotu178	0	0	0	0	0	0	0	0	0	0	0	0	0	0	0	0	0	0	0	0	0	0	0	0	0	0	0	0	0	0	0	0	0	0	0	0	0	0	0	0	0	0
Zotu179	gi|1897213734|gb|MT937130.1|	MT937130	Rosa tomentosa	eudicots	Eukaryota	ccgtgaaccatcgagtctttgaacgcaagttgcgcccgaagccattaggccgagggcacgtctgcctgggcgtcacacgtcgttgccccccccaaaccccctcgggagttggatgggacggatgatggccttcccgtgtgctcagtcacgcggttggcataaataccaagtcctcggcgaccaacgccacgacaatcggtggttgtcaaacctcggtttcctgtcgtgcgcgcgtgttgatcgagtgctttcttaaacaatgcgtgtcgatccgtcgatgctttcaacgcgaccccaggtcaggcggggttacccgctgaatttaa	Zotu179	0	0	2	0	0	0	0	0	0	1	0	0	0	0	0	0	1	1	0	0	0	0	0	0	0	0	0	0	0	0	0	0	0	0	0	0	0	0	0	0	0	0
Zotu180	gi|2248543096|gb|ON677889.1|	ON677889	Nigrospora pyriformis	ascomycete fungi	Eukaryota	agtgaatcatcgaatctttgaacgcacattgcgcccattagtattctagtgggcatgcctgttcgagcgtcatttcaacccctaagcacagcttattgttgggactctacggcttcgtagttccccaaagacattggcggagtggcagcagtcctctgagcgtagtaattctttatctcgcttttgttaggcgctgcccccccggccgtaaaacccccaattttttctggttgacctcggatcaggtaggaatacccgctgaacttaa	Zotu180	0	0	0	0	0	0	0	0	0	0	0	0	0	0	0	0	0	0	0	0	0	0	0	0	0	0	0	0	0	0	0	0	0	0	0	0	0	0	0	0	0	0
Zotu181	gi|2104762483|emb|OU744957.1|	OU744957	Malus domestica	eudicots	Eukaryota	ccgtgaaccatcgagtctttgaacgcaagttgcgcccgaagccatcaggccgagggcacgcctgcctgggcgtcacacgccgttgcccccccgcgcatccctcgggagcgtcggggggcggacgatggcctcccgtgcgtcaccccgcgcggttggcacaaatgccgggtcctcggcgacgaacgccacgacaatcggtggtcgtcgaacctcggttgccagttgtgcgctttcgtcgcgctccgagcggcccgcgacgctcgctgctctcgcttcggcggagctttcaacgcgaccccaggtcaggcggggttacccgctgaatttaa	Zotu181	0	0	0	1	0	0	0	0	0	0	0	0	0	0	0	0	0	0	0	0	0	0	0	0	0	0	0	0	0	0	0	0	0	0	0	1	0	0	0	0	0	0
Zotu182	gi|1181060847|gb|KX832036.1|	KX832036	Curcuma longa	monocots	Eukaryota	tcgtgaaccattgagtctttgaacgcaagttgtgcccgaggccttgtggtcgagggcacgcctgcttgggcgtcatggcatcgtcgcttttgctccatgctttgtcggcattgagcgcggaagttggccccgtgtgccctctcgggcacagtcggtcgaagagcgggtagtcggtaatcgtcgagcacgatggacgttggtcgtcgcgagcgagaactgaacgtcgtcctcgtcgttttgggatgagccctcaagagaccctgtgtgattgatgattgcggagccgcgcgaaagcgccgcgtcaatcatttgcgtgcggccccaagtcaggcgagaccacccgccgagtttaa	Zotu182	0	0	0	0	0	0	0	0	1	0	0	0	0	0	0	2	1	0	0	0	0	0	0	0	0	0	0	0	0	0	0	0	0	0	0	0	0	0	0	0	0	0
Zotu183	gi|1575793463|gb|MK087892.1|	MK087892	Cinnamomum aromaticum	flowering plants	Eukaryota	ccgtgaaccatcgagtctttgaacgcaagttgcgcccgaggccactcggccgagggcacgcctgcctgggcgtcacgccacccatcgccccccccgcggcattcccatgccccgccggggagcggagactggccgtccgtgcccgggtgatcggcgcgcggtcggcagaaaaggaggacaccgtgcggcgcgacacggcgtgtgggggttgagaggcgacccgtcgccgatcgtacgtcgcgcccgcaatccgccgcgcggtgcaagcccgtgggaccatacccgcccgcagccgcgggcgctcggaccgcgaccccaggtcaggcgtggccacccgctgaatttaa	Zotu183	0	0	8	0	0	0	0	0	0	0	0	0	0	0	0	0	0	0	0	0	0	0	0	0	0	0	0	0	0	0	0	0	0	0	0	0	0	0	0	0	0	0
Zotu184	gi|1317247172|gb|MG731030.1|	MG731030	Cymbopogon citratus	monocots	Eukaryota	ccgcgaaccatcgagtttttgaacgcaagttgcgcccgaggccttccggtcgagggcacgtctgcctgggcgtcacgccaaaagacactcccaacccaccctcggggagggacgtggtgtctggccccccgtgccgcagggcgcggtgggccgaagttggggctgccggcgaatcgcgccgggcacagcacgtggtgggcgacgtcagttgttctcggtgcagtgccccggcacgcggctggcgcgacggccctaaggacccaacgagcaccgaagcgcatcgccgctcggaccgcgaccccaggtcaggcgggactacccgctgagtttaa	Zotu184	0	0	0	0	0	0	0	0	0	0	0	0	0	0	2	0	0	0	0	0	2	0	0	0	0	0	0	0	0	0	0	0	0	0	0	0	0	0	0	0	0	0
Zotu185	gi|1061246299|gb|KU724215.1|	KU724215	Peumus boldus	flowering plants	Eukaryota	ctgtgaaccattgagtctttgaatgcaggttgcgcccgaggcaacctggctgagggcacgtcagcctgggcatcacgccacccttgctaccctattgccgtcggtgcggtcatgggtgacgcggagattggccatccgtgtcaggctgtgtacggttggcccaaaaatctggtagcggtgcgacacggcacgacgtgtggtggttgagaggtgactcatctctgctcttacgtcgtgcctcctgccccgtcgcacttagccacaagcgtgagacccaactcgcccgtccaaacgggtgatcgaaccgcgaccccaggtcaggcagggccacccactgagtttaa	Zotu185	0	0	0	0	0	0	0	0	0	0	0	0	0	0	0	0	0	0	0	0	0	0	0	0	0	0	0	0	0	0	0	0	0	1	0	1	0	0	0	0	0	0
Zotu186	gi|507144985|gb|KC758676.1|	KC758676	Croton tiglium	eudicots	Eukaryota	ccgcgaaccatcgagtttttgaacgcaagttgcgcccaaagcctttcggccgagggcacgtctgcctgggtgtcacgcagcatcgctcccaacccattggggtgcggaatatggcctcccgtgcgattctctcccgcggttggcctaaaagaatggtcctcggctgcaaatgccgcgacaatcggtggttgcaaggccctcggacacagtcgcgcgcgcacgtatgcctttggataacgagacccctctgcgtccgcgtccttcgcggcacgctcacatcgcgaccccaggtcaggcgggattacccgctgagtttaa	Zotu186	0	0	0	0	0	0	0	0	0	0	0	0	0	0	0	0	0	0	0	0	0	0	0	0	0	0	0	0	0	0	0	0	0	0	0	0	0	0	0	0	0	0
Zotu187	gi|2172357977|gb|OL537287.1|	OL537287	Tamarindus indica	eudicots	Eukaryota	ccgtgaaccatcgagtctttgaacgcaagttgcgcccgaggccattaggccgagggcacgtctggctgggtgtcacacaacgttgccccaaccccaacgcctgtcacacggcgatgggcacggggcggacgatggcttcccgtgagcatggccttgcggatggccgaaataagagttcgcggtgtggcgagcaccacggcgcacggtagttgagtaacactcgagcccagtcgtgcgtgctccatccccccgtggcgaactccgagatcctatcgcgtccagtgacgcttctaacgcgacctcagctcaggcggggccacccgctgagtttaa	Zotu187	0	0	0	0	0	0	0	0	0	0	0	0	0	0	0	0	0	0	0	0	0	0	0	0	0	0	0	0	0	0	0	0	0	0	0	0	0	0	0	0	0	0
Zotu188	gi|1883824347|gb|MT827803.1|	MT827803	Moringa oleifera	eudicots	Eukaryota	ccgtgaaccatcgagtctttgaacgcaagttgcgcccgaagccatcaggccaagggcacgtctgcctgggtgtcaagcaccgtcgcccccgaccccccgcatcccttcggggaggggagggaccatcgcggggcggatgttggcctcccgtgcgcctctggctcgcggttggcttaaaaaagagtctcgagcgacgccgtgtcacggcttggcggtggtagagaaagcctcgtgctccctcgtgcgcgcgtcgctcgctcgcggctcacggacccaatgatcgattgatcgagatgcgaccccaggtcaggcgggaccacccgctgagtttaa	Zotu188	0	0	0	0	0	0	0	0	0	1	0	0	0	0	0	0	0	0	0	0	0	0	0	0	0	0	0	0	0	0	0	0	0	0	0	0	0	0	0	0	0	0
Zotu189	gi|1804120086|dbj|LC457837.1|	LC457837	Rheum palmatum	eudicots	Eukaryota	ccgtgaaccatcgagtctttgaacgcaagttgcgcccgaagccttctggccgagggcacgtctgtctgggcgtcacgcaccgcgtcgctcccgccccctctggggggcaggggcggagactggccccccgtgcgccccggcgcgcggccggcctaaacgcaggccccgcggccgcgagaagccgcgacgactggtggtgtaccagcggcctcgtgccgcgaagcatcgcgtcgcgtcttgcgcggccaccgtgagcgccaaaagggccccgaccaccgttgcgaccccagatcaggcgggactacccgctgagtttaa	Zotu189	0	0	0	0	0	0	0	0	0	0	0	0	0	0	0	0	0	0	0	0	0	0	0	0	0	0	0	0	0	0	0	0	0	0	0	0	0	0	0	0	0	0
Zotu190	gi|2259487560|emb|OW889639.1|	OW889639	uncultured bacterium	bacteria	Bacteria	ccgcgaaccatcgagtttttgaacgcaagttgcgcccgaagccttctggcggagggcacgtctgcctgggcgtcacgccaaaagacactcccaacacccccccgcggggcgagggacgtggcgtctggccccccgcgccgcagggcgaggtgggacgaagcaggggctgccggcgaaccgcgccgggcgcagcacgtggtgggcgacatcaagttgttgttctcggtgcagcgtcccggcgcgcggccggccatccggccctaaggacccatcgagcgaccgagcttgccctcggaccgcgaccccaggtcagtcgggactacccgctgagtttaa	Zotu190	0	0	0	0	0	0	0	0	0	0	0	0	0	0	0	0	0	5	0	0	0	0	0	0	0	0	0	0	0	0	0	0	0	0	0	0	0	0	0	0	0	0
Zotu191	gi|1391918594|gb|MF468201.1|	MF468201	Ocimum tenuiflorum	eudicots	Eukaryota	tcgtgaaccattgagtctttgaacgcaagttgtgcccgaggccttgtggccgagggcacgcctgcttgggtgtcatggcatcgtcgcctctgctcctccatgcctcgtcggttggtaggtgccgagcgcggaaattggccccgtgtgccctcgggcacagtcggccgaagagcgggtaaaagtcggcagtcgcggggcacgacgggtgttggtcgccgtgagcgggaacaggacgtcgtccccgtcgttttcggactgaattcctcaagagaccctgcgtgattgcggcaccgggcagcgaatgaaagaaagcgcgccgtgctgcccgtcatcaacttgtggccccaagtcaggcgaggccacccgccgaatttaa	Zotu191	0	0	1	0	0	0	0	0	0	0	0	0	0	0	0	0	0	0	0	0	0	0	0	0	0	0	0	0	0	0	1	18	0	0	0	0	0	0	0	0	0	0
Zotu192	gi|2172953720|gb|OL537384.1|	OL537384	Frangula purshiana	eudicots	Eukaryota	ccgtgaaccatcgagtctttgaacgcaagttgcgcccgaagccattaggccgagggcacgtctgcctgggcgtcacacaacgttgccccccccaaacctcgacctcgaggaggacggggggcggatgctggcctcctgtgcgccacggctcgcggttggcccaaatacgagtgctcggcgacgagcgccgcggcaatcggtggttgtccaaccctcggtgccatgctgcgcgcgcgagtcgctcgctgtgtttactcgacgacccccaatgcgtcgcatccgcgacgctcacaacgcgaccccaggtcaggcggggctacccgctgagtttaa	Zotu192	0	0	0	0	0	0	0	0	0	2	1	1	0	0	0	0	0	0	0	0	0	0	0	0	0	0	0	0	0	0	0	0	0	0	0	0	0	0	0	0	0	0
Zotu193	gi|2249528622|gb|ON685443.1|	ON685443	Lavandula angustifolia	eudicots	Eukaryota	ccgtgaaccatcgagtctttgaacgcaagttgcgcccgaggccattcggctgagggcacgtctgcctgggcgtcacgcatcgcgtcgccccctccacccgcgcactgcgctcgtagagggggcggatattggccccccgtgtgctccggcacgcggtcggcccaaatgcgatcccccgacgactcatgtcgcggccagtggtggttgaacatatcaatctcgtgtcttgccgcgtcgttgagccgtcggacatgatctcgttaacgacccaacggtgtgagcgcaccccgtgcgcgcgcgccctcgaccgcgaccccaggtcaggcgggattacccgctgagtttaa	Zotu193	0	0	0	0	0	0	0	0	0	0	0	0	0	0	0	1	0	0	0	0	0	0	0	0	0	0	0	0	0	0	0	0	0	0	0	0	0	0	0	0	0	0
Zotu194	gi|2025265137|gb|MW915776.1|	MW915776	Mentha sp. OCGH-2021	eudicots	Eukaryota	ccgtgaaccatcgagtctttgaacgcaagttgcgcccgaagccattaggccgagggcacgcctgcctgggcgtcacgcatcacgtcgccccccatccccgcgcgcacagccgggcggttgggggcggagattggccccccgtgcgcctcggtgcgcggccggcccaaatgcgatccccgggcggctggcgtcacgacaagtggtggttgaacatctcaatctctcctcgcagccgtgccgccttgccgtcccgtacgggcatccacaaacgacccaacggtgcacgtcgcgaacagcgtctcaccttcgaccgcgaccccaggtcaggcgggattacccgctgagtttaa	Zotu194	0	0	0	0	0	0	0	0	0	0	0	1	0	0	0	0	0	0	0	0	0	0	0	0	0	0	0	0	0	0	37	950	0	34	0	66	0	0	0	0	0	0
Zotu195	gi|2158697372|gb|OL700034.1|	OL700034	Setophoma poaceicola	ascomycete fungi	Eukaryota	agtgaatcatcgaatctttgaacgcacattgcgccccttggtattccatggggcatgcctgttcgagcgtcatttgtaccctcaagctttgcttggtgttgggcgtcttgtcggactatccgactcgccttaaatacattggcagccggcactttggcctaggagcgcagcacattttgcgatcgtaagccgttgtgacagcatccatgagatttatttaccacgtttgacctcggatcaggtagggatacccgctgaacttaa	Zotu195	0	0	0	0	0	0	0	0	0	0	0	0	0	0	0	0	0	0	0	0	0	1	0	0	0	0	0	0	0	0	0	0	0	0	0	0	0	0	0	0	0	0
Zotu196	gi|2037151027|gb|MZ190964.1|	MZ190964	Pimpinella anisum	eudicots	Eukaryota	ccgtgaaccatcgagtctttgaacgcaagttgcgcccgaagccattaggccgagggcacgtctgcctgggtgtcacgcatcgacatgcccccaaccacgcacccttagaggagcgtgatgacttgggggcggaagttggcctcccgtgccttacggcgcggctggcgcaaatgagagtctctggcgacgaacgtcgtgacattggtggttgtaaaagaacctctttccttgtcgcgcgtatccgtcatcttttagagctctaggaccctcttggcggcacacattctgtgcgctccgactgtgaccccaggtcaggcgggactacccgctgagtttaa	Zotu196	0	0	0	0	0	0	0	0	0	1	0	0	0	0	0	0	0	0	0	0	0	0	0	0	0	0	0	0	0	2	0	1	0	2	0	1	0	0	0	9	4	1
Zotu197	gi|1575793443|gb|MK087872.1|	MK087872	Angelica sinensis	eudicots	Eukaryota	ccgtgaaccatcgagtctttgaacgcaagttgcgcccgaagccattaggctgagggcacgtctgcctgggtgtcacgcatcatctttgcccacaaccactcactcctcgtggagctgtactggtatgggggcggaaattggcctcccgtgccttgttgtgcggttggcgcaaaagtgagtctccggcgacggacgtcgtgacattggtggttgtaaaataccctcatgtcttgtcgcgcgaatccgcgtcatcttagtgagctcaaggacccttaggcggcacacactttgtgcacttcgaatgtgaccccaggtcaggcgggactacccgctgagtttaa	Zotu197	0	0	0	0	0	2	0	0	0	0	0	0	0	0	0	0	0	0	0	0	0	0	0	0	0	0	0	0	0	0	0	0	0	0	0	0	0	0	0	0	0	0
Zotu198	gi|2046373214|dbj|LC610765.1|	LC610765	Musa acuminata	monocots	Eukaryota	ccgtgaaccatcgagtctttgaacgcaagttgcgcccgaggccatccggctaagggcacgcctgcctgggcgtcacgctttcgacgcttcgtcgttgccccctcggggggggtgggggcgaacgcggaggatggtcccccgtgccggaaggtgcggttggccgaagagcgggccgtcggtggttgtcgaacacgacgcgtggtggatgccttgtgcgagccgtacgtcgtgccttcgggacccgggcgaggccttcaggacccaagtcgtggtgcgagtcgatgccacggaccgcgaccccaggtcaggtggggctacccgctgagtttaa	Zotu198	0	0	0	0	0	0	0	0	0	0	0	0	0	0	0	0	0	0	0	0	0	0	0	0	3	0	2	0	0	0	0	0	0	0	0	0	0	0	0	0	0	0
Zotu199	gi|1972878734|gb|MW560075.1|	MW560075	Paspalum distichum	monocots	Eukaryota	ccgcgaaccatcgagtttttgaacgcaagttgcgcccgaggccttctggctgagggcacgcctgcctgggcgtcacgccaaaagacactcccaacccatcacagggtgcggacgtggagtttggcctctcgtgccatgctgcacggtgggccgaagtcgtggctgccggtgtatcttgctgggcaccgcacatggtgggcgacatgaagttgttctcggtgcagtgtcctagcatgtagctggtactatggcctttaggacccatcatcgaccgtagcgcttgccgctcggaccgcgaccccaggtcaggcgggattacccgctgagtttaa	Zotu199	0	0	0	0	0	0	0	0	0	0	0	0	0	0	0	0	0	0	0	0	0	0	0	0	0	0	0	0	0	0	0	0	0	0	0	0	0	0	0	0	0	0
Zotu200	gi|1575793477|gb|MK087906.1|	MK087906	Cynara cardunculus var. scolymus	eudicots	Eukaryota	ccgtgaaccatcgagtttttgaacgcaagttgcgcccgaagccattcggccgagggcacgtctgcctgggcgtcacgcatcgcgtcgccccagaccacgactcctcgatggggattcgtttcgtctggggcggagactggtctcccgtgcctttggtgcggttggcctaaaaaggagtccccttcggcggacgcacggctagtggtggttgtcaaggccttcgtatcgagccgtgcgtcgggtgccgcaagggaagcgctctccaaagaccccaacgtgtcgtcctgcgacgacgcttcgaccgcgaccccaggtcaggcgggactacccgctgagtttaa	Zotu200	0	0	0	0	0	0	0	0	0	0	0	0	0	0	0	18	13	2	0	0	0	0	0	0	1	0	0	0	0	0	0	0	0	0	0	0	0	0	0	0	0	0
Zotu201	gi|1179012099|gb|KY935289.1|	KY935289	uncultured eukaryote	eukaryotes	Eukaryota	ccgcgaaccatcgagtctttgaacgcaagttgcgcccaaagcctttcggccgagggcacgtctgcctgggtgtcacgcaacattgctcccaacccatttgggtgcggaatatggcctcccgtgcgatcttctctcgcggttggccgaaaagaatggtccgaggctgcgaatgccgcgacaatcggtggttgtaagaccctcgtacacggtcgcgtgcacgcgtgcctccggataacgagacccctttgcgtcctctgtggcacgctcacttcgcgaccccaggtcaggcgggattacccgctgagtttaa	Zotu201	0	0	0	0	0	0	0	0	0	0	0	0	0	0	4	0	0	0	0	0	1	0	0	0	0	0	0	0	0	0	0	0	0	0	0	0	0	0	0	1	0	2
Zotu202	gi|1179012099|gb|KY935289.1|	KY935289	uncultured eukaryote	eukaryotes	Eukaryota	ccgcgaaccatcgagtctttgaacgcaagttgcgcccaaagcctttcggccgagggcacgtctgcctgggtgtcacgcaacatcgctcccaacccatttgggtgcggaatatggcctcccgtgcgatctcctctcgcggttggccgaaaagaatggtccgaggctgcgaatgccgcgacaatcggtggttgtaagaccctcgtacacggtcgcgtgcacgcgtgcctccggataacgagacccctttgcgtcctctgtggcacgctcacttcgcgaccccaggtcaggcgggattacccgctgagtttaa	Zotu202	0	0	0	0	0	0	0	0	0	0	0	0	0	1	1	0	0	0	0	0	1	0	0	0	0	0	0	0	0	0	0	0	0	0	0	0	0	0	0	0	1	0
Zotu203	gi|2062373111|gb|MZ489779.1|	MZ489779	Morus sp. MIB:SASS:0427	eudicots	Eukaryota	ccgtgaaccatcgagtctttgaacgcaagttgcgcctgaagccatcaggctgagggcacgtctgcctgggcgtcaaacaccgatgcccccccaaatcccctcgtcactctcccctgagtgcccggggagtgtgggggtcggatgatggcctcccgtgtcttggctcgcggttggcccaaagtcgagtcctcggtcacggttaccgtggtgacaggtggttgtcggtcgctcggtaccccgtcacgtgcgccggacacgaatcgagactctcttgattaccccaacgcatccccgtttgggtgcctctgatgtgaccccaggtcaggcggggctacccgctgagtttaa	Zotu203	0	0	0	0	0	0	0	0	0	0	0	0	0	0	0	0	0	0	0	0	0	0	0	0	0	0	0	0	0	2	0	0	1	0	0	0	0	0	0	0	0	0
Zotu204	gi|641739993|gb|KJ543546.1|	KJ543546	Rheum officinale	eudicots	Eukaryota	ccgtgaaccatcgagtctttgaacgcaagttgcgcccgaagccttctggccgagggcacgtctgtctgggcgtcacgcaccgcgtcgcccccgccccctccggggggcaggggcggagactggccccccgtgcgccccggcgcgcggccggcctaaacgcaggccccgcggccgcgagaagccgcgacgattggtggtgtaccaacggccccgtgccgtgaagcatcgcgtcgcgtctcgcgcggccaccgtgagcgccaaaagggccccgaccaccgttgcgaccccagatcaggcgggactacccgctgagtttaa	Zotu204	0	0	0	0	0	3	0	0	0	0	0	0	0	0	0	0	0	0	0	0	0	0	0	0	0	0	0	0	0	0	0	0	0	0	0	0	0	0	0	0	0	0
Zotu205	gi|1391918591|gb|MF468198.1|	MF468198	Ocimum tenuiflorum	eudicots	Eukaryota	tcgtgaaccattgagtctttgaacgcaagttgtgcccgaggccttgtggccgagggcacgcctgcttgggtgtcatggcatcgtcgcctctgctcctccatgcctcgtcggttggtaggtgccgagcgcggaaattggccccgtgtgccctcgggcacagtcggctgaagagcgggtaaaagtcggcagtcgcggggcacgacgggtgttggtcgccgtgagcgggaacagaacgtcgtccccgtcgttttcggactgaattcctcaagagaccctgcgtgattgcggcggcaccgggcagcgaatgaaagaaagcgcgccgtgctgcccgtcatcaacttgtggccccaagtcaggcgaggccacccgccgaatttaa	Zotu205	0	0	1	0	0	0	0	0	0	0	0	0	0	0	0	0	0	0	0	0	0	0	0	0	0	1	0	0	0	0	1	46	0	0	0	0	0	0	0	0	0	0
Zotu206	gi|1567426095|dbj|LC456342.1|	LC456342	Pueraria candollei	eudicots	Eukaryota	ccgtgaaccatcgagtctttgaacgcaagttgcgcccgaagccattaggtggagggcacgcctgcctgggtgtcacacatcgttacccccacgcaaacaaatgtctcacacgacagacgttctgcgtagtagggtgcacgctgacctcccgcgagcaccgtctcgcggttggttgaaaatcgagttcgtggccgagtgcgccgtgataaaatggtggatgagcaacgctcgagaccaatcacgcgccgcgactcggtcggctccggactcctccacgaccctatagtgcctcctcttcggggagacgctctcaacgagacctcaggtcaggcggggctacccgctgagtttaa	Zotu206	0	0	0	0	0	0	0	0	0	0	0	0	0	0	0	0	0	0	0	0	0	0	0	0	0	0	0	0	0	0	0	0	0	0	0	0	0	0	0	0	0	0
Zotu207	gi|2037151027|gb|MZ190964.1|	MZ190964	Pimpinella anisum	eudicots	Eukaryota	ccgtgaaccatcgagtctttgaacgcaagttgcgcccgaagccattaggctgagggcacgtctgcctgggtgtcacgcatcgacatgcccccaaccacgcacccttagaggagcgtgatgacttgggggcggaagttggcctcccgtgccttacggcgcggctggcgcaaatgagagtctctggcgacgaacgtcgtgacattggtggttgtaaaagaacctctttccttgtcgcgcgtatccgtcatcttttagagctctaggaccctcttggcggcacacattctgtgctctccgactgtgaccccaggtcaggcgggactacccgctgagtttaa	Zotu207	0	0	0	0	0	0	0	0	0	0	0	0	0	0	0	0	0	0	0	0	0	0	0	0	0	0	0	0	0	0	0	0	1	0	0	0	0	0	0	3	0	1
Zotu208	gi|1567425718|dbj|LC461809.1|	LC461809	Hibiscus sabdariffa	eudicots	Eukaryota	ccgtgaaccatcgagtttttgaacgcaagttgcgccccaagccattaggtcgagggcacgtctgcctgggtgtcacgcatcgttgcccccatccaacccttacccgcagggcatcggttgaggtgtgggcggagaatggcctcccgtgtgctcaccgctcgcggttggcctaaaatcgagtcctcggcgaccacggtgccgcgacaatcggtggtgttgcttcgagctgcctcgttttttgtcgtgtgctgccgtcgatccgtgctctctgaccctttcggcaccgcaagcacggtgctcgcgtcgcgaccccaggtcaggcgggattacccgctgagtttaa	Zotu208	0	0	0	0	0	0	0	0	0	0	0	0	0	0	0	0	0	0	0	0	0	0	0	0	0	0	0	0	0	0	0	0	0	0	0	0	0	0	0	0	0	0
Zotu209	gi|1441205801|gb|MH710867.1|	MH710867	Zanthoxylum bungeanum	eudicots	Eukaryota	ccgtgaaccatcgagtctttgaacgcaagttgcgccccaagcctttaggccgagggcacgtctgcctgggtgtcacgcatcgttgccccaccccaccccctccgggggcctggcggtgcgggcggataatggcctcccgtgcgctccccgctcgcggttggcccaaaatttgagtccctggcgaccgtagccgtgacgatcggtggtgaaaacaaacctctcgagctcacgtctcgtgctcggccccctgtttcgggactcatagaccctgaagctctgcgcaagcagcgctcgcatcgcgaccccaggtcaggcgggattacccgctgagtttaa	Zotu209	0	0	0	0	0	1	0	0	0	0	0	0	0	0	0	0	0	0	0	0	0	0	0	0	0	0	0	0	0	0	0	0	0	0	0	0	0	0	0	0	0	0
Zotu210	gi|1179011637|gb|KY934827.1|	KY934827	uncultured eukaryote	eukaryotes	Eukaryota	ccgtgaaccatcgagtctttgaacgcaagttgcgcccgaagcctttaggtcgagggcacgcctgcctgggcgtcacgcatcgcgtctccccccacccaccttgagtgggagggcgggaggatgatggcctcccatgcctcaccgggtgtggatggcctaaatacggagcccccggttacgaagtgccgcggcaataggtggtagacaaggcctagcctaggatgcatcggagtcgcgcactttgtagctcttgaggactcgcaggacccttagtttgttcgcccttagggacggcaaaaccgttgcgaccccaggtcaggcgggatcacccgctgagtttaa	Zotu210	0	0	0	0	0	0	0	0	0	0	0	0	0	0	0	0	0	0	0	0	0	0	0	0	0	0	0	0	0	0	0	0	0	0	0	0	0	0	0	0	0	0
Zotu211	gi|927354847|gb|KR046197.1|	KR046197	Tephrosia persica	eudicots	Eukaryota	ccgtgaaccatcgagtctttgaacgcaagttgcgcccgaaagccattaggttgagggcacgcctgcctgggtgtcacaaattgttaccccaatgcaatatcttaacttaaggtgttggtagggtgtaagttgacctcccgcatgcactgtcttgtggttggttgaaaattgagtccttcgtggagagtcccatgattaatggtggttgagtaaccctcgagaccaatcgtgtgtggctttctacacatggctcaggtgaccctggtgttctttagaacgctcataatgagacctcaggtcagacggggctacccgctgagtttaa	Zotu211	0	0	0	0	0	0	0	0	0	0	0	0	0	0	0	0	0	0	0	0	0	1	0	0	0	0	1	0	0	0	0	0	0	0	0	0	0	0	0	0	0	0
Zotu212	gi|2249528647|gb|ON685468.1|	ON685468	Echinacea purpurea	eudicots	Eukaryota	ccgtgaaccatcgagtttttgaacgcaagttgcgcccgaagccatccggttgagggcacgtctgcctgggcgtcacgcatcacgttgccccccaaacatctatttagatgttctggttggggcggagattggtctcccgtgccacttgcatggttgacctaaatatgagtctcctcacgagagacgcacggctagtggtggttgataacacagtcgtctcgtgccgtacgtttatgtttgtgagtgtctagacttgtgaaaaacctgacgcgtcgtcttcagatgatgcttcgatcgcgaccccaggtcaggcgggactacccgctgagtttaa	Zotu212	0	0	0	0	0	0	0	0	0	0	0	0	0	0	3	0	0	0	0	0	0	0	0	0	0	1	4	0	0	2	0	0	0	0	0	1	0	0	0	0	0	1
Zotu213	gi|2259404011|emb|OW839840.1|	OW839840	uncultured fungus	fungi	Eukaryota	ccgtgaaccatcgagtctttgaacgcaagttgcgcccgaggccatccggctaagggcacgcctgcctgggcgtcacgctttcgacgcttcgtcgttgccccctcggggggtgtgggcgaacgtggaggatggccccccgtgccggaaaggtgcggttggccgaagagcgggccgtcggtggttgtcgaacacgacgcgtggtggatgccttgtgcgagccgtacgtcgtgccttcgggacccgggcgaggcctcgaggacccaagtcgtggtgcgagtcgatgccacggaccgcgaccccaggtcaggtggggctacccgctgagtttaa	Zotu213	0	0	0	0	0	0	0	0	0	0	0	0	0	0	0	0	0	0	0	0	0	0	0	1	0	1	3	0	0	0	0	0	0	0	0	0	0	0	0	0	0	0
Zotu214	gi|1331394861|gb|MG219175.1|	MG219175	Helianthus divaricatus	eudicots	Eukaryota	ccgtgaaccatcgagtttttgaacgcaagttgcgcccgaagccatccggttgagggcacgtctgcctgggcgtcacgcatcacgtcgcccccaccaggcatcccttatagggctgtcttttgttggggcggagattggtctcccgtgcccatggcgtggttggcctaaataggagtctcctcacgagggacgcacggctagtggtggttgataagacagtcgtctcgtgtcgtgcgtttactttcttgagagtagatgctcttaaagtaccccgatgtgttgtcttatgacgatgcttcgatcgcgaccccaggtcaggcgggactacccgctgagtttaa	Zotu214	65	1	1191	1	0	3	1	0	0	0	0	0	0	0	0	2	0	0	0	0	2	0	0	0	1	0	2	1	0	2	0	0	0	0	0	2	0	0	0	0	0	0
Zotu215	gi|1441404296|gb|MH712606.1|	MH712606	Rosa fedtschenkoana	eudicots	Eukaryota	ccgtgaaccatcgagtctttgaacgcaagttgcgcccgaagccattaggccgagggcacgtctgcctgggcgtcacacgtcgttgccccccccaaccccctcgggagttggatgggacggatgatggcctcccgtgtgctcagtcacgcggttggcataaataccaagtcctcggcgaccaacgccacgacaatcggtggttgtcaaacctcggtttcctgtcgtgcgcgcgtgttgatcgagtgctttcttaaacaatgcgtgtcgatctgtcgatgctttcaacgcgaccccaggtcaggcggggttacccgctgaatttaa	Zotu215	0	0	0	0	0	0	0	0	0	0	0	0	0	0	0	0	0	0	0	0	0	0	0	0	0	0	0	0	0	0	0	0	0	0	0	0	0	0	0	0	0	0
Zotu216	gi|1567426220|dbj|LC456414.1|	LC456414	Senna tora	eudicots	Eukaryota	ccgtgaaccatcgagtctttgaacgcaagttgcgcccgaagccactaggccgagggcacgtctgcctgggtgtcacgcatcgtagccccaagccacgtccaccccccgattgatcaggggcgacgaggtgcttggggggaatttggcctcccgtgatccgtgcattgcggatggccgaaaaaggagcctgtgcggggcaatcgccacgttccacggtggatgagcagatgcctcgagaccgaccatgcgttggttgtccctatggatgggctgtcagacccttgggagcgacgaagctttcccgaagcgaccccaggtcaggcggggctacccgctgagtttaa	Zotu216	0	0	3	0	0	0	0	0	0	0	0	0	0	0	0	0	0	0	0	0	0	0	0	0	0	0	0	0	0	0	0	0	0	0	0	1	0	0	0	0	0	0
Zotu217	gi|1878849203|gb|MT796540.1|	MT796540	Sambucus nigra	eudicots	Eukaryota	ccgtgaaccatcgagtttttgaacgcaagttgcgcccgaagccattaggccgagggcacgtctgcctgggcgtcacacattgccgtcgccccctcttccaattttttcccattcctggggacgttggtagccgggcggatattggtctcccgtgctctcgagcgcggttggcccaaaagcgagtcctcggcaacggacgtcacgacaagtggtggttgaaaagccttcttatcctgtcgtgcaccaattcgttgtcgcgggcatcgagttgaccctgacgcgtcgtctctgacgtcgcttcgatcgcgaccccaggtcaggcgggattacccgctgagtttaa	Zotu217	0	0	8	0	0	0	0	0	0	5	0	1	0	0	0	0	0	0	0	0	0	0	0	0	0	0	0	0	0	0	0	0	1	0	0	0	0	0	0	0	0	1
Zotu218	gi|2259398000|emb|OW838287.1|	OW838287	uncultured fungus	fungi	Eukaryota	ccgcgaaccatcgagtctttgaacgcaagttgcgcccgaggccactcggccgagggcacgcctgcctgggcgtcacgccaaaacacgctcccaaccaccctcatcgggaatcgggacgcggcatctggtccctcgtctcgcaaggggcggtggaccgaagatcgggctgccggtgtaccgcgccggacacagcgcatggtgggcgtcctcgctttatcaacgcagtgcatccgacgcgcagccgacattatggcctcagaacgacccagcaaacgaagcgcacgttgcttcgaccgcgaccccaggtcaggcgggactacccgctgagtttaa	Zotu218	0	0	2	0	0	0	0	0	0	0	0	0	0	0	0	1	0	0	0	0	0	0	0	0	0	0	0	0	0	2	0	0	0	0	0	0	0	0	0	0	0	0
Zotu219	gi|1855019156|gb|MT610966.1|	MT610966	Taraxacum officinale	eudicots	Eukaryota	ccgtgaaccatcgagtttttgaacgcaagttgcgcccgaagccatccggttcagggcacgcctgcctgggcgtcacgcatcgcgtcgccccccatcatacttcccttaagggtagtcgtggcgattgggagcggagattggcttcccgtgcttgttgtgcggttggtcaaaataggagtccccttcggtggacacacggctagtggtggttgtaaagacccttttcttctgctgtgtgttgtgagctgctagggaaaccctcaaaaaagaacccaatgtatcgttctaggacgatgcttcgaccgcgaccccaggtcaggcgggactacccgctgagtttaa	Zotu219	17	0	265	0	0	0	0	0	5	0	0	0	0	0	0	1	0	1	0	0	0	0	0	0	0	0	2	1	0	0	0	1	0	0	0	0	0	0	0	2	4	0
Zotu220	gi|1567425667|dbj|LC461781.1|	LC461781	Ocimum tenuiflorum	eudicots	Eukaryota	tcgtgaaccattgagtctttgaacgcaagttgtgcccgaggccttgtggccgagggcacgcctgcttgggtgtcatggcatcgtcgcctctgctcctccatgcctcgtcggttggtaggtgccgagcgcggaaattggccccgtgtgccctcgggcacagtcggccgaagagcgggtaaaagtcggcagtcgcggggcacgacgggtgttggtcgccgtgagcgggaacagaacgtcgtccccgtcgttttcggactgaattcctcaagagaccctgcgcgattgcggcggcaccgggcagcgaatgaaagaaagcgcgccgtgctgcccgtcatcaacttgtggccccaagtcaggcgaggccacccgccgaatttaa	Zotu220	0	0	0	0	0	0	0	0	0	0	0	0	0	0	0	0	0	0	0	0	0	0	0	0	0	0	0	0	0	0	0	18	0	0	0	0	0	0	0	0	0	0
Zotu221	gi|238696023|gb|FJ980413.1|	FJ980413	Cassia javanica subsp. nodosa	eudicots	Eukaryota	ccgtgaaccatcgagtctttgaacgcaagttgcgcccgaagccactaggccgagggcacgtctgcctgggcgtcacacaacgttgcccccaatcccactctcactccctccccatcggaggggcgagcggcgggcggggcggaagctggcctcccgtgagcgcggcctcgcggatggccgaaagatgagcctgtgggggagcgatcaccacggtccacggtggacgagcagggaatgccttgataccgaccgtgcgtgcgtcgtgtcccccccgagccgggctcctggaccctcgttctcctaacgcgaccccaggtcaggcggggctacccgctgagtttaa	Zotu221	0	0	0	0	0	1	0	0	0	0	0	0	0	0	0	0	0	0	0	0	0	0	0	0	0	0	0	0	0	0	0	0	0	0	0	0	0	0	0	0	0	0
Zotu222	gi|2259400080|emb|OW838846.1|	OW838846	uncultured fungus	fungi	Eukaryota	ccgtgaaccatcgagtctttgaacgcaagttgcgcccgaggcctcctggtcgagggcacgtctgcctgggtgtcacgcatcgtcgcccccgctcccctcggctcacgagggcgggggcggatactggtctcccgcgcgctcccgctcgcggctggcccaaaatcgagtcctcggcgacggtcgccacgacgagcggtggttgagagaccctcggacactgtcgtgcgcgcgcccgtcgcccccgggatctcctggaccctcgggcatcgaccttctaggatgccctcgttgcgaccccaggtcaggcgggactacccgctgagtttaa	Zotu222	0	0	0	0	0	0	0	0	0	0	0	0	0	0	0	0	0	0	0	0	0	0	0	0	0	0	0	0	0	0	0	0	0	0	0	0	0	0	0	0	0	0
Zotu223	gi|1548881855|gb|MK371924.1|	MK371924	Vigna radiata	eudicots	Eukaryota	ccgtgaaccatcgagtctttgaacgcaagttgcgcccaaagccattaggccgagggcacgcctgcctgggtgtcacacatcgtcatccccatgcaaaagcgcatcggggcgaaaggtggcctcccgcgacacacccgtcgtggttggtcgaaaaccaaggtaacgtcggggtcccccccgccagaaacggtggatgagcaacgctcgagaccaacaacggcggcggcggacactcggcaatccaatcgatcgaccctatcgcgttccttgcataataaacaggcaaagacgctcctaacgagacctcaggtcaggcggggctacccgctgagtttaa	Zotu223	0	0	1	0	0	0	0	0	0	0	0	0	0	0	0	0	0	0	0	0	0	0	0	0	0	0	0	0	0	0	0	0	0	0	0	0	0	0	0	0	0	0
Zotu224	gi|2250022119|gb|ON705469.1|	ON705469	Clonostachys rosea	ascomycete fungi	Eukaryota	agtgaatcatcgaatctttgaacgcacattgcgcccgccagtattctggcgggcatgcctgtctgagcgtcatttcaaccctcacgcccctagggcgtggtgttggggatcggccagcgcccgcgagggacggccggcccctaaatctagtggcggacccgtcgtggcctcccctgcgaagtagtgatattccgcataggagagcgacgagcccctgccgttaaacccccaactttctcaggttgacctcagatcaggtaggaatacccgctgaacttaa	Zotu224	0	0	0	0	0	0	0	0	0	0	0	0	0	0	0	0	0	0	0	0	0	0	0	0	0	0	0	0	0	0	0	0	0	0	0	0	0	0	0	0	0	0
Zotu225	gi|2249528669|gb|ON685490.1|	ON685490	Cymbopogon citratus	monocots	Eukaryota	ccgtgaaccatcgagtttttgaacgcaagttgcgcccgaggccttccggtcgagggcacgtctgcctgggcgtcacgccaaaagacactcccaacccacgctcggggagggacgtggtgtctggccccccgtgccgcagggcgcggtgggccgaagttggggctgccggcgaatcgcgccgggcacagcacgtggtgggcgacgtcagttgttctcggtgcagtgccccggcacgcggccggcgcgacggccctaaggacccatcgagcaccgaagcgcatcgccgctcggaccgcgaccccaggtcagtcgggactacccgctgagtttaa	Zotu225	0	0	0	0	0	0	0	0	0	0	0	0	0	0	0	0	0	0	0	0	0	0	0	0	0	0	0	0	0	0	0	0	0	0	0	0	0	0	0	0	0	0
Zotu226	gi|1229733812|gb|KY860925.1|	KY860925	Pueraria candollei var. mirifica	eudicots	Eukaryota	ccgtgaaccatcgagtctttgaacgcaagttgcgcccgaagccattaggtggagggcacgcctgcctgggtgtcacacatcgttacccccacgcaaacaaatgtctcacacgacagacgttctgcgtagtagggtgcacgctgacctcccgcgagcaccgtctcgcggttggttgaaaatcgagttcgtggccgagtacgccgtgataaaatggtggatgagcaacgctcgagaccaatcacgcgccgcgactcggtcggctccggactcctccacgaccctatagtgcctcttcttcggggagacgctctcaacgagacctcaggtcaggcggggctacccgctgagtttaa	Zotu226	0	0	0	0	0	0	0	0	0	0	0	0	0	0	0	0	0	0	0	0	0	0	0	0	0	0	0	0	0	0	0	0	0	0	0	0	0	0	0	0	0	0
Zotu227	gi|685210790|gb|KJ598937.1|	KJ598937	Festuca myuros f. myuros	monocots	Eukaryota	ccgcgaaccatcgagtctttgaacgcaagttgcgcccgaggccttctggtcgagggcacgcctgcctgggcgtcacgccaaacacgctcccaccccactaaccctgtggcgggatgcggcatgtggctccccgtctcgcaagtggcggtgggccgaagatccggctgccggtgtatcgtgccggacacagcgcgtggtaggcgatctcgctatactaaacgcagtgcatccggggcgtagccgacgtaatgccgtccatggaccctattacggagcgcacgacgcttcgaccgcgaccccaggtcaggcgggactacccgctgaatttaa	Zotu227	0	0	0	0	0	0	0	0	0	0	0	0	0	0	0	0	0	0	0	0	0	0	0	0	0	0	0	0	0	0	0	0	0	0	0	0	0	1	0	0	0	0
Zotu228	gi|1575793477|gb|MK087906.1|	MK087906	Cynara cardunculus var. scolymus	eudicots	Eukaryota	ccgtgaaccatcgagtttttgaacgcaagttgcgcccgaagccattcggccgagggcacgtctgcctgggcgtcacgcatcgcgtcgccccagaccacgactccccgatcgggattcgtttcgtctggggcggagactggtctcccgtgcctttggtgcggttggcctaaaaaggagtccccttccgcggacgcacggctagtggtggttgtcaaggccttcgtatcgagccgtgcgtcgggtgccgcaagggaagcgctctccaaagaccccaacgtgtcgtcctgcgacgacgcttcgaccgcgaccccaggtcaggcgggactacccgctgagtttaa	Zotu228	0	0	0	0	0	0	0	0	0	0	0	0	0	0	0	14	17	2	0	0	0	1	0	0	1	0	3	0	0	0	0	0	0	0	0	0	0	0	0	0	0	0
Zotu229	gi|2156818091|gb|OL672920.1|	OL672920	Sphagneticola trilobata	eudicots	Eukaryota	ccgtgaaccatcgagtttttgaacgcaagttgcgcccgaagccttggctaagggcacgtctgcctgggcgtcacgtatcacgttgccccgcaaaaccatcccatacgagggatgtgtttggctggggcggagattggtctcccgtgcccacggtgtggttggcctaaatagaagtctcctcaggagagacgcacgactagtggtggttgataagactgtcggctcgagtcgtgtgttttttgtcttgatgggatactcttaaactaccccggtgcgtcgtcttgttatgatgcttcgatcgcgaccccaggtcaggcgggactacccgctgagtttaa	Zotu229	0	0	0	0	0	0	0	0	0	0	0	0	0	0	0	0	0	0	0	0	0	0	0	0	0	0	0	1	0	0	0	0	1	0	0	0	0	0	0	0	0	0
Zotu230	gi|2156818091|gb|OL672920.1|	OL672920	Sphagneticola trilobata	eudicots	Eukaryota	ccgtgaaccatcgagtttttgaacgcaagttgcgcccgaagcctttggctaagggcacgtctgcctgggcgtcacgtatcacgttgccccgcaaaaccatcccatacgagggatgtgtttggctggggcggatattggtctcccgtgcccacggtgtggttggcctaaatagaagtctcctcaggagagacgcatgactagtggtggttgataagattgtcggctcgagtcgtgtgtttttttgtcttgaggggatactcttaaactaccccggtgcgtcgtcttgttatgatgcttcgatcgcgaccccaggtcaggcgggactacccgctgagtttaa	Zotu230	0	0	0	0	0	0	0	0	0	0	0	0	0	0	0	0	0	0	0	0	0	0	0	0	0	0	0	0	0	3	0	0	1	0	0	0	0	0	0	0	0	0
Zotu231	gi|2257780023|gb|MZ656057.1|	MZ656057	Convolvulus arvensis	eudicots	Eukaryota	ccgtgaaccatcgagtttttgaacgcaagttgcgcctaaagccgtcaggccgagggcacgtctgcctgggcgtcacgcatcgcgtcgcccccctcctcgaccttgtgtcgagttgtggggagcggaagatgtcctcccgtgctcctcaccggggtgcggttggcccaaatgtgagtccttggcggcggatgtcatggcgattggtggtcgtacctagcgtgcatatcgtcgcgccgtgcccccgttgtctgtgggactaatgacccttttggagcctctctacttgagtagctcttcgaccgcgaccccaggtcaggcgggactacccgctgagtttaa	Zotu231	1	0	7	0	0	4	1	0	9	336	0	505	0	0	0	1	0	1	0	0	11	0	0	0	1	0	3	3	0	8	0	0	0	0	0	0	0	0	0	0	0	0
Zotu232	gi|2249528617|gb|ON685438.1|	ON685438	Sambucus nigra	eudicots	Eukaryota	ccgtgaaccatcgagtttttgaacgcaagttgcgcccgaagccattaggccgagggcacgtctgcctgggcgtcacacattgccgtcgccccctctaccaactttttcccattcctggggacgttggtagtcgggcggatattggtctcccgtgctctcgagcgcggttggcccaaaagcgagtcctcggcaacggacgtcacgacaagtggtggttgaaaagccttcttatcctgtcgtgcaccaattcgttgtcgcgggcatcgagttgaccctgacgcgtcgtcctctgacgtcgcttcgatcgcgaccccaggtcaggcgggattacccgctgagtttaa	Zotu232	0	0	3	0	0	0	0	0	0	1	0	1	0	0	0	0	0	0	0	0	1	0	0	0	0	0	0	0	0	0	0	0	0	0	0	0	0	0	0	0	0	0
Zotu233	gi|1061246299|gb|KU724215.1|	KU724215	Peumus boldus	flowering plants	Eukaryota	ccgtgaaccatcgagtctttgaacgcaagttgcgcccgtggccacccggctgagggcacatctgcctgggcaacacgccaccctcgctaccccatggccgtcggtgcagtcattggtgacacggagattggccatccgtgtcaggctgtgtgcggttggccccaaaatctggtagcggtgcggcacggtacgacgtgtggtggttgagaggtgactcatctctgctcttacgtcgtgcccgctgccccgccgcgcttagccacaagcgtgggacccaactcgcccgttcaaacgggtgatcgaatcgcgaccccaggtctggcgcggccacccgctgagtttaa	Zotu233	0	0	0	0	0	0	0	0	0	0	0	0	0	0	0	0	0	0	0	0	0	0	0	0	0	0	0	0	0	0	0	0	0	0	0	1	0	0	0	0	0	0
Zotu234	gi|641739987|gb|KJ543540.1|	KJ543540	Rheum officinale	eudicots	Eukaryota	ccgtgaaccatcgagtctttgaacgcaagttgcgcccgaagccttctggccgagggcacgtctgtctgggcgtcacgcaccgcgtcgcccccgccccctccggggggcaggggcggagactggccccccgtgcgccccggcgcgcggccggcctaaacgcaggctccgcggccgcgagaagccgcgacgactggtggtgtaccagcggccccgtgccgcgaagcatcgtgtcgcgtctcgcgcggccaccgtgagcgccaaaagggccccgaccaccgttgcgaccccagatcaggcgggactacccgctgagtttaa	Zotu234	0	0	0	0	0	0	0	0	0	0	0	0	0	0	0	0	0	0	0	0	0	0	0	0	0	0	0	0	0	0	0	0	0	0	0	0	0	0	0	0	0	0
Zotu235	gi|570338560|gb|KF454079.1|	KF454079	Convolvulus arvensis	eudicots	Eukaryota	ccgtgaaccatcgagtttttgaacgcaagttgcgcctaaagccgtcaggccgagggcacgtctgcctgggcgtcacgcatcgcgtcgcccccctcctcgaccttgtgtcgagttgtggggagcggaagatggcctcccgtgctcctcaccggggtgcggttggcccaaatgtgagtccttggcggcggatgtcatggcgattggtggtcgtacctagcgtgcatatcgtcgcgccgtgcccccgttgtctgtgggactaacgacccttttggagcctctctacttgagtagctcttcgaccgcgaccccaggtcaggcgggactacccgctgagtttaa	Zotu235	1	0	5	0	0	5	1	0	7	435	0	488	0	0	0	5	0	1	0	0	4	0	0	0	1	0	1	0	0	2	0	2	0	0	0	0	0	0	0	0	0	0
Zotu236	gi|2249528617|gb|ON685438.1|	ON685438	Sambucus nigra	eudicots	Eukaryota	ccgtgaaccatcgagtttttgaacgcaagttgcgcccgaagccattaggccgagggcacgtctgcctgggcgtcacacattgccgtcgccccctcttccaactttttcccattcctggggacgttggtagtcgggcggatattggtctcccgtgctctcgagcgcggttggcccaaaagcgagtcctcggcaacggacgtcacgacaagtggtggttgaaaagccttcttatcctgtcgtgcaccaattcgttgtcgcgggcatcgagttgaccctgacgcgtcgtcctctaacgtcgcttcgatcgcgaccccaggtcaggcgggattacccgctgagtttaa	Zotu236	0	0	0	0	0	0	0	0	0	0	0	0	0	0	0	1	0	0	0	0	0	0	0	0	0	0	0	0	0	0	0	0	0	0	0	0	0	0	0	0	0	0
Zotu237	gi|1331049707|gb|MG235553.1|	MG235553	Ribes nigrum	eudicots	Eukaryota	ccgtgaaccatcgagtttttgaacgcaagttgcgcctgaagccattcggccgaaggcacgtctgcctgggcgtcacgtacccaatcgctcccccaaacctcccacatttttaccgatttgtggacggctcggagggcggagattggcctcccgtgctgtaacggcgcggatggcctaaaagcaaagcatcgagcgacgaaacgtcacgacaagtggtggttgataaagccctagcggcagcctcatcgtgtcgtgtgcgtccagtcgcgttcgatagcacaacgacccctacacgtctcgacgaattctgtcgcgaccccaggtcaggcgggactacccgctgagtttaa	Zotu237	0	0	1	0	0	0	0	0	0	0	0	0	0	0	0	0	0	0	0	0	0	0	0	0	0	0	0	0	0	0	0	0	0	0	0	0	0	0	0	0	0	0
Zotu238	gi|1061246299|gb|KU724215.1|	KU724215	Peumus boldus	flowering plants	Eukaryota	ccgtgaaccaatgagtctttgaatgcaagttgcgcccgaggccacccggctgagggcacgtctgcctgggcatcacgccaccctcgctgccccatggtcgtcgatgcggtcatgggtgatgcggatattggccatccgtgtcaggctgtgtgcggttggcccaaaaatctggtagcggtgcggcacggcacgacatgtggtggttgagaggtgactcatctctgttcttacgtcgtgcccgctgccctgccgcgcttatccacaagcgtgggacccaactcgcccgttcaaacgggtgatcgaaccgcgaccccaggtcaggcggggccacccgctgagtttaa	Zotu238	0	0	0	0	0	0	0	0	0	0	0	0	0	0	0	0	0	0	0	0	0	0	0	0	0	0	0	0	0	0	0	0	0	0	0	1	1	0	0	0	0	0
Zotu239	gi|2257780029|gb|MZ656063.1|	MZ656063	Viola arvensis	eudicots	Eukaryota	ccgtgaatcatcgagtctttgaacgcaagttgcgcccgaagccttttggccgagggcacgtctgcctgggtgtcacgcaacgtcgccgccaacgccgccctcaggggcgcgcagttgggggcggaatatggcctcccgtgcgcctcggcgcgcggttggcctaaatatcagcccccggcgaggatcgccacgacaagcggtggttttttcaacgaaggacctcgggtgttgtcgtgcggccttccggagggaacggaccctgcgctctctagcgcgatctctttcgagaccccaggtcagtcgggaacacccgctgaatttaa	Zotu239	52	0	761	0	0	4	0	0	1	0	0	0	0	0	0	0	0	0	0	0	0	0	0	0	1	0	1	0	0	0	0	0	0	0	0	0	0	0	0	0	0	0
Zotu240	gi|1061246299|gb|KU724215.1|	KU724215	Peumus boldus	flowering plants	Eukaryota	ccgtgaaccatcgagtctttgaacgcaagttgcgctcgaagccaccaggctgagggcacgtctgcctgggcgtcacgccaccctcgctaccccatggccgtcggtgtggtcatgggtgatgcggagattggccatccgtgtcaggctgtgtgcggttggcccaaaaatctggtagtggtgcggcacggcacgacgtgtggtggttgagaggtgactcatctctgctcttacgtcgtgcccggtgtcgcgccgtgcttagccacaagcgtgggacccaactcgcctgttcaagtgggtgatcgaaccgcgaacccaggtcaggcggggccacccgctgagtttaa	Zotu240	0	0	0	0	0	0	1	0	1	0	0	0	0	0	0	0	0	0	0	0	0	0	0	0	0	0	0	0	0	0	0	0	0	1	0	2	0	0	0	0	0	0
Zotu241	gi|1061246299|gb|KU724215.1|	KU724215	Peumus boldus	flowering plants	Eukaryota	ccgtgaaccatcgagtctttgaacgcaagttgcgcccgaggccacccggctgagggcacgtctgcctgggcatcacgccaccctcgctaccccatggtcgtcggtgcggtcatgggtgaagcgaagattggccatccgtgtcaggctgtgtgcggttggcccaaaaatttggtagcggtgcggcacggcacgacgtgtggtggttgagaggtgactcatctttgctcttacgtcgtgcccgctgccccgccgcgcttagccacaagcgtgggacccaactcgcccgttcaaacgggtgatcgaatcgcgaccccaggtcaggcagggccacccgctgagtttaa	Zotu241	0	0	0	0	0	0	0	0	0	0	0	0	0	0	0	0	0	0	0	0	0	0	0	0	0	0	0	0	0	0	0	0	0	1	0	4	0	0	0	0	0	0
Zotu242	gi|304633300|gb|HM355832.1|	HM355832	Mucuna pruriens	eudicots	Eukaryota	ccgtgaaccatcgagtctttgaacgcaagttgcgcccgaagccattaggccgagggcacgcctgcctgggtgtcacacatcgttaccccaaatgcaaacgcctcacgtgcgtgcgcagggtggatgctgacctcccgcgagcatcgtctcgtggctggttgaaaatcgagtccgcggccgagctcgtcgcgacaaaatggtggatgagcgatgctcgagaccagtcgcgccggacccggccaaggtcggactccccgaccctaacgcgtccacggacgctcccaacgagacctcaggtcaggcggggctacccgctgagtttaa	Zotu242	0	0	0	0	0	0	0	0	0	0	0	0	0	0	0	0	0	0	0	0	1	0	0	0	0	0	0	0	0	0	0	0	0	0	0	0	0	0	0	0	0	0
Zotu243	gi|2259394504|emb|OW837628.1|	OW837628	uncultured fungus	fungi	Eukaryota	ccgtgaaccatcgagtttttgaacgcaagttgcgcccgaagccatccggttcagggcacgcctgcctgggcgtcacgcatcgcgtcgccccccatcatacttcccttaagggtagtcgtggtgattgggagcggagattggcttcccgtgcttgttgtgcggttggtcaaaataggagtccccttcggtggacacacggctagtggtggttgtaaagacccttttcttctgctgtgtgttgtgagctgctagggaaaccctcaaaaaagaacccaatgtatcgttctaggacgatgcttcgaccgcgaccccaggtcaggcgggactacccgctgagtttaa	Zotu243	39	0	583	0	0	2	6	0	20	0	0	0	0	0	0	1	0	0	0	0	1	0	0	0	0	0	0	3	0	0	1	8	0	1	0	0	0	0	0	4	9	0
Zotu244	gi|1878849203|gb|MT796540.1|	MT796540	Sambucus nigra	eudicots	Eukaryota	ccgtgaaccatcgagtttttgaacgcaagttgcgcccgaagccattaggccgagggcacgtctgcctgggcgtcacacattgccgtcgccccccttccaaatttttcccattcctggggacgttggtagtcgggcggatattggtctcccgtgctctcgagcgcggttggcccaaaagcgagtcctcggcaacggacgtcacgacaagtggtggttgaaaagccttcttatcctgtcgtgcaccaattcgttgtcgcggggatcgagttgaccctgacgcttcgtctctgacgtcgcttcgatcgcgaccccaggtcaggcgggattacccgctgagtttaa	Zotu244	1	0	16	0	0	0	0	0	0	18	0	6	0	0	0	0	0	1	0	0	0	0	0	0	0	0	0	0	0	1	0	0	0	0	0	0	0	0	0	0	0	0
Zotu245	gi|2037151027|gb|MZ190964.1|	MZ190964	Pimpinella anisum	eudicots	Eukaryota	ccgtgaaccatcgagtttttgaacgcaagttgcgcccgaagccattaggccgagggcacgtctgcctgggtgtcacgcatcgacatgcccccaaccacgcacccttagaggagcgtgatgacttgggggcggaagttggcctcccgtgccttacggcgcggctggcgcaaatgagagtctctggcgacgaacgtcgtgacattggtggttgtaaaagaacctctttccttgtcgcgcgtatccgtcatcttttagagctctaggaccctcttggcggcacacattctgtgctctccgactgtgaccccaggtcaggcgggactacccgctgagtttaa	Zotu245	0	0	0	0	0	0	0	0	0	0	0	0	0	0	0	0	0	0	0	0	0	0	0	0	0	0	0	1	0	1	0	0	0	1	0	0	0	0	0	3	1	2
Zotu246	gi|2259146827|emb|OW835726.1|	OW835726	uncultured fungus	fungi	Eukaryota	ccgtgaaccatcgagtttttgaacgcaagttgcgcccgaagccattcggccgagggcacgtctgcctgggcgtcacgcatcacgtcgcccccaccaggcatcccctatagggctgtcttgtgttggggcggagattggtctcccgtgcccatggcgtggttggcctaaataggagtctcctcgcgagggacgcacggctagtggtggttgataagacagtcgtctcgtgtcgtgcgtttactttcttgagagtagatgctcttaaagtaccctgatgtgttgtcttatgacgatgcttcgatcgcgaccccaggtcaggcgggactacccgctgagtttaa	Zotu246	2	1	17	0	0	1	0	0	1	0	0	1	0	0	0	1	0	1	0	0	3	0	0	0	0	0	4	121	174	938	1	0	1	0	0	0	0	0	0	0	0	0
Zotu247	gi|1575793477|gb|MK087906.1|	MK087906	Cynara cardunculus var. scolymus	eudicots	Eukaryota	ccgtgaaccatcgagtttttgaacgcaagttgcgcccgaagccattcggccgagggcacgtctgcctgggcgtcacgcatcgcgtcgccccagaccacgactccccgatggggattcgtttcgtctggggcggagactggtctcccgtgcctttggtgcggttggcctaaaaaggagtccccttcggcggacgcacggctagtggtggttgtcaaggccttcgtatcgagccgtgcgtcgggtgctgcaagggaagcgctctccaaagaccccaacgtgtcgtcctgcgacgacgcttcgaccgcgaccccaggtcaggcgggactacccgctgagtttaa	Zotu247	0	0	0	0	0	0	0	0	0	0	0	0	0	0	0	19	33	2	0	0	0	0	0	0	2	0	2	0	0	0	0	0	0	0	0	0	0	0	0	0	0	0
Zotu248	gi|2052622530|gb|MZ380130.1|	MZ380130	Pyrenochaetopsis sp.	ascomycete fungi	Eukaryota	agtgaatcatcgaatctttgaacgcacattgcgccccttggtattccatggggcatgcctgttcgagcgtcatttgtaccctcaagctctgcttggtgttgggtgtttgtccctccttttgcgtgtggactcgccttaaagcgattggcagccggcatattggccctggagcgcagcacattttgcgcttctagtcatgattgttagcaaccagcaagtacaattctcacttttgacctcggatcaggtagggatacccgctgaacttaa	Zotu248	0	0	0	0	0	0	0	0	0	0	0	0	0	0	0	0	0	0	0	0	0	0	0	0	0	0	0	0	0	0	0	0	0	0	0	0	0	0	0	0	0	0
Zotu249	gi|2246031221|gb|ON624125.1|	ON624125	Lasiodiplodia sp.	ascomycete fungi	Eukaryota	agtgaatcatcgaatctttgaacgcacattgcgccccttggtattccggggggcatgcctgttcgagcgtcattacaaccctcaagctctgcttggaattgggcaccgtcctcactgcggacgcgcctcaaagacctcggcggtggctgttcagccctcaagcgtagtagaatacacctcgctttggagtggttggcgtcgcccgccggacgaaccttctgaacttttctcaaggttgacctcggatcaggtagggatacccgctgaacttaa	Zotu249	0	0	0	0	0	0	0	0	0	0	0	0	0	0	0	0	0	0	0	0	0	0	0	0	0	0	0	0	0	0	0	0	0	0	0	0	0	0	0	0	0	0
Zotu250	gi|2037151027|gb|MZ190964.1|	MZ190964	Pimpinella anisum	eudicots	Eukaryota	ccgtgaaccatcgagtctttgaacgcaagttgcgcccgaagccattaggctgagggcacgtctgcctgggtgtcacgcatcgacatgcccccaaccacgcacccttagaggagcgtgatgacttgggggcggaagttggcctcccgtgccttacggcgcggctggcgcaaatgagagtctctggcgacgaacgtcgtgacattggtggttgtaaaagaacctctttccttgtcgcgcgtatccgtcatcttttagagctctaggaccctcttggcggcacacattctgtgcgctccgactgtgaccccaggtcaggcgggactacccgctgagtttaa	Zotu250	0	0	0	0	0	0	0	0	0	0	0	0	0	0	0	0	0	0	0	0	0	0	0	0	0	0	0	0	0	1	0	0	0	0	0	0	0	0	0	1	5	1
Zotu251	gi|2047424030|gb|MZ329427.1|	MZ329427	Hieracium canadense	eudicots	Eukaryota	ccgtgaaccatcgagtttttgaacgcaagttgcgcccgacgccatccggccgagggcacgcctgcctgggcgtcacgcatcgcgtcgcccccaccaaacatccccttggggatacatggcatcggggcggagattggcctcccattcttttggtgtggttggcctaaactggagtccccttcggtggacgcacgactagtggtggttgaaaagaccctcgtcctgtgtcgtgcgtcttaagctgtgagggatgtgctcgataaagacctaatgtgtcgtcctgcgacgatgcttcgaccgcgaccccaggtcaggcgggactacccgctgagtttaa	Zotu251	0	0	0	0	0	0	0	0	0	0	0	0	0	0	1	2	0	0	0	0	0	0	0	1	0	0	0	0	0	0	0	0	0	0	0	0	0	0	0	0	0	0
Zotu252	gi|675391240|gb|KJ803113.1|	KJ803113	Curcuma aff. attenuata JC-2013	monocots	Eukaryota	tcgtgaaccattgagtctttgaacgcaagttgtgcccgaggccttgtggtcgagggcacgcctgcttgggtgtcatgacatcgtcgcttttgctccatgcttcgtcggcattgagcgcggaagttggccccgtgtgccctcgggcacagtcggtcgaagagtgggtagtcggtaatcgtcgagcacgatggacgttggtcgtcgcgagcgagaactgaacgtcgtcctcgtcgttttgggatgagtcctcaagagaccctgtgtgattgatgattgcggagtcgcgtgaaagcgccgcgtcaatcatttgcggccccaagtcaggcgagaccacccgccgagtttaa	Zotu252	0	0	0	0	0	1	0	0	0	0	0	0	0	0	0	0	0	0	0	0	0	0	0	0	0	0	0	0	0	0	0	0	0	0	0	0	0	0	0	0	0	0
Zotu253	gi|1567425987|dbj|LC435422.1|	LC435422	Senna alata	eudicots	Eukaryota	ccgtgaaccatcgagtctttgaacgcaagttgcgcccgaagccattaggccgagggcacgtctgcctgggtgtcacgcatcgttgccccaaaaccccgtcgtccctccggtcaatcggaggcggcgaggtgcttgggcggaagctggcctcccgtgagcattgccttgcggatggccgaaattagagcctgtgaggggcaatcgccacgttccacggtggttgagcagatgcctcgaggccgaccgtgcgcgagttgtccccacgacaaggctgcgagacccttgcgagcaagtaagtgctcccaacgcgaccccaggtcaggcggggccacccgctgagtttaa	Zotu253	0	0	0	1	0	1	0	0	0	0	0	0	0	0	0	0	0	0	0	0	0	0	0	0	0	0	0	0	0	0	0	0	0	0	0	0	0	0	0	0	0	0
Zotu254	gi|222084047|gb|FJ599761.1|	FJ599761	Nelumbo nucifera	flowering plants	Eukaryota	ccgtgaaccatcgagtctttgaacgcaagttgcgcccgaggcctttgggccaagggcatgcctgcctgggcgtcacgcatcgttgcccttccctccctttccccattaggtgttggagagtgggtgcagatgttggcctctcgttccgttttggtgcggttggcccaaatgatggcccccgacaacaaagtgccacgacggttggtggttcaatcttaggtggtggaatgctggacgttgtgcacgttgtgttgtcattggggtgtcgagtgtgtgacccgattagggatccgttgttgacggagcctgccttgcgaccccaggtcaggcggggccacccgctgaatttaa	Zotu254	0	0	0	0	0	0	0	0	0	0	0	0	0	0	0	0	0	0	0	0	0	0	0	0	0	0	0	0	0	0	0	0	0	0	0	0	0	0	0	0	0	0
Zotu255	gi|1026285186|gb|KX166118.1|	KX166118	Apera spica-venti	monocots	Eukaryota	ccgcgaaccatcgagtctttgaacgcaagttgcgcccgaggccacctggccgagggcacgcctgcctgggcgtcacgctaaatacgctcccacacccctcatcgggcagtgggatgcggcatgtggccccccgtcacgcaagaggcggtgggccgaagatgcggctgccggcgtatcgtgccggacacagcgcgtggtgggcgacctcgctttacttaccgcagtgcatccgacacgtagccgacgtgatggccttaacggaccctatgaacggagcgcatgacgtttcgaccgcgaccccaggtcaggcgggactacccgctgagtttaa	Zotu255	0	0	0	0	0	0	0	0	0	0	0	0	0	0	0	0	0	0	0	0	0	0	0	0	0	0	0	0	0	0	0	0	0	0	0	0	0	0	0	0	0	1
Zotu256	gi|2249528669|gb|ON685490.1|	ON685490	Cymbopogon citratus	monocots	Eukaryota	ccgtgaaccatcgagtttttgaacgcaagttgcgcccgaggccttccggtcgagggcacgtctgcctgggcgtcacgccaaaagacactcccaacccaccctcggggagggacgtggtgtctggccccccgtgccgcagggcgcggtgggccgaagttggggctgccggcgaatcgcgccgggcacagcacgtggtgggcgacgtcagttgttctcggtgcagtgccccggcacgcggccggcgcgacggccctaaggacccaacgagcaccgaagcgcatcgccgctcggaccgcgaccccaggtcagtcgggactacccgctgagtttaa	Zotu256	0	0	0	0	0	0	0	0	0	0	0	0	0	0	0	0	0	0	0	0	1	0	0	0	0	0	0	0	0	0	0	0	0	0	0	0	0	0	0	0	0	0
Zotu257	gi|1317247062|gb|MG730920.1|	MG730920	Rubus chingii var. suavissimus	eudicots	Eukaryota	ccgtgaaccatcgagtctttgaacgcaagttgcgcccaaagccattaggccgagggcacgcctgcctgggcgtcacacgtcgttgccccccccaaccccctcgggagttgggcgggacggatgatggcctcccgtgtgctctgtcatgcggttggcataaaaaacaagtcctcggcgactaacgccatgacaatcggtggttgtcaaacctctgttgcctatcatgtgcgcgtgtcgaacgagggctcaacggaccatactgtatcgattcgtcgatgctttcaacgcgaccccaggtcaggcggggttacccgctgaatttaa	Zotu257	0	0	0	0	0	0	0	0	0	0	0	0	0	0	0	0	0	0	0	0	0	0	0	0	0	0	0	0	0	0	0	0	0	0	0	0	0	0	0	0	0	0
Zotu258	gi|873886194|gb|KR816712.1|	KR816712	Zingiber officinale	monocots	Eukaryota	tcgtgaaccattgagtctttgaacgcaagttgtgcccgaggccttgtggccgagggcacgcctgcttgggtgtcatggcatcgtcgcctctgctccatgccttgtcggccggtgcggagcgcggaaattggccccgtgtgccctcgggcacagtcggccgaagagcgggtaaaagtcggcagtcgcggggcacgacgggtgttggtcgccgtgagcgggaacaggacgtcgtccccgtcgttttcggactgaattcctcaagagaccctgcgtgattgcggcaccgggcagcgaatgaaagaaagcgcgccgtgctgcccgtcatcaacttgtggccccaagtcaggcgaggccacccgccgaatttaa	Zotu258	0	0	0	0	0	0	0	0	0	0	0	0	0	0	0	0	0	0	0	0	0	0	0	0	0	0	0	0	0	0	0	1	0	0	0	0	0	0	0	0	0	0
Zotu259	gi|222084047|gb|FJ599761.1|	FJ599761	Nelumbo nucifera	flowering plants	Eukaryota	ccgtgaaccatcgagtctttgaacgcaagttgcgcccgaggcctttgggccaagggcatgcctgcctgggcgtcacgcatcgttgcccttccctccctttccccattaggtgttggagagttggtgcagatgttggcctctcgttccgttttggtgcggttggcccaaatgatggcccccgacaacaaagtgccacgacggttggtggttcaatcttaggtggtggaatgctggacgttgtgcacgttgtgttgtcattggggtgtcgagtgtgtgacccgattagggatccgttgttgacggagcctgccttgcgaccccaggtcaggcggggccacccgctgaatttaa	Zotu259	0	0	0	0	0	0	0	0	0	0	0	0	0	0	0	0	0	0	0	0	0	0	0	0	0	0	0	0	0	0	0	0	0	0	0	0	0	0	0	0	0	0
Zotu260	gi|927354847|gb|KR046197.1|	KR046197	Tephrosia persica	eudicots	Eukaryota	ccgtgaaccatcgagtctttgaacgcaagttgcgcccgaaagccattaggttgagggcacgcctgcctgggtgtcacaaatcgttaccccaatgcaatatcttaacttaaggtgttggtagggtgtaagttgacctcccgcatgcactgtcttgtggttggttgaaaattgagtccttcgtggagagtcccatgattaatggtggttgagtaaccctcgagaccaatcgtgtgtggctttctacacatggctcaggtgaccctggtgttctttagaacgctcataacgagacctcaggtcagacggggctacccgctgagtttaa	Zotu260	0	0	0	0	0	0	0	0	0	0	0	0	0	0	0	0	0	0	0	0	0	0	0	0	0	0	0	0	0	0	0	0	0	0	0	0	0	0	0	0	0	0
Zotu261	gi|2213300784|gb|ON090434.1|	ON090434	Tribulus terrestris	eudicots	Eukaryota	ccgtgaaccatcgagtctttgaacgcaagttgcgcccgaagccactaggccgagggcacgtctgcttgggtgtcacgcatcgtcgccccaacccccctcgtgctttgaccgaggggcggacggaaattggtctcccgtttgcgtagccaagcggttggcccaaattcgagtaatcggcaccggcgctcgccgaccaacggtggtgtaaaaacctctcggaggcacgtctcgggcgcccttgcaatcctgaggcactcacggaccctgcgcacggcagtgctcatgacgcgaccccaggtcaggcgggatcaccggctgagcttaa	Zotu261	1	0	0	0	0	0	0	0	0	0	0	0	0	0	1	0	0	0	0	0	0	0	0	0	0	0	0	0	0	0	0	0	1	0	0	0	0	0	0	0	0	0
Zotu262	gi|1883824347|gb|MT827803.1|	MT827803	Moringa oleifera	eudicots	Eukaryota	ccgtgaaccatcgagtctttgaacgcaagttgcgcccgaagccatcaggccaagggcacgtctgcctgggtgtcaagcaccgtcgcccccgaccccccacatcccttcggggaggggagggaccatcgcggggcggatgttggcctcccgtgcgcctctggctcgcggttggcttaaaaaagagtctcgagcgacgccgtgtcacggcttggcggtggtagagaaagcctcgtgctccctcgtgcgcgcgtcgctcgctcgcggctcacggacccaacgatcgattgatcgagatgcgaccccaggtcaggcgggaccacccgctgagtttaa	Zotu262	0	0	0	0	0	0	0	0	0	1	0	0	0	0	0	0	0	0	0	0	0	0	0	0	0	0	0	0	0	0	0	0	0	0	0	0	0	0	0	0	0	0
Zotu263	gi|1516481635|gb|MG837340.1|	MG837340	Epimedium epsteinii	flowering plants	Eukaryota	ccgtgaaccatcgagtctttgaacgcaagttgcgcccaaggccattaggtcgagggcacgtctgcctgggcgtcacgcacagcgtcgctcccaccatgatgcctttgttctgttatcgagcaactgcaacgtggcttgggaagcggatattggccccccgtacctttgtaggcgcggccggcctaaaattcggccctcggcgacgagcgtcacgatcagtggtggttgaataacccctttgtcatagaccggtatcgtgttgtttcgtcgtctatttgggccatatggacccttgcgtgtcgtataaacgacattcactctgcgaccccaggtcaggcgggactacccgctgagtttaa	Zotu263	0	0	3	0	0	0	0	0	0	0	0	0	0	0	0	0	0	0	0	0	0	0	0	0	0	0	0	0	0	0	0	0	0	0	0	1	0	0	0	0	0	0
Zotu264	gi|1061246299|gb|KU724215.1|	KU724215	Peumus boldus	flowering plants	Eukaryota	tcgtgaaccatcgagtctttgaacgcaagttgcgcccgaggccacccggctgagggcacgtcagcctgggcgtcacgccaccctcgctaccccatggccgtcggcgcggtcatgggtgatgcggagattggccatccgtgtcaggctgtgtgcggttggcccaaaaatctggtagcagtgcggcacggcacgacgtgtggtggttgataggtgactcatctctgctcttacgtcgtgcccgctgccccgccgcgcttagccaccagcgtgggacccaactcgcccgttcaaacgggtgatcgaatcgcgacccaggtcaggcggggccacccgctgagtttaa	Zotu264	0	0	0	0	0	0	0	0	0	0	0	0	0	0	0	0	0	0	0	0	0	0	0	0	0	0	0	0	0	0	0	0	0	1	0	4	0	0	0	0	0	0
Zotu265	gi|2159551031|gb|OL712415.1|	OL712415	Triticum sp. RS2089	monocots	Eukaryota	ccgcgaaccatcgagtctttgaacgcaagttgcgcccgaggccactcggccgagggcacgcctgcctgggcgtcacgccaaaacacgctcccaaccaccctcaacgggaatcgggatgcggcatctggtccctcgtctctcaagggacggtggaccgaagattgggctgccggcgtaccgcgccggacacagcgcatggtgggcgtcctcgctttatcaatgcagtgcatccggcgcgcagctggcattatggcctttgaacgacccaacaaacgaagcgcacgtcgcttcgaccgcgaccccaggtcaggcgggactacccgctgagtttaa	Zotu265	0	0	0	0	0	0	0	0	0	0	0	0	0	0	0	0	0	0	0	0	0	0	0	0	0	0	0	0	0	0	0	0	0	0	0	0	0	0	0	0	0	0
Zotu266	gi|1061246299|gb|KU724215.1|	KU724215	Peumus boldus	flowering plants	Eukaryota	ccgtgaaccatcgagtctttgaacgcaagtggcgcccgaggccacccgactgagggcacatctgcctgggcgtcacgccaccctcgctaccccatggccgtcagtgcagtcatgggtgacgcggagattggccatccgtgtcaggctgtgtgcggttggcccaaaaatctggtagcagtgcggcacggcacgacgtgtggtggttgagaggtgactcatctctgctcttacgtcgtgcccgctgccccgccgcgcttagccacaagcgtgggacccaactcgcccgttcaaacgggtgatcgaatcgtgaccccaggtcaggcggggccacccgctgagtttaa	Zotu266	0	0	0	0	0	0	2	0	0	0	0	0	0	0	0	0	0	0	0	0	0	0	0	0	0	0	0	0	0	0	0	0	0	0	0	1	0	0	0	0	0	0
Zotu267	gi|1575793474|gb|MK087903.1|	MK087903	Cuminum cyminum	eudicots	Eukaryota	ccgtgaaccatcgagtctttgaacgcaagttgcgcccgaagccattaggccgagggcacgtctgcctgggtgtcacgcatcgtgttgcccttgaccaaacatcttcttaggagatatttcggtttaggggcggatattggcctcccgtgccttgttcgcggttggctcaaaaatgagtctttggtgatggacatcgtgacatcggtggttgtaacaagaccttcttgtgttgtcacgtatgcttgtcacaacagttagctcaagggcccttagacgccataaaatgtgtgcgtttcgattgtgaccccaggtcaggcgggactacccgctgagtttaa	Zotu267	0	0	0	0	0	0	0	0	0	0	0	0	0	0	0	0	0	0	0	0	0	0	0	0	0	0	0	0	0	0	0	0	0	0	0	0	0	0	0	0	0	0
Zotu268	gi|1575793477|gb|MK087906.1|	MK087906	Cynara cardunculus var. scolymus	eudicots	Eukaryota	ccgtgaaccatcgagtttttgaacgcaagttgcgcccgaagccattcggccgagggcacgtctgcctgggcgtcacgcatcgtgtcgccccagaccacgactccccgatggggattcgtttcgtctggggcggagactggtctcccgtgcctttggtgcggttggcctaaaaaggagtccccttcggcggacgcacggctagtggtggttgtcaaggccttcgtatcgagccgtgcgtcgggtgccgcaagggaagcgctctccaaagaccccaacgtgtcgtcctgcgacgacgcttcgaccgcgaccccaggtcaggcgggactacccgctgagtttaa	Zotu268	0	0	0	0	0	0	0	0	0	0	0	0	0	0	0	199	156	41	0	0	0	0	0	0	0	0	1	1	0	0	0	0	0	0	0	0	1	0	0	0	0	0
Zotu269	gi|1787609567|gb|MN873699.1|	MN873699	Indigofera cordifolia	eudicots	Eukaryota	ccgtgaaccatcgagtctttgaacgcaagttgcgcccgaagccattaggctgagggcacgcctgcctgggtgtcacacatcgttgctccaaacacaatgtctccttacggggtcattcaggagcgaatgctggcttcccgtgagcatcgcctcatggttggttgaaaatgaagtctgtggtggagcacgccacgattgttggtggctgagtacaagctcgagacccatcgtgcgcgatgcttgccaaaaggaggacttagtgacccacatgcatccctgatgctcatgacgagacctcaggtcaggcggggctacccgctgagtttaa	Zotu269	0	0	0	0	0	0	0	0	0	0	0	0	0	0	0	0	0	0	0	0	0	0	0	0	0	0	0	0	0	0	0	0	0	0	0	0	0	0	0	0	0	0
Zotu270	gi|641739993|gb|KJ543546.1|	KJ543546	Rheum officinale	eudicots	Eukaryota	ccgtgaaccatcgagtctttgaacgcaagttgcgcccgaagccttctggccgagggcacgtctgtctgggcgtcacgcaccgcgtcgcccccgccccctccggggggcaggggcggagactggccccccgtgcgccccggcgcgcggccggcctaaacgcaggccccgcggccgcgagaagccgcgacgattggtggtgtaccagcggccccgtgccgcaaagcatcgcgtcgcgtctcgcgcggccaccgtgagcgccaaaagggccccgaccactgttgcgaccccagatcaggcgggactacccgctgagtttaa	Zotu270	0	0	0	0	0	1	0	0	0	0	0	0	0	0	0	0	0	0	0	0	0	0	0	0	0	0	0	0	0	0	0	0	0	0	0	0	0	0	0	0	0	0
Zotu271	gi|1482320530|gb|MG256343.1|	MG256343	Tribulus terrestris	eudicots	Eukaryota	ccgtgaaccatcaagtttttgaacgcaagttacacccgaagccattaggccgagggcatgtctgcctgggtgtcatgcatcattgcccctaccccctcgcgcttcggccaagggacgggcggaaattggtctcccgtttgcctggccaagcggttggcccaaatccgagtcctcggcaccggcgctcgctgaccaacggtggtgtaacaacctcccggaggcacgtcacgggcacccttgccgtcccaaggcactcacgggccctgcgcacggaagtgctcatgacgcgaccctaggtcaggcgggattacccgctgagcttaa	Zotu271	0	0	0	0	0	0	0	0	0	0	0	0	0	0	0	0	0	0	0	0	0	0	0	1	0	0	0	0	0	0	0	0	0	0	0	0	0	0	0	0	0	0
Zotu272	gi|1817915728|gb|MN242040.1|	MN242040	Camellia sinensis	eudicots	Eukaryota	ccgcgaaccatcgagtctttgaacgcaagttgcgcccgatgccattaggttgagggcacgcctgcctgggcgtctcacgttgcgtcgcccgcgccccctccccccctcgaaaggggggggaagaagggccgcgggcggatgttggccccccgcgcgcgcccgcgcgcggtcggcccaaaagcgagtcccccgcgaccgacgacgcgtcgcgacgagtggtggttgacaaaccgttgcgtcgcctcgcgcgcgtccggtccgtcgcgggaggcctgccgtgaccctatcgcgccgccgccaaggcgctccgatcgcgaccccaggtcaggcgggattacccgctgagtttaa	Zotu272	0	0	1	0	0	0	0	0	0	0	0	1	0	0	0	0	0	0	0	0	0	0	0	0	0	0	0	1	0	0	0	0	1	0	0	0	0	0	0	0	0	0
Zotu273	gi|2156818146|gb|OL672945.1|	OL672945	Passiflora edulis	eudicots	Eukaryota	ccgtgaaccatcgagtctttgaacgcaagttgcgcccgaagccttcgggccgagggcacgtctgcctgggtgtcatgcatcgtcgcccccccatccttccgtctcccccgagggggaagggggtacggggcgggcggagattggtctcccgtgcgctcccgctcgcggttggccgaaatacgagttgttggcggccgagagcgccacggcaagcggtggttgtcaaagaccttcggagattgccgttggcgaggccgtcacgaggctccgggaccctgttttctaaccacagcgaccccaggtcaggcgggattacccgctgagtttaa	Zotu273	0	0	0	0	0	0	0	0	0	0	0	0	0	0	0	0	0	0	0	0	0	0	1	0	0	0	0	0	0	0	0	0	0	0	0	0	0	0	0	0	0	0
Zotu274	gi|2259401035|emb|OW838920.1|	OW838920	uncultured fungus	fungi	Eukaryota	ccgtgaaccatcgagtctttgaacgcaagttgcgcccgaagccaataggccgagggcacgtctgcctgggtgtcacacatttgcttgcccccaccactcactccttgatgagatgtgctggtttttgggcggaaattggcctcccgtgccttgtgcggctggtgcaaaagcgagtctccggcggtggacgtcgtgacatcggtggttgtaaaataccctcttgacttgtcgcacgaatccgcgtcatcttagtgagctctaggacccgtgggcgctacacaatctgttcgccctaactgtgaccccaggtcaggcgggactacccgctgagtttaa	Zotu274	0	0	0	0	0	0	0	0	0	0	0	0	0	0	0	0	0	0	0	0	0	0	0	0	0	0	2	0	0	0	0	8	0	0	0	0	1	0	0	2	5	0
Zotu275	gi|2249528669|gb|ON685490.1|	ON685490	Cymbopogon citratus	monocots	Eukaryota	ccgcgaaccatcgagtttttgaacgcaagttgcgcccgaggccttccggtcgagggcacgtctgcctgggcgtcacgccaaaagacactcccaacccaccctcggggagggacgtggtgtctggccccccgtgccgcagggcgcggtgggccgaagttggggctgccggcgaatcgcgccgggcacagcacgtggtgggcgacgtcagttgttctcggtgcagtgccccggcacgcggccggcgcgacggccctaaggacccatcgagcaccgaagcgcatcgccgctcggaccgcgaccccaggtcagtcgggactacccgctgagtttaa	Zotu275	0	0	0	0	0	0	0	0	0	0	0	0	0	0	0	0	0	0	0	0	0	0	0	0	0	0	0	0	0	0	0	0	0	0	0	0	0	0	0	0	0	0
Zotu276	gi|2259531804|emb|OW988056.1|	OW988056	Aspergillus tamarii	ascomycete fungi	Eukaryota	cgtgaatcatcgagtctttgaacgcacattgcgccccctggtattccggggggcatgcctgtccgagcgtcattgctgcccatcaagcacggcttgtgtgttgggtcgtcgtcccctcttcgggggggacgggccccaaaggcagcggcggcaccgcgtccgatcctcgagcgtatggggctttgtcacccgctctgtaggcccggccggcgcttgccgaacgcaaaacaaccattctttccaggttgacctcggatcaggtagggatacccgctgaacttaa	Zotu276	0	0	0	0	0	0	0	0	0	0	0	0	0	0	0	0	0	0	0	0	0	0	0	0	0	0	0	0	0	0	0	0	0	0	0	0	0	0	0	0	0	0
Zotu277	gi|1777401959|gb|MN718258.1|	MN718258	Leonurus japonicus	eudicots	Eukaryota	ccgtgaaccatcgagtctttgaacgcaagttgcgcccgaagcctttaggccgagggcacgtctgcctgggcgtcacgcatcgcgtcgcccccctcccccgcggggtggggcggagattggccccccgtgcgacccgagcgcgcgcggccggcccaaatgcgaatccgccgtcggcgcgcgtcgcgaccagtggtggttgatgattcaactcgcgtgctgtcgcgccccgcgtcgccgtcggcaaggaaacgattgcgaaacccaacggcgcgagcatcgtgcccacgaccgcgaccccaggtcaggcgggatcacccgctgagtttaa	Zotu277	0	0	2	0	0	0	0	0	0	0	0	0	0	0	0	0	0	0	0	0	0	0	0	0	0	0	0	0	0	0	0	0	0	0	0	1	0	0	0	0	0	0
Zotu278	gi|2161225621|gb|OL752450.1|	OL752450	Urochloa ramosa	monocots	Eukaryota	ccgcgaaccatcgagtttttgaacgcaagttgcgcccgaggcattttggtcgagggcacgcctgcctgggcgtcacgccaaaagacactcccaacccatccatggggacggacgtggtgtttggctcctcgtgctacaaggcacggtgggccgaagatggggctgccggcatatcttgccgggcacagcacgtggtgggcgacattagttgttctcggtgcagcgtcccggtaaagagctagcttcttggccctaaggacccatacacgaccgaggtgctttgccactcggaccgcgaccccaggtcaggcgggactacccgctgagtttaa	Zotu278	0	0	0	0	0	0	0	0	0	0	0	0	0	0	0	0	0	0	0	0	0	0	0	0	0	0	0	0	0	0	0	9	0	0	0	0	0	0	0	0	0	0
Zotu279	gi|1061246299|gb|KU724215.1|	KU724215	Peumus boldus	flowering plants	Eukaryota	ccgtgaaccatcgagtctttgaacacaagttgcgcccgaggccacccggctgagggcacgtttgcctgggcgtcacgccaccctcgctaccccatggccgtcggtgcggtcatgggtgacgccgagattggccatccgtgtcaggctgtgtgcggttggcccaaaaatctggtagcggtgcggcacggcacgacgtgtggtggttgagaggtgacccatctctgctcttacgtcgtgcccgctgccccgccgcgcttagccacaagcgtgggacccaactcgcccgttcaaacgggtgatcgaatcgtgaccccaggtcaggcggggccacccgctgagtttaa	Zotu279	0	0	0	0	0	0	0	0	0	0	0	0	0	0	0	0	0	0	0	0	0	0	0	0	0	0	0	0	0	0	0	0	0	1	0	1	0	0	0	0	0	0
Zotu280	gi|2047424030|gb|MZ329427.1|	MZ329427	Hieracium canadense	eudicots	Eukaryota	ccgtgaaccatcgagtttttgaacgcaagttgcgcccgaagccatccggccgagggcacgcctgcctgggcgtcacgcatcgcgtcgcccccaccaaacatccccttggggatacatggcatcggggcggagattggcctcccattcttttggtgtggttggcctaaactggagtccccttcggtggacgcacgactagtggtggttgaaaagaccctcgtcctgtgtcgtgcgtcttaagctgtgagggatgtgctcgataaagaccccaatgtgtcgtcctgcgacgatgcttcgaccgcgaccccaggtcaggcgggactacccgctgagtttaa	Zotu280	0	0	0	0	0	0	0	0	0	0	0	0	0	0	2	0	0	0	0	0	0	0	0	0	0	0	0	0	0	0	0	0	0	0	0	0	1	0	0	0	0	0
Zotu281	gi|1769008596|gb|MN601858.1|	MN601858	Helianthus giganteus	eudicots	Eukaryota	ccgtgaaccatcgagtttttgaacgcaagttgcgcccgaagccatccggttgagggcacgtctgcctgggcgtcacgcatcacgtcgcccccaccaggcatcccctatagggttgtcttttgttggggcggagattggtctcccgtgcccatggcgtggttggcctaaataggagtctcctcacgagggacgcacggctagtggtggttgataagacagtcgtctcgtgtcgtgcgtttactttcttgagagtagatgctcttaaagtaccccgatgtgttgtcttatgacgatgcttcgatcgcgaccccaggtcaggcgggactacccgctgagtttaa	Zotu281	47	0	709	0	0	1	0	0	1	0	0	0	0	0	0	1	0	0	0	0	0	0	0	2	0	0	1	0	0	2	0	0	0	0	0	0	0	0	0	0	0	0
Zotu282	gi|1441205801|gb|MH710867.1|	MH710867	Zanthoxylum bungeanum	eudicots	Eukaryota	ccgtgaaccatcgagtctttgaacgcaagttgcgccccaagcctttaggccgagggcacgtctgcctgggtgtcacgcatcgttgccccaccccacccccttcgggggcctggcggtgcgggcggataatggcctcccgtgcgctccccgctcgcggctggcccaaattttgagtccctggcgaccgtagccgtgacgatcggtggtgaaaacaaacctctcgagctcacgtctcgtgctcggccccctgtttcgggactcatagaccctgaagctctgcgcaagcagcgctcgcatcgcgaccccaggtcaggcgggattacccgctgagtttaa	Zotu282	0	0	0	0	0	1	0	0	0	0	0	0	0	0	0	0	0	0	0	0	0	0	0	0	0	0	0	0	0	0	0	0	0	0	0	0	0	0	0	0	0	0
Zotu283	gi|704356080|gb|KM034029.1|	KM034029	Blepharis scindica	eudicots	Eukaryota	ccgtgaaccatcgagtctttgaacgcaagttgcgcccgaagccatccggccgagggcacgtctgcctgggcgtcacgcatcgcgtcgccccccctccctccggggcggggggcggacactggcctcccgtgcgctcccgcgcgcggccggcccaaatgggatcccccggcgacgcgcgccgcgaccagtggtggttggttgaacagcgctcagctcccttgctgtccgtcgcgccccgcgccgtcgtccggacgggcatcgcgaacgaccccgagcgcgccccccgggcgcctccgaccgcgaccccaggtcaggcgggatcacccgctgagtttaa	Zotu283	0	0	0	0	0	0	0	0	0	0	0	0	0	0	0	0	0	0	0	0	1	0	0	0	0	0	0	0	0	0	0	0	0	0	0	0	0	0	0	0	0	0
Zotu284	gi|90017943|gb|DQ414960.1|	DQ414960	Disa aconitoides subsp. goetzeana	monocots	Eukaryota	ccgtgaaccatcgagtttttgaacgcaagttgcgcctgaggccaactggccaagggcacgtccgcctgggcgtcaagcattgtgtcgctccattggacaatcattatgaggttgtctcggatgcggagagtggcccatcatgtgtttatgcatagtgggttcaaaagtgggtttattcttttggcaatgatcgataaatgggtagatggaagccccaattgatctcatcatcgtttgtctatctggagaaaatcagacatcccttagaaatcaaattcaagtgcgtctggaagcaaattgaggtgcgaccccaggatgggcggggtgacccgctgagtttaa	Zotu284	0	0	0	0	0	0	0	0	0	0	0	0	0	0	0	0	0	0	0	0	0	0	0	0	0	0	0	0	0	0	0	0	0	0	0	0	0	0	0	0	0	0
Zotu285	gi|2038039970|gb|MZ198714.1|	MZ198714	Senna tora	eudicots	Eukaryota	ccgtgaaccatcgagtctttgaacgcaagttgcgcccgaagccactaggccgagggcacgtctgcctgggtgtcacgcatcgtagccccaagccacgtccaccccccgattgattaggggtgacgaggtgcttgggggaatttggcctcccgtgatccgtgcattgcggatggccgaaaaaggagcctgtgcggggcaatcgccacgttccacggtggatgagcagatgcctcgagaccgaccttgtgttggttgtccctacggatgggctgttagaccctttgggagcgccgaagctttcccgaagcgaccccaggtcaggcggggctacccgctgagtttaa	Zotu285	0	0	4	0	0	0	0	0	0	0	0	0	0	0	0	0	0	0	0	0	0	0	0	0	0	0	0	0	0	0	0	0	0	0	1	1	0	0	0	0	0	0
Zotu286	gi|874518888|gb|KR532721.1|	KR532721	Wrightia coccinea;Wrightia laevis	eudicots	Eukaryota	ccgtgaaccatcgagtttttgaacgcaagttgcgcccgaggccatcaggccaagggcacgcctgcctgggcgtcacgtatcgcgtcgccctccccactcctcgccccggacgggacggggaacgcgggggagggcggaaactggcctcccgtgccttcgcgcggccggcctaaacccgggtccctcgctgcgggcgtcacgacgagtggtggttgaaaccctcaactcgaaagcgagtcgtgcgcgcgccccgcgagcgaggagaccgccagaccctgaggcgagcgagccccctgcgaggagcgctctccacgaccgcgaccccaggtcaggcggggctacccgctgagtttaa	Zotu286	0	0	0	0	0	0	0	0	0	0	0	0	0	0	0	0	0	0	0	0	0	0	0	0	0	0	0	0	0	0	0	0	0	0	0	0	0	0	0	0	0	0
Zotu287	gi|1575793477|gb|MK087906.1|	MK087906	Cynara cardunculus var. scolymus	eudicots	Eukaryota	ccgtgaaccatcgagtttttgaacgcaagttgcgcccgaagccattcggccgagggcacgtctgcctgggcgtcacgcatcgcgtcgccccagaccacgactccccgatggggattcgtttcgtctggggcggagactggtctcccgtgcctttggtgcggttggcctaaaaaggagtccccttcggcggacgcacggctagtggtggttgtcaaggccttcgtatcgagccgtgcgtcgggtgcagcaagggaagcgctctccaaagaccccaacgtgtcgtcctgcgacgacgcttcgaccgcgaccccaggtcaggcgggactacccgctgagtttaa	Zotu287	0	0	0	0	0	0	1	0	1	0	0	0	0	0	0	144	135	29	0	0	4	0	0	0	0	0	0	0	0	1	0	0	0	0	0	0	0	0	0	0	0	0
Zotu288	gi|1524093343|gb|MH768102.1|	MH768102	Eclipta prostrata	eudicots	Eukaryota	ccgtgaaccatcgagtttttgaacgcaagttgcgcccgatgccatctggttgagggcacgtctgcctgggcgtcacgcatcacgtcgcccccaccaaaccatcctcattaggggaagtgttgtgttggggcggagattggtctcctgcgctaagggcgtggttggcctaaataggagtcttcttacgagagacgcacgactagtggtggttgatacgacagtcgtctcgtgttgtgcgttttaaattgtgagcggatactcttgaaataccctaacgtgttgtcttgtgacgatgcctcgatcgcgaccccaggtcaggcgggactacccgctgagtttaa	Zotu288	0	0	0	0	0	0	0	0	0	0	0	0	0	0	0	0	0	0	0	0	0	0	0	0	0	0	0	0	0	0	0	0	0	0	0	0	0	0	0	0	0	0
Zotu289	gi|2249528646|gb|ON685467.1|	ON685467	Calendula officinalis	eudicots	Eukaryota	ccgtgaaccatcgagtttttgaacgcaagttgcgcccgaagccttttggccgagggcacgtctgcctgggcgtcacgcatcgcgtcgccccccaccaaacatcccttttggtgatgcctggtgcgggggcggagattggcctcccgttccaacggcgcggttggccaaaaactgagtccccttcggtggacgcacggcaagtggtggttgataaaactctcgtctcgtgtcgtgcgttctaagcatcgatgggctagctctccaaagaccccaacgtgtcgtctccgacgatgcttcgaccgcgaccccaggtcaggcgggactacccgctgagtttaa	Zotu289	0	0	1	0	0	0	1	0	0	0	0	0	0	0	0	0	0	0	0	0	0	0	0	0	0	0	0	0	0	0	1	0	0	20	0	55	0	0	1	0	0	2
Zotu290	gi|2249528646|gb|ON685467.1|	ON685467	Calendula officinalis	eudicots	Eukaryota	ccgtgaaccatcgagtttttgaacgcaagttgcgcccgaagccttttggccgagggcacgtctgcctgggcgtcacgcatcgcgtcgccccccaccaaacatcccttttggcgatgcctggtgcgggggcggagattggcctcccgttccaacggcgcggttggccaaaaactgagtccccttcggtggacgcacggcaagtggtggttgataaaactctcgtctcgtgtcgtgcgttctaagcatcgatgggctagctctccaaagaccccaacgtgtcgtctcgcgacgatgcttcgaccgcgaccccaggtcaggcgggactacccgctgagtttaa	Zotu290	0	0	0	0	0	0	1	0	0	0	0	0	0	0	0	0	0	0	0	0	0	0	0	0	0	1	0	0	0	0	0	0	0	30	0	73	0	0	0	0	0	1
Zotu291	gi|1473247145|gb|MH860089.1|	MH860089	Xeromyces bisporus	ascomycete fungi	Eukaryota	agtgaatcatcgaatctttgaacgcacattgcgccccctggcattccggggggcatgcctgtccgagcgtcattactgccctcaagcaacggcttgtgtgttgggccgccgtcctcgccgtaacttcgcgcggggacgggtccgaaaggcagcggcggcaccgtgtccggtcctcgagcgtatggggcttcgtcacccgctccgtaggccggctcggcgcccgcccaacctcattatattctttctgaaggttgacctcggatcaggtagggatacccgccgaacttaa	Zotu291	0	0	0	0	0	0	0	0	0	0	0	0	0	0	0	0	0	0	0	0	0	0	0	0	0	0	0	0	0	0	0	0	0	0	0	0	0	0	0	0	0	0
Zotu292	gi|874518888|gb|KR532721.1|	KR532721	Wrightia coccinea;Wrightia laevis	eudicots	Eukaryota	ccgtgaaccatcgagtttttgaacgcaagttgcgcccgaggccatcaggccaagggcacgcctgcctgggcgtcacgtatcgcgtcgccctccccactcctcaccccggacgggacggggaacgcgggggagggcggaaactggcctcccgtgccttcgcgcggccggcctaaacccgggtccctcgctgcgggcgtcacgacgagtggtggttgaaaccctcaactcgaaagcgagtcgtgcgcgcgccccgcgagcgaggagaccgccagaccctgaggcgagcgagccccctgcgaggagcgctctccacgaccgcgaccccaggtcaggcggggctacccgctgagtttaa	Zotu292	0	0	0	0	0	0	0	0	0	0	0	0	0	0	0	0	0	0	0	0	0	0	0	0	0	0	0	0	0	0	0	0	0	0	0	0	0	0	0	0	0	0
Zotu293	gi|1391918594|gb|MF468201.1|	MF468201	Ocimum tenuiflorum	eudicots	Eukaryota	tcgtgaaccattgagtctttgaacgcaagttgtgcccgaggccttgtggccgagggcacgcctgcttgggtgtcatggcatcgtcgcctctgctcctccatgcctcgtcggttggtaggtgccgagcgcggaaattggccccgtgtgccctcgggcacagtcggccgaagagcgggtaaaagtcggcagtcgcggggcacgacgggtgttggtcgccgtgagcgggaacagaacgtcgtccccgtcattttcggactgaattcctcaagagaccctgcgtgattgcggcaccgggcagcgaatgaaagaaagcgcgccgtgctgcccgtcatcaacttgtggccccaagtcaggcgaggccacccgccgaatttaa	Zotu293	0	0	0	0	0	0	0	0	0	0	0	0	0	0	0	0	0	0	0	0	0	0	0	0	0	0	0	0	0	0	0	11	0	0	0	0	0	0	0	0	0	0
Zotu294	gi|1430668959|gb|MH633844.1|	MH633844	Malus domestica	eudicots	Eukaryota	ccgtgaaccatcgagtctttgaacgcaagttgcgcccgaagccatcaggccgagggcacgcctgcctgggcgtcacacgccgttgcccccccgtgcatccctcgggagcgtcggggggcggacgatggcctcccgtgcttcaccccgcgcggttggcccaaatgccgggtcctcggcgacgaacgccacgacaatcggtggtcgtcgaacctcggttgccagttgtgcgctttcgtcgcgctccgagcggcccgcgacgcccgctgctctcgcttcggcggagctttcaacgcgaccccaggtcaggcggggttacccgctgaatttaa	Zotu294	0	0	0	0	0	0	0	0	0	0	0	0	0	0	0	0	0	0	0	0	0	0	0	0	0	0	0	0	0	0	0	0	0	0	0	0	0	0	0	0	0	0
Zotu295	gi|1179011555|gb|KY934745.1|	KY934745	uncultured eukaryote	eukaryotes	Eukaryota	ccgtgaaccatcgagtctttgaacgcaagttgcgccccaagccttctggccgagggcacgtctgcctgggtgtcacaaatcgtcgtccccccatcctctcgaggataagggacggaagctggtctcccgtgtgttaccgcacgcggttggccaaaatccgagcaaaggacgcctggagtgtctcgacatgcggtggtgaattcaaaactcgtcatactgtcgatcattccggtccaaaagctctcgatgacccaaagtcctcaacgcgaccccaggtcaggcgggatcacccgctgagtttaa	Zotu295	0	0	0	0	0	0	0	0	0	0	0	0	0	0	0	0	0	0	0	0	0	0	0	0	0	0	0	0	0	0	0	0	0	0	0	0	0	0	0	0	0	0
Zotu296	gi|675391240|gb|KJ803113.1|	KJ803113	Curcuma aff. attenuata JC-2013	monocots	Eukaryota	tcgtgaaccattgagtctttgaacgcaagttgtgcccgaggccttgtggtcgagggcacgcctgcttgggcgtcatgacatcgtcgcttttgctccatgcttcgtcggcattgagcgcggaagttggccccgtgtgccctcgggcacagtcggtcgaagagtgggtagtcggtaatcgtcgagcacgatggacgttggtcgtcgcgagcgagaactgaacgtcgtcctcgtcgttttgggatgagtcctcaagagaccctgtgtgatgattgcggagtcgcgtgaaagcgccgcgtcaatcatttgcggccccaagtcaggcgagaccacccgccgagtttaa	Zotu296	0	0	0	0	0	0	0	0	0	0	0	0	0	0	0	0	0	0	0	0	0	0	0	0	0	0	0	0	0	0	0	0	0	0	0	0	0	0	0	0	0	0
Zotu297	gi|2046724857|gb|MZ314874.1|	MZ314874	Leptosphaeria sp.	ascomycete fungi	Eukaryota	agtgaatcatcgaatctttgaacgcacattgcgccccttggtattccatggggcatgcctgttcgagcgtcatttgtaccctcaagctctgcttggtgttgggtgtttgtccactgtcgtggactcgccttaaagtcattggcagccagtgttttggtattgaagcgcagcacattttgcgcctctagcctagagcactcgcgtccagtaagcctttttccacttttgacctcggatcaggtagggatacccgctgaacttaa	Zotu297	0	0	0	0	0	0	0	0	0	0	0	0	0	0	0	0	0	0	0	0	0	0	0	0	0	0	0	0	0	0	0	0	0	0	0	0	0	0	0	0	0	0
Zotu298	gi|2259779853|gb|CP089277.1|	CP089277	Curvularia clavata	ascomycete fungi	Eukaryota	agtgaatcatcgaatctttgaacgcacattgcgccctttggtattccaaagggcatgcctgttcgagcgtcatttgtaccctcaagctttgcttggtgttgggcgttttttgtctttggttttgtccaaagactcgccttaaaacgattggcagccggcctactggtttcgcagcgcagcacatttttgcgcttgcaatcagcaaaagaggacggcactccatcaagactctatatcacttttgacctcggatcaggtagggatacccgctgaacttaa	Zotu298	0	0	0	0	0	0	0	0	0	0	0	0	0	0	0	0	0	0	0	0	0	0	0	0	0	0	0	0	0	0	0	0	0	0	0	0	0	0	0	0	0	0
Zotu299	gi|1489856300|gb|MH669227.1|	MH669227	Arctium tomentosum	eudicots	Eukaryota	ccgtgaaccatcgagtttttgaacgcaagttgcgcccgaagccattcggccgagggcacgtctgcctgggcgtcacgcatcgcgtcgcccccgaccacgcctccccaatggggatgcgtgtcgtttggggcggagactggtctcccgtgcccatggtgcggttggcctaaaaaggagtcccctttgacggacgcacggctagtggtggttgtcaaggccttcgtatcgagccgtgcggacgcaagggaagcgctctccaatgaccccaatgtgtcgtcttgcaacgacgcttcgaccgcgaccccaggtcaggcgggactacccgctgagtttaa	Zotu299	17	0	123	0	0	0	0	0	0	0	0	0	0	0	0	0	0	0	0	0	0	0	0	0	0	0	0	0	0	3	0	0	0	0	0	0	0	0	0	0	0	0
Zotu300	gi|1772503810|gb|MK039537.1|	MK039537	Gonioma kamassi	eudicots	Eukaryota	ccgtgaaccatcgagtttttgaacgcaagttgcgcccgaagccactaggccgagggcacgtctgcctgggcgtcacgcatcgcgtcgccctccccccgcctcgcccgaaaacgggacgagggtcgtggggggggggtgcggaaaatggcctcccgtgcttgcgcgcggccggcctaaactagagtccgtccccgcggacgtcacgacaagtggtggtcgaaacccccagctcgaacgcgagtcgtgcgtcgccccgcgggcgaggagactgctcgaccctcaagcgagcccctcctcgaggagagcttgccaggaccgcgaccccaggtcaggcgggactacccgctgagtttaa	Zotu300	0	0	0	0	0	0	0	0	1	0	0	0	0	0	0	0	0	0	0	0	0	0	0	0	0	0	0	0	0	0	0	0	0	0	0	0	0	0	0	0	0	0
Zotu301	gi|1026285800|gb|KX166732.1|	KX166732	Stellaria graminea	eudicots	Eukaryota	ccgtgaaccatcgagtttttgaacgcaagttgcgcccgaggcctttggctgagggcacgtctgcctgggcgtcacgcatcgcaaccccccaacccactctacgtgtgaaggggaggaagttggcttcccgtgcctcaccgggtgcggttggcctaaatttggagcctaaggcattgggttgctgcggcgataggtggtgaacaaggccttggccgtgcaagcaaccggtcgtgcaaccctttgacagtacgcgctcgtaggacccaaggatgttgccttgttgcgacacaaacgttgcgaccccaggtcaggcggggctacccgctgaatttaa	Zotu301	0	0	0	0	0	0	0	0	0	0	0	0	0	0	1	1	0	0	0	0	0	2	0	0	0	0	0	0	0	0	0	0	1	0	0	0	0	0	0	0	0	0
Zotu302	gi|2156818091|gb|OL672920.1|	OL672920	Sphagneticola trilobata	eudicots	Eukaryota	ccgtgaaccatcgagtttttgaacgcaagttgcgcccgaagccttggctaagggcacgtctgcctgggcgtcacgtatcacgttgccccgcaaaaccatcccatacgagggatgtgtttggctggggcggagattggtctcccgtgcccacggtgtggttggcctaaatagaagtctcctcaggagagacgcacgactagtggtggttgatgagattgtcggcttgagtcgtgtgttttttgtcttgaggggatactcttaaactaccccggtgcgtcgtcttgttatgatgctttgatcgcgaccccaggtcaggcgggactacccgctgagtttaa	Zotu302	0	0	0	0	0	0	0	0	0	0	0	0	0	0	0	0	0	0	0	0	0	0	0	0	0	0	0	0	0	1	2	0	2	0	0	0	0	0	0	0	0	0
Zotu303	gi|2047424030|gb|MZ329427.1|	MZ329427	Hieracium canadense	eudicots	Eukaryota	ccgtgaaccatcgagtttttgaacgcaagttgcgcccgaagccatccggccgagggcacgcctgcctgggcgtcacgcatcgcgtcgcccccaccaaacatccccttggggatacatggcatcggggcggagattggcctcccattcttttggtgtggttggcctaaactggagtccccttcggtggacgcacgactagtggtggttgaaaagaccctcgtcctgtgtcgtgcgtcttaagctgtaagggatgtgctcgataaagaccccaatgtgtcgtcctgcgacgatgcttcgaccgcgaccccaggtcaggcgggactacccgctgagtttaa	Zotu303	0	0	0	0	0	0	0	0	0	0	0	0	0	0	0	0	0	1	0	0	0	0	0	0	0	0	0	0	0	0	0	0	2	0	0	0	0	0	0	0	0	0
Zotu304	gi|531825797|gb|KC952019.1|	KC952019	Senegalia catechu	eudicots	Eukaryota	ccgtgaaccatcgagtctttgaacgcaagttgcgcccgaagccttcgggccgagggcacgcctgcctgggcgtcacgcatcgcgtcgcccccccaatccgctcaaacatagcggttgcggcgggggcggagattggcttcccgtgcaaccctgtgcggttggcccaaataggatcccccggcgacgcacgtcgcgaccagtggtggttgattaacagcttgcttgctgtcgcgctctaatgcgtcgctcgatcgggaatcactaacgacccaaaatggcgctttgcgcttccgaccgcgaccccaggtcaggcgggattacccgctgagtttaa	Zotu304	0	0	0	0	0	0	0	0	0	0	0	0	0	0	0	0	0	0	0	0	0	0	0	0	0	0	0	0	0	0	0	0	0	0	0	0	0	0	0	0	0	1
Zotu305	gi|2249528669|gb|ON685490.1|	ON685490	Cymbopogon citratus	monocots	Eukaryota	ccgcgaaccatcgagtttttgaacgcaagttgcgcccgaggccttccggtcgagggcacgtctgcctgggcgtcacgccaaaagacactcccaacccacgctcggggagggacgtggtgtctggccccccgtgccgcagggcgcggtgggccgaagttggggctgccggcgaatcgcgccgggcacagcacgtggtgggcgacgtcagttgttctcggtgcagtgccccggcacgcggccggcgcgacggccctaaggacccatcgagcaccgaagcgcatcgccgctcggaccgcgaccccaggtcaggcgggactacccgctgagtttaa	Zotu305	0	0	0	0	0	0	0	0	0	0	0	0	0	0	0	0	0	0	0	0	0	0	0	0	0	0	0	0	0	0	0	0	0	0	0	0	0	0	0	0	0	0
Zotu306	gi|2259123978|emb|OW986424.1|	OW986424	Curvularia muehlenbeckiae	ascomycete fungi	Eukaryota	agtgaatcatcgaatctttgaacgcacattgcgccctttggtattccaaagggcatgcctgttcgagcgtcatttgtaccctcaagctttgcttggtgttgggcgttttttgtctttggttgccaaagactcgccttaaaaggattggcagccggcctactggtttcgcagcgcagcacatttttgcgcttgcaatcagcaaaagaggacggcaatccatcaagactccttctcacgtttgacctcggatcaggtagggatacccgctgaacttaa	Zotu306	0	0	0	0	0	0	0	0	0	0	0	0	0	0	0	0	0	0	0	0	0	0	0	0	0	0	0	0	0	0	0	0	0	0	0	0	0	0	0	0	0	0
Zotu307	gi|1927067820|gb|MW192846.1|	MW192846	Salvia fruticosa	eudicots	Eukaryota	ccgtgaaccatcgagtctttgaacgcaagttgcgcccgaagccattaggccgagggcacgtctgcctgggcgtcacgcatcgcgtcgcccccccgccctccgtgcgcacagcgcccgttgggggaggggggggcggatattggcctcccgtgctcctcggcgcgcggctggcccaaatgcgatccctcggcgactcatgtcacgacaagtggtggttgaacaactcaatctcgcgcgccgtcgtgccactgcgtcgtccgctcgggcatccatcaacgacccaacggtgccggtgcctcacagctcgcaccttcgaccgcgaccccaggtcaggcgggatcacccgctgagtttaa	Zotu307	0	0	0	0	0	0	0	0	0	0	0	0	0	0	0	0	0	0	0	0	0	0	0	0	0	0	0	0	0	0	0	0	0	0	0	0	0	0	0	0	0	0
Zotu308	gi|2259123928|emb|OW986399.1|	OW986399	Aspergillus niger	ascomycete fungi	Eukaryota	agtgaatcatcgagtctttgaacgcacattgcgccccctggtattccggggggcatgcctgtccgagcgtcattgctgccctcaagcccggcttgtgtgttgggtcgccgtccccctctccggggggacgggcccgaaaggcagcggcggcaccgcgtccgatcctcgagcgtatggggctttgtcacatgctctgtaggattggccggcgcctgccgacgttttccaaccattctttccaggttgacctcggatcaggtagggatacccgctgaacttaa	Zotu308	0	0	0	0	0	0	0	0	0	0	0	0	0	0	0	0	0	0	0	0	0	0	0	0	0	0	0	0	0	0	0	0	0	0	0	0	0	0	0	0	0	0
Zotu309	gi|2228648827|gb|ON319005.1|	ON319005	Sarocladium oryzae	ascomycete fungi	Eukaryota	agtgaatcatcgaatctttgaacgcacattgcgcccgccggcactccggcgggcatgcctgtccgagcgtcatttcaaccctcaggagcgaccttcggggcgcacctggtgctggggatcagcggccctcgcggcccctgtcccccaaactcagtggcggtcgcgccgcagcctcccctgcgtagtagcacaacctcgcaccggagagcggaacgaccacgccgtgaaacccccaactttccaaggttgacctcggatcaggtaggaatacccgctgaacttaa	Zotu309	0	0	0	0	0	0	0	0	0	0	0	0	0	0	0	0	0	0	0	0	0	0	0	0	0	0	0	0	0	0	0	0	0	0	0	0	0	0	0	0	0	0
Zotu310	gi|873886191|gb|KR816709.1|	KR816709	Zingiber officinale	monocots	Eukaryota	tcgtgaaccattgagtctttgaacgcaagttgtgcccgaggccttgtggccgagggcacgcctgcttgggtgtcatggcatcgtcgcctctgctcctccatgcctcgtcggttggtcggtgcggagcgcggaaattggccccgtgtgccctcgggcacagtcggccgaagagcgggtaaaagtcggcagtcgcggggcacgacgggtgttggtcgccgtgagcgggaacagaacgtcgtccccgtcgttttcggactgaattcctcaagagaccctgcgcgattgcggcggcaccgggcagcgaatgaaagaaagcgcgccgtgctgcccgtcatcaacttgtggccccaagtcaggcgaggccacccgccgaatttaa	Zotu310	0	0	0	0	0	0	0	0	0	0	0	0	0	0	0	0	0	0	0	0	0	0	0	0	0	1	0	0	0	0	3	17	0	0	0	0	0	0	0	0	0	0
Zotu311	gi|1491813339|gb|MG732994.1|	MG732994	Leptosphaeria sp.	ascomycete fungi	Eukaryota	agtgaatcatcgaatctttgaacgcacattgcgccccttggtattccatggggcatgcctgttcgagcgtcatttgtaccctcaagctctgcttggtgttgggtgtttgtccactatcgtggactcgccttaaagtcattggcagccagtgttttggtattgaagcgcagcacattttgcgcctctagcctaggacactagcgtccagtaagcctttttccacttttgacctcggatcaggtagggatacccgctgaacttaa	Zotu311	0	0	0	0	0	0	0	0	0	0	0	0	0	0	0	0	0	0	0	0	0	0	0	0	0	0	0	0	0	0	0	0	0	0	0	0	0	0	0	0	0	0
Zotu312	gi|2187126051|emb|OV702300.1|	OV702300	Avena sativa	monocots	Eukaryota	ccgcgaaccatcgagtctttgaacgcaagttgcgcccgaggccattcggccgagggcacgcctgcctgggcgtcacgctaaacacgctcccaaccccttacgggggaacaggatgcggcatttggctccccgtcacccaagggcggtgggccgaagatatggctgccggcgcatcgtgtcggacacagcgcgtggtgagcgtcctcgctatacttaccgcagtgtctccgacacatagccggcgtgatggcctagaatgacccttgtaacggtgcgcatgacgctccgaccgcgaccccaggtcaggcgggactacccgctgagtttaa	Zotu312	0	0	0	0	0	1	0	0	0	0	0	0	0	0	0	0	0	1	0	0	0	0	0	1	10	112	334	0	0	1	0	0	0	0	0	0	0	0	0	0	0	0
Zotu313	gi|2259398005|emb|OW838292.1|	OW838292	uncultured fungus	fungi	Eukaryota	ccgcgaaccatcgagtctttgaacgcaagttgcgcccgaggccactcggccgagggcacgcctgcctgggcgtcacgccaaaacacgctcccacacccctcattgggaatcgggatgcggcatctggtccctcgtctcgcaaggggcggtggaccgaagttcgggctgccggcgtaccgtgtcaaacacagcgcgtggtgggcgtctttgctttatcaacgcagtgcatacgacgcgtagccggcatgatggcctcaaaacgacccaacaaacgtagcgcacgtcgcttcgaccgcgaccccaggtcaggcgggactacccgctgagtttaa	Zotu313	0	0	0	0	0	0	0	0	0	0	0	0	0	0	1	0	0	0	0	0	0	0	0	0	0	0	0	0	0	1	0	0	0	0	0	0	0	0	0	0	0	0
Zotu314	gi|83744099|gb|DQ314163.1|	DQ314163	Tubocapsicum anomalum	eudicots	Eukaryota	ccgtgaaccaacgagtttttgaatgcaagttgctcccgaagaaattaggctgagggaacgtcttcctgggcatcacacatcgtgtcgccccctcgctccgctcccaaaaaatgcaattgaggcatcatgggacggatagtggcctctcctgcgcctatagctcgcggctggcctaaatgcgagtccacgttgatggatgttatgaaaagtggtggttgaaactcaaatctcatggtgccgcgactgctgcctatcatgcgtgtggtcttcaggatacttacagtgcttgggtgctccaaccgcaaccccaggtcaggtgggattacccgctgagtttaa	Zotu314	0	0	0	0	0	0	0	0	0	0	0	0	0	0	0	0	0	0	0	0	0	0	0	0	0	0	0	0	0	0	0	0	0	0	0	0	0	0	0	0	0	0
Zotu315	gi|2259496758|emb|OW846479.1|	OW846479	uncultured Phoma	ascomycete fungi	Eukaryota	agtgaatcatcgaatctttgaacgcacattgcgccccttggtattccatggggcatgcctgttcgagcgtcattttgtaccctcaagcactgcttggtgttgggcgcttgtcctgcaaaggactcgcctgaaagcgattggcggccaacgtactggtggtagagcgcagcacaatttgcgtttttcccctctgcgttagcgtccatgaagcctatttcaacgtttgacctcggatcaggtagggatacccgctgaacttaa	Zotu315	0	0	0	0	0	0	0	0	0	0	0	0	0	0	0	0	0	0	0	0	0	0	0	0	0	0	0	0	0	0	0	0	0	0	0	0	0	0	0	0	0	0
Zotu316	gi|1552063697|gb|MH547545.1|	MH547545	Tribulus terrestris	eudicots	Eukaryota	ccgtgaaccatcgagtctttgaacgcaagttgcacccgaagccattaggccgagggcacgtctgcctgggagtcacgcatcgtcgccccaacccccctcgtgcttcggccgagggacgggtggaaattggtctcctgtttgcctggccaagcgattggcccaaatccgagtcctcggcaccggcgctcgccgaccaacagtggtgtaacagcctctcggaggcacgtcgcgggcgcccttgccgtcccgaggcactcacggaccctgcgcacggtagtgatcatgatgcgaccccagatcaggcgggattacccgctgagcttaa	Zotu316	0	0	0	0	0	0	0	0	0	0	0	0	0	0	1	0	0	0	0	0	0	0	0	1	0	0	0	0	0	0	0	0	0	0	0	0	0	0	0	0	0	0
Zotu317	gi|1721458380|gb|MH699452.1|	MH699452	Tribulus cristatus	eudicots	Eukaryota	ccgtgaaccatcgagtctttgaacacaagttgcgcccgaagccattaggccgagggcacgtctgcctgggcatcacgcatcgtcgccccaacacccctcgcgcttcggcagagggacgggcggaaattggtctcccgtttgcctggccaaacggttagcccaaatccgagtcctcggcaccggtgcatgcagaccaacgatggtgtaacaacctctcggaggcaggtcgcgggcgcccttcatgtcacgaggcactcacggaccctgcgcacagtagtgctcatgacgcgacaccaggtcaggcgagattacctgttgagcttaa	Zotu317	0	0	0	0	0	0	0	0	0	0	0	0	0	0	1	0	0	0	0	0	0	1	0	0	0	0	0	0	0	0	1	0	0	0	0	0	0	0	0	0	0	0
Zotu318	gi|1373740143|gb|KY991070.1|	KY991070	Heteropogon sp. AL04	monocots	Eukaryota	ccgcgaaccatcgagtttttgaacgcaagttgcgcccgaggccttctggtcgagggcacgtctgcctgggcgtcacgccaaaagacactcccaacccaccctcggggtagggacgtggtgtttggccccccgtgccgcagggcgcggtgggccgaagttggggctgccggcgaatcgcgccgggcacagcacgtggtgggcgacatcagttgttctcggtgcagtgccccggcacgcggccggcgcgacggccctaaggacccatcgagcaccgaagcgcatcgccgctcggaccgcgaccccaggtcagtcgggactacccgctgagtttaa	Zotu318	0	0	0	0	0	0	0	0	0	0	0	0	0	0	0	0	0	0	0	0	2	0	0	0	0	0	0	0	0	0	0	0	0	0	0	0	0	0	0	0	0	0
Zotu319	gi|1567426014|dbj|LC438866.1|	LC438866	Terminalia bellirica	eudicots	Eukaryota	ccgtgaaccatcgagtctttgaacgcaagttgcgcccgaagcctcggctgagggcacgtctgcctgggtgtcacacatcgcgttgcctccagatccttcacccctcgaccgttgcggtgatgatccggatgcggaagctggcctcccgtgaccgcgcgtcgcggatggccaaaacacgtgctgggggaagcgaagcgccacggcattcggtggtcgatctaagccccagaagcagtgccggcggtggccgcatatgtccccagcccacgaccctaaacgttaaccgacgcgacctcaggtcaggcggggctacccgctgagtttaa	Zotu319	0	0	0	0	0	1	0	0	0	0	0	0	0	0	0	0	0	0	0	0	0	0	0	0	0	0	0	0	0	0	0	0	0	0	0	0	0	0	0	0	0	0
Zotu320	gi|1061246299|gb|KU724215.1|	KU724215	Peumus boldus	flowering plants	Eukaryota	tcgtgaaccatcgagtctttgaatgcaagttgcgcccgaggccacccggctgagggcacgtttgcctgggcgtcacgccaccttcgctaccccatggccgtcggtgcggtcatgggcgatgcggagattggccatccgtgtcaggctgtgtgcaattgacccaaaaatctggtaatggtgcggcacgacacgacgtgtggtcgttgagaggtgactcatctctgctcttacgtcatgcccgctaccccgcctcgcttagtcacatgcatgggacccaaccagcccgtttcagagggtgatcgaaccgttacctaggttagacagggccaccagctgagtttaa	Zotu320	0	0	0	0	0	0	0	0	0	0	0	0	0	0	0	0	0	0	0	0	0	0	0	0	0	0	0	0	0	0	0	0	0	0	0	0	0	0	0	0	0	0
Zotu321	gi|1061246311|gb|KU724227.1|	KU724227	Withania somnifera	eudicots	Eukaryota	ccgtgaaccatcgagtctttgaacgcaagttgcgcccgaagccattaggccgagggcacgcctgcctgggcgtcacgcatcgcgtcgcccccctcgccccgctgccgtttccacgggagcggcggcgtcgcgggacggatactggcctcccgtgcgcctagagctcgcggctggcctaaatgcgagtccacgtcgacggacgtcgcggcaagtggtggttgaaactcaactctcgtggtgccgcggctgctgcccgtcgcgcgtgcggtctccgggaccctcacagcgcttgggcgctccgaccgcgaccccaggtcaggcgggattacccgctgagtttaa	Zotu321	0	0	0	0	0	0	0	0	0	0	0	0	0	0	0	0	0	0	0	0	0	0	0	0	0	0	0	0	0	0	0	0	0	0	0	0	0	0	0	0	0	0
Zotu322	gi|2259424900|emb|OW845229.1|	OW845229	uncultured Pleosporales	ascomycete fungi	Eukaryota	agtgaatcatcgaatctttgaacgcacattgcgccccttggtattccatggggcatgcctgttcgagcgtcatttgtaccctcaagctctgcttggtgttgggtgtttgtctactatcgtggactcgccttaaagtcattggcagccagtgttttggtattggagcgcagcacattttgcgcctctagcctagaacactagcgtccagtaagccttttttcacttttgacctcggatcaggtagggatacccgctgaacttaa	Zotu322	0	0	0	0	0	0	0	0	0	0	0	0	0	0	0	0	0	0	0	0	0	0	0	0	0	0	0	0	0	0	0	0	0	0	0	0	0	0	0	0	0	0
Zotu323	gi|2259493180|emb|OW836110.1|	OW836110	uncultured fungus	fungi	Eukaryota	ccgtgaaccatcgagtctttgaacgcaagttgcgcccgaggccactcggccgagggcacgcctgcctgggcgtcacgccaaaacacgctcccaaccaccctcaacgggattcgggatgcggcatctggtccctcgtctctcaagggacggtggaccgaagattgggctgccggcgtaccgcgccggacacagcgcatggtgggcgtcctcgctttatcaatgcagtgcatccggcgcgcagctggcattatggcctttgaacgacccaacaaacgaagcgcacgtcgcttcgaccgcgaccccaggtcaggcgggactacccgctgagtttaa	Zotu323	0	0	0	0	0	0	0	0	0	0	0	0	0	0	0	0	0	0	0	0	0	0	0	0	0	0	0	1	0	0	0	0	0	0	0	0	0	0	0	0	0	0
Zotu324	gi|1026285186|gb|KX166118.1|	KX166118	Apera spica-venti	monocots	Eukaryota	ccgcgaaccatcgagtctttgaacgcaagttgcgcccgaggccacctggccgagggcacgcctgcctgggcgtcacgctaaatacgctcccacacccctcatcgggcagcgggatgcggcatgtggccccccgtcacgcaagaggcggtgggccgaagatgcggctgccggcgtatcgtgccggacacagcgcgtggtgggcgacctcgctttacttaccgcagtgcatccgacatgtagccgacgtgatggccttaacggaccctatgaacggagcgcatgacgtttcgaccgcgaccccaggtcaggcgggactacccgctgagtttaa	Zotu324	0	0	0	0	0	0	0	0	0	0	0	0	0	0	0	0	0	0	0	0	0	0	0	0	0	0	0	0	0	0	0	0	0	0	0	0	0	0	0	0	0	0
Zotu325	gi|1552063697|gb|MH547545.1|	MH547545	Tribulus terrestris	eudicots	Eukaryota	ccgtgaaccatcgagtctttgaacgcaagttgcgcccgaagccactaggccgagggcacgtctgcctgggtgtcacgcatcgtcgtcccaacccccctcgtgctttggccgaggagcgggcggaaattggtctcccgtttgcctagccaagcggttggcccaaattcgagtcctcggcaccggcgctcgtcgaccaacggtggtgtaacaacctctcggaggcacgtcgcgggtgcccttgcgatcttgaggcactcatggaccctgcgcacggcagtgctcatgacgcgaccccaggtcaggcgggatcacccgctgagcttaa	Zotu325	0	0	0	0	0	0	0	0	0	0	0	0	0	0	1	0	0	0	0	0	0	0	0	1	0	0	0	0	0	0	0	0	1	0	0	1	0	0	0	0	0	0
Zotu326	gi|1644882243|gb|MK918810.1|	MK918810	Melilotus segetalis	eudicots	Eukaryota	ccgtgaaccatcgagtctttgaacgcaagttgcgcccgatgccattaggttgagggcacgtctgcctgggtgtcacatatcgaagcctcttgccaatttccttttgtaaggtattgtgcatgctggtgaatgttgacctcccgtgagctctattgtctcatggttggttgaaaatcgagaccttggtagggtgtgccatgatagatggtggttgtgtgacccacgagaaccttgatcatgtgctgccctattcaaatatggcctcttttacccatatgcgttttgaaaacgctcgtgatgagacctcaggtcaggcggggctacccgctgaatttaa	Zotu326	0	0	0	0	0	0	0	0	0	0	0	0	0	0	0	0	0	0	0	0	0	0	0	0	0	0	0	0	0	0	0	0	0	0	0	0	0	0	0	0	0	0
Zotu327	gi|2259533000|emb|OW988512.1|	OW988512	[Candida] ethanolica	budding yeasts	Eukaryota	gtgaatcatcgagttcttgaacgcacattgcgcccgtcggcattccggcgggcatgcctgtctgagcgtcgtttccttcttgcaagacgagagttgcgcagagctggcccggccacggccccgccgaaaagaaacgaggccacgagcgaactagaacaggacgcttggggtctccgagcactatgagctcgacctcagatcaggtaggaatacccgctgaacttaa	Zotu327	0	0	0	0	0	0	0	0	0	0	0	0	0	0	0	0	0	0	0	0	0	0	0	0	0	0	0	0	0	0	0	0	0	0	0	0	0	0	0	0	0	0
Zotu328	gi|1369125212|gb|KY964734.1|	KY964734	Malus domestica	eudicots	Eukaryota	ccgtgaaccatcgagtttttgaacgcaagttgcgcccgaagccatcaggccgagggcacgcctgcctgggcgtcacacgccgttgccccccccgcgcatccctcgggagggtcgggagggggcggacgatggcctcccgtgcgtcaccccgcgcggttggcacaaatgccgggtcctcggcgacgaacgccacgacaatcggtggtcgtcgaacctcggttgccagttgtgcgctttcgtcgcgctccgagcggcccgcgacgctcgctgctctcgcttcggcggagctttcaacgcgaccccaggtcaggcggggttacccgctgaatttaa	Zotu328	0	0	1	0	0	0	0	0	0	0	0	0	0	0	0	0	0	0	0	0	0	0	0	0	0	0	0	0	0	0	0	0	0	0	0	0	0	0	0	0	0	0
Zotu329	gi|1908925676|gb|MW036310.1|	MW036310	Opuntia ficus-indica	eudicots	Eukaryota	ccgtgaaccatcgagtctttgaacgcaagttgcgcccaaagccttccggccgagggcacgtctgcctgggcgtcacgcatcgcgtctcccccccgcctgccggggggaaggatgatggcctcccgtaccctaaccgggcgcggctggcctaaaacgggagcccgcggcgacgagctgcagcggcgattggtggtggacgaggccttcgaggcccccgtttgcatcgcgtcgcgcacgcacgccgtcggagaagggctcgttggaccctaaggtgttgctgaaaagcacaaaccgttgcgaccccaggtcaggcggggctacccgctgagtttaa	Zotu329	0	0	0	0	0	0	0	0	0	0	0	0	0	0	0	0	0	0	0	0	0	0	0	0	0	0	0	0	0	0	0	0	0	0	0	0	0	0	0	0	0	0
Zotu330	gi|2249528669|gb|ON685490.1|	ON685490	Cymbopogon citratus	monocots	Eukaryota	ccgcgaaccatcgagtttttgaacgcaagttgcgcccgaggccttccggtcgagggcacgtctgcctgggcgtcacgccaaaagacactcccaacccaccctcggggagggacgtggtgtctggccccccgtgccgcagggcgcggtgggccgaagttggggctgccggcgaatcgcgccgggcacagcacgtggtgggcgacgtcagttgttctcggtgcagtgccccggcacgcggccggcgcgacggccctaaggacccaacgagcaccgaagcgcatcgccgctcggaccgcgaccccaggtcaggcgggactacccgctgagtttaa	Zotu330	0	0	0	0	0	0	0	0	0	0	0	0	0	0	0	0	0	0	0	0	0	0	0	0	0	0	0	0	0	0	0	0	0	0	0	0	0	0	0	0	0	2
Zotu331	gi|1817915728|gb|MN242040.1|	MN242040	Camellia sinensis	eudicots	Eukaryota	ccgcgaaccatcgagtctttgaacgcaagttgcgcccgatgccattaggttgagggcacgcctgcctgggcgtctcacgttgcgtcgcccgcgccccctccccccctcgaaaggggggggaagaagggccgcgggcggatgttggccccccgcgcgcgcccgcgcgcggtcggccaaaaagcgagtcccccgcgaccgacgacgcgtcgcgacgagtggtggttgacaaaccgttgcgtcgcctcgcgcgcgtccggtccgtcgcgggaggcctgccgtgaccctatcgcgccgccgccaaggcgctccgatcgcgaccccaggtcaggcgggattacccgctgagtttaa	Zotu331	0	0	0	0	0	0	0	0	0	0	0	0	0	0	0	0	0	0	0	0	0	0	0	0	0	0	0	0	0	0	0	0	0	0	0	0	0	0	0	0	0	0
Zotu332	gi|2104762521|emb|OU744995.1|	OU744995	Malus domestica	eudicots	Eukaryota	ccgtgaaccatcgagtctttgaacgcaagttgcgcccgaagccatcaggccgagggcacgcctgcctgggcgtcacacgccgttgcccccccgcgcatccctcgggagcgtcggggggcggacgatggcctcccgtgcttcaccccgcgcggttggcccaaatgccgggtcctcggcgacgaacgccacgacaatcggtggtcgtcgaaccttggttgccagttgtgcgctttcgtcgcgctccgagcggcccgcgacgcccgctgctctcgcttcggcggagctttcaacgcgaccccaggtcaggcggggttacccgctgaatttaa	Zotu332	0	0	0	0	0	0	0	0	0	0	0	0	0	0	0	0	0	0	0	0	0	0	0	0	0	0	0	0	0	0	0	0	0	0	0	0	0	0	0	0	0	0
Zotu333	gi|1516481576|gb|MG837281.1|	MG837281	Epimedium koreanum	flowering plants	Eukaryota	ccgtgaaccatcgagtctttgaacgcaagttgcgcccaaggccattaggtcgagggcacgtctgcctgggcgtcacgcacagcgtcgctcccaccattatgcctttgttctcttatcgggcaactgcaacgtggcttgggaagcggatattggccccccgtacctttgtaggcgcggccggcctaaaattcggccctcggcgacgagcgtcacgatcagtggtggttgaataacccctttgtcatagaccggtatcgtgttgtttcgtcgtcgtttaaggccatatggacccttgcgtgtcgtataaatgacattcactctgcgatcccaggtcaggtgggactacccgctgagtttaa	Zotu333	0	0	0	0	0	0	0	0	0	0	0	0	0	0	0	0	0	0	0	0	0	0	0	0	0	0	0	0	0	0	0	0	0	0	0	0	0	0	0	0	0	0
Zotu334	gi|1552063697|gb|MH547545.1|	MH547545	Tribulus terrestris	eudicots	Eukaryota	ccgtgaaccatcgagtccttgaatgcaagttgagcccgaagccattaagccgagggcacgtctgcctggatgtcatgcatcgtcgccccaactcccctcgtgctttggtcgagggacgggcagaaactggtctcccgtttgcctggccaagcggttagcccaaattcgtgtcctcggcaccatcgctcgccgaccaacggtggtgtaacaatctctcggaggcacgtctcgggcgcccttgccattctaaggcactcacggaccctgcgcaccgcagtgctcatgacgcgacccaaggtcaggcgggattacctgttgagcttaa	Zotu334	0	0	0	0	0	0	0	0	0	0	0	0	0	0	0	0	0	0	0	0	0	0	0	0	0	0	0	0	0	0	0	0	0	0	0	0	0	0	0	0	0	0
Zotu335	gi|2249528572|gb|ON685393.1|	ON685393	Tanacetum parthenium	eudicots	Eukaryota	ccgtgaaccatcgagtttttgaacgcaagttgcgcccgaagccttttggccgagggcacgtctgcctgggtgtcacgcatcgcgtcgcccctaacaaatctttgttgggggcggatattggtctcccgtgctcatggtgtggttggccaaaataggagtcccttcgatggatgcacgaacatgtggtggtcgtaaaaaccctcgttctttgttctgtgttagtcgcaaggaaaaactcttcaaataccctaatgtgttgtcttcggatgacgcttcgaccgcgaccccaggtcaggcgggactacccgctgagtttaa	Zotu335	0	0	0	0	0	0	0	0	0	0	0	0	0	0	2	0	0	0	0	0	1	0	0	0	0	0	0	0	0	0	0	0	0	0	0	0	0	0	0	0	0	0
Zotu336	gi|1560755453|gb|MG772948.1|	MG772948	Cynanchum rostellatum	eudicots	Eukaryota	ccgtgaaccatggagtctttgaacgcaagttgcgcccgaagccattaggccgagggcacgtctgcctgggcgtcacgcattgcgtcgtccccccccttcacccgtgccctgaaaggggcgcgggccttggcgtgggggcggaagttggcttcccgtgcagtgtgtgcggctagcctgaaacacggttccctcgccgcggaagtcgcgacaagtggtggtcgtcgagattgtacgcgagttgccggcaggctgcgtcgaggagagcatttggaccctgtgcgtgcgggatgagcccctcacagaggggcaattccaacgattgcgaccccaggtcaggcggggctacccgctgagtttaa	Zotu336	0	0	0	0	0	1	0	0	0	0	0	0	0	0	0	0	0	0	0	0	0	0	0	0	0	0	0	0	0	0	0	0	0	0	0	0	0	0	0	0	0	0
Zotu337	gi|2193953352|gb|OM670240.1|	OM670240	Tilia platyphyllos	eudicots	Eukaryota	ccgtgaaccatcgagtctttgaacgcaagttgcgccccaagccattaggccgagggcacgcctgcctgggtgtcacgcatcgtcgccccctccgcccttcagcccaacaaaaggctgagggcgttgctgggacggaaaatggcctcccgtaggcttccccgcttgcggttggcccaaacgcgagtcctcggcaacgaacggcgccgtgacgatcggtggtaatgctcctagcgtgccttgtctccagtcgcgcgcgcccgttgtccgtgcggaccccctcggacccttttgtgcatcgctcgaacgatgctcgcatcgcgaccccaggtcaggcgggattacccgctgagtttaa	Zotu337	0	0	0	0	0	0	0	0	0	0	0	0	0	0	0	0	0	0	0	0	0	0	0	0	0	0	0	0	0	0	1	0	0	0	0	1	0	0	0	0	0	2
Zotu338	gi|1181060821|gb|KX832023.1|	KX832023	Curcuma longa	monocots	Eukaryota	tcgtgaaccattgagtctttgaacgcaagttgtgcccgaggccttgtggtcgagggcacgcctgcttgggcgtcatagcatcgtcgcttttgctccatgctttgtcggcatggagcgcggaagttggccccgtgtgccctctcgggcacagtcggtcgaagagcgggtagtcggtaatcgtcgagcacgatggacgttggtcgtcgcgagcgagaactgaacgtcgtcctcgtcgttttaggatgagccctcaagagaccctgtgtgattgatgattgcggagccgcgcgaaagcgccgcgtcaatcatttgcggccccaagtcaggcgagaccacccgccgagtttaa	Zotu338	0	0	0	0	0	0	0	0	0	0	0	0	0	0	0	0	0	0	0	0	0	0	0	0	0	0	0	0	0	0	0	0	0	0	0	0	0	0	0	0	0	0
Zotu339	gi|1516481576|gb|MG837281.1|	MG837281	Epimedium koreanum	flowering plants	Eukaryota	ctgtgaaccatcgagtctttgaacgcaagttgcgcccaaggccattaggtcgagggcacgtctgcctgggcgccacgcacagcgtcgctcccaccattatgcctttgttctcttatcgggcaactgcaacgtggcttgggaagcggatattggcccctcgtacctttgtaggcgcgaccggcctaaaatttggtcctcggcgacgagcgtcacgatcagtggtggttgaataacccctttgtcatagaccggtatcgtgttgtttcgtcgtcgtttaaggccatatggacccttgcgtgtcgtataaatgacattcactctgcgatcccaggtcaggtgggactacccgctgagtttaa	Zotu339	0	0	0	0	0	0	0	0	0	0	0	0	0	0	0	0	0	0	0	0	0	0	0	0	0	0	0	0	0	0	0	0	0	0	0	0	0	0	0	0	0	0
Zotu340	gi|1516481576|gb|MG837281.1|	MG837281	Epimedium koreanum	flowering plants	Eukaryota	ctgtgaaccatcgagtctttgaacgcaagttgcgcccaaggccattaggtcgagggcacgtctgcctgggcgccacgcacagcgtcgctcccaccattatgcctttgttctcttatcgggcaactgcaacgtggcttgggaagcggatattggcccctcgtacctttgtaggcgcgaccggcctaaaatttggtcctcggcgacgagcgtcacgatcagtggtggttgaataacccctttgtcatagaccggtatcgtgttgtttcgtcgtctatttgggccacatggacccttgcgtgtcgtataaacgacattcactctgcgaccccaggtcaggcgggactacccgctgagtttaa	Zotu340	0	0	0	0	0	0	0	0	0	0	0	0	0	0	0	0	0	0	0	0	0	0	0	0	0	0	0	0	0	0	0	0	0	0	0	0	0	0	0	0	0	0
Zotu341	gi|1441404259|gb|MH712569.1|	MH712569	Ludwigia prostrata	eudicots	Eukaryota	ccgtgaaccatcgagtctttgaacgcaagttgcgcccgaagccatccggttgagggcacgtctgcctgggcgtcaatcatcaattcgccatccaacccgtcctctccctaaggagacgattgggccattggttgcggacaatggcctcccgtagtcatgcattgcggttggtttaaaaacgagcattggagcggcatttctccgcggcatgcggtggtgttatgtttctcacccctttagatgttgcccggagtgtcgctcgtgcaaagctcatcgaccctaagtatactcagatgcgaccccaggtcaggcgggattacccgctgagtttaa	Zotu341	0	0	0	0	0	0	0	0	0	0	0	0	0	0	0	0	0	0	0	0	0	0	0	0	0	0	0	0	0	0	0	0	0	0	0	0	0	0	0	0	0	0
Zotu342	gi|2249528646|gb|ON685467.1|	ON685467	Calendula officinalis	eudicots	Eukaryota	ccgtgaaccatcgagtttttgaacgcaagttgcgcccgaagccttttggccgagggcacgtctgcctgggcgtcacgcatcgcgtcgtccccccaccaaacatcccttttggcgatgcctggtgcgggggcggagattggcctcccgttccaacggtgcggttggccaaaaactgagtccccttcggtggacgcacggcaagtggtggttgataaaactctcgtctcgtgtcgtgcgttctaagcatcgatgggctagctctccaaagaccccaacgtgtcgtctcgcgacgatgcttcgaccgcgaccccaggtcaggcgggactacccgctgagtttaa	Zotu342	1	0	1	0	0	0	0	0	0	0	0	0	0	0	0	0	0	0	0	0	0	0	0	0	0	0	0	0	0	0	0	0	0	19	0	49	0	0	0	0	0	0
Zotu343	gi|1832307366|gb|MT350390.1|	MT350390	Glycyrrhiza inflata	eudicots	Eukaryota	ccgtgaaccatcgagtctttgaacgcaagttgcgcccgaagccattaggccaagggcacgtctgcctgggtgtcacagaccgttacccgatgccaattgcctcgcgataggtactttggttgtgcagggtgaatgttggcttcccgtgagcattgcggcctcacggttggctcaaaactgagtccatggtagggtttggcatgatcgatggtggttgagtgacgctcgagaccaatcatgtgtgactccactgagtttgggctctgtaaccaataggcgtctttgaacgctcgtgatgagacctcaggtcaggcggggctacccgctgagtttaa	Zotu343	0	0	0	0	0	0	0	0	0	0	0	0	0	0	0	0	0	0	0	0	0	0	0	0	0	0	0	1	0	0	0	0	0	0	0	0	0	0	0	0	0	0
Zotu344	gi|641739993|gb|KJ543546.1|	KJ543546	Rheum officinale	eudicots	Eukaryota	ccgtgaaccatcgagtctttgaacgcaagttgcgcccgaagccttctggctgagggcacgtctgtctgggcgtcacgcaccgcgtcgcccccgccccctccggggggcaggggcggagactggccccccgtgcgccccggcgcgcggccggcctaaacgcaggccccgcggccgcgagaagccgcgacgattggtggtgtaccagcggccccgtgccgtgaagcatcgcgtcgcgtctcgcgcggccaccgtgagcgccaaaagggccccgaccaccgttgcgaccccagatcaggcgggactacccgctgagtttaa	Zotu344	0	0	0	0	0	1	0	0	0	0	0	0	0	0	0	0	0	0	0	0	0	0	0	0	0	0	0	0	0	0	0	0	0	0	0	0	0	0	0	0	0	0
Zotu345	gi|1552063697|gb|MH547545.1|	MH547545	Tribulus terrestris	eudicots	Eukaryota	ccgtgaaccatcgagtctttgaacgcaagttgcgcccgaagccattaggccgaaggcatgtctgcctgggcatcacgcatcgtcgccccaacccccctcgcgctttggtcgagggatgggtggaaattggtctcccgtttgcctggccaagcggttggcccaaatccgagtcctcggcaccggtgctcgccgaccaacggtggtgtaacaacctctcggaggcacgtcgcgggcgcccttgccatcccgaggcactcacagaccctgcgcacggtagtgctcatgacgcgaccccaggtcaggcgggattacccgctgagcttaa	Zotu345	0	0	0	0	0	0	0	0	0	0	0	0	0	0	0	0	0	0	0	0	0	0	0	0	0	0	0	0	0	0	0	0	0	0	0	0	0	0	0	0	0	0
Zotu346	gi|1061246299|gb|KU724215.1|	KU724215	Peumus boldus	flowering plants	Eukaryota	ccgtgaaccatcgagtttttgaacgcaagttgtgcccgaggccacccgactgagggcacgtctgcctgggcgtcacgccaccctcgctaccccatggccgtcggtgcggtcatgggtgacgcggagattggccatccgtgtcaggctgtgtgcggttggcccaaaaatctggtagcggtgcgacacggcacgacgtgtggtggttgagaggtgactcatctctgctcttacgtcggtgggacctaactcgccggttcaaacctggtgatcgaatcgcgaccccaggtcaggcggggccacccgctgagtttaa	Zotu346	0	0	0	0	0	0	0	0	0	0	0	0	0	0	0	0	0	0	0	0	0	0	0	0	0	0	0	0	0	0	0	0	0	0	0	0	0	0	0	0	0	0
Zotu347	gi|1061246299|gb|KU724215.1|	KU724215	Peumus boldus	flowering plants	Eukaryota	ccgtgaaccatagagtctttgaacgcaagttgcgcccgaggccacccggcttagggcatgtctgcttgggcgtcacgccactctcgctaccccatggccgtcggtgtggtcatgggtgacgcgaagattggccattcgtgtcaggctgtgtgcggttggcccaaaaatctggtagcggtgtggcacggcacgacgtgtggtggttgagaggtgactcgtctctgctcttacgtcgtgcccgctgccccgccgcgcttagccacaagcgtgggacccaactcgcccgttcaaacgggtgatcgaaccgcgaacccaggtcaagcggggccacccgctgagtttaa	Zotu347	0	0	0	0	0	0	0	0	0	0	0	0	0	0	0	0	0	0	0	0	0	0	0	0	0	0	0	0	0	0	0	0	0	0	0	0	0	0	0	0	0	0
Zotu348	gi|2202706713|gb|OM899940.1|	OM899940	Microdochium albescens	ascomycete fungi	Eukaryota	agtgaatcatcgaatctttgaacgcacattgcgcccattagtattctagtgggcatgcctgttcgagcgtcatttcaacccttaagcctagcttagtgttgggagactgcgctaaaccgcagctcctcaaaaccagtggcggagtcctctgtgctctgagcgtagtaattctctatctcgcttgtatgaacgcagcggtcgacggccataaaccgcgcctctccccctccagggattgggcacctttttaatggttgacctcggatcaggtaggaatacccgctgaacttaa	Zotu348	0	0	0	0	0	0	0	0	0	0	0	0	0	0	0	0	0	0	0	0	0	0	0	0	0	0	0	0	0	0	0	0	0	0	0	0	0	0	0	0	0	0
Zotu349	gi|1817915736|gb|MN242048.1|	MN242048	Camellia sinensis	eudicots	Eukaryota	ccgcgaaccatcgagtctttgaacgcaagttgcgcccgaagccattaggttgagggcacgcctgcctgggcgtctcacgttgcgtcgcccgcgccccctccccctgcgaaggggggaagaagggctgcgggcggatgttggccccccgcgcgcgcccgcgcgcggtcggcccaaaagcgagtcccccgcgaccgacgacgcgttgcgacgagtggtggttgacaaaccgttgcgtcgcctcgcgcgcgtccggtccgtcgcgggaggcctgtcgtgaccctattgcgccgccgccaaggcgctccgatcgcgaccccaggtcaggcgggattacccgctgagtttaa	Zotu349	0	0	0	0	0	0	0	0	0	0	0	0	0	0	0	0	0	0	0	0	0	0	0	0	0	0	0	0	0	0	0	0	0	0	0	0	0	0	0	0	0	0
Zotu350	gi|1241237470|gb|MF576268.1|	MF576268	Leptosphaeria microscopica	ascomycete fungi	Eukaryota	agtgaatcatcgaatctttgaacgcacattgcgccccttggtattccatggggcatgcctgttcgagcgtcatttgtaccctcaagctctgcttggtgttgggtgtttgtccactgtcgtggactcgccttaaagtcattggcagccagtgttttggtattgaagcgcagcacattttgcgcctctagcctagagcactcgcgtccagtaagccttcttccacttttgacctcggatcaggtagggatacccgctgaacttaa	Zotu350	0	0	0	0	0	0	0	0	0	0	0	0	0	0	0	0	0	0	0	0	0	0	0	0	0	0	0	0	0	0	0	0	0	0	0	0	0	0	0	0	0	0
Zotu351	gi|1817915728|gb|MN242040.1|	MN242040	Camellia sinensis	eudicots	Eukaryota	ccgcgaaccatcgagtctttgaacgcaagttgcgcccgatgccattaggttgagggcacgcctgcctgggcgtctcacgttgcgtcgcccgcgccccctccccccctcgaaaggggggggaagaagggccgcgggcggatgttggccccccgcgcgcgcccgcgcgcggtcggcccaaaagcgagtcccccgcgaccgacgacgcgtcgcgacgagtggtggttgacaaaccgttgcgtcgcctcgcgcgcgtccggtccgtcgcgggaggcctgtcgtgaccctatcgcgccgccgccaaggcgctccgatcgcgaccccaggtcaggcgggattacccgctgagtttaa	Zotu351	0	0	0	0	0	0	0	0	0	0	0	0	0	0	0	0	0	0	0	0	0	0	0	0	0	0	0	0	0	1	0	0	0	0	0	0	0	0	0	0	0	0
Zotu352	gi|2025265143|gb|MW915782.1|	MW915782	Mentha sp. OCGH-2021	eudicots	Eukaryota	ccgtgaaccatcgagtctttgaacgcaagttgcgcccgaagccactaggccgagggcacgcctgcctgggcgtcacgcatcgcgtcgtcccccatccccgcgcgcacagccgggcggttgggggcggagattggcctcccgtgcgcctcggtgcgcggccggcccaaatgcgatccccgggcgactggcgtcacgacaagtggtggttgaacatctcaatctctcctcgcagccgtgccgccgtgtcgtcccgtacgggaatccacaaacgacccaacggtgcacgtcgcgaatagcgtctcaccttcgaccgcgaccccaggtcaggcgggattacccgctgagtttaa	Zotu352	0	0	0	0	0	0	0	0	0	0	0	0	0	0	0	0	0	0	0	0	0	1	0	0	0	0	0	0	0	0	22	404	0	0	0	0	0	0	0	0	0	0
Zotu353	gi|2187126051|emb|OV702300.1|	OV702300	Avena sativa	monocots	Eukaryota	ccgcgaaccatcgagtctttgaacgcaagttgcgcccgaggccattcggccgagggcacgcctgcctgggcgtcacgctaaacacgctcccaaccccttacgggggaacaggatgcggcatttggctccccgtcacccaagggcggtgggccgaagatatggctgccggcgcatcgtgtcggacacagcgcgtggtgagcgtcctcgctatacttaccgcagtgtctccgacacgtagccggcgtgatggcctagaaagaccctttaaacggtgcgcatgacgctccgaccgcgaccccaggtcaggcgggactacccgctgaatttaa	Zotu353	0	0	0	0	0	0	0	0	1	0	0	0	0	0	0	0	0	0	0	0	0	0	0	0	9	93	297	0	0	2	0	0	0	0	0	0	0	0	0	0	0	0
Zotu354	gi|2249528529|gb|ON685350.1|	ON685350	Thymus sylvestris	eudicots	Eukaryota	ccgtgaaccatcgagtctttgaacgcaagttgcgcccgaagccattaggccgagggcacgtctgcctgggcgtcacgcatcgcgtcgccccccttccccgtgctgaatgccgggcggtcgggggcggacattggcctcccgtgcacctccgtgcgcggctggcccaaatgcgatccccgggcgactggcgtcacgacaagtggtggttgaacatctcaatctctctcgtcgtcgtgccgtcctgtcgtcattacgggaatagtcataaacgacccaacggtgccggtgcttaactgtacctcaccttcgaccgcgaccccaggtcaggcgggattacccgctgagtttaa	Zotu354	0	0	0	0	0	0	0	0	0	0	0	0	0	0	0	0	0	0	0	0	0	0	0	0	0	0	0	1	0	0	0	0	0	0	0	0	1	0	0	0	0	2
Zotu355	gi|1178173414|gb|KY931979.1|	KY931979	uncultured eukaryote	eukaryotes	Eukaryota	ccgtgaaccatcgagtctttgaacgcaagttgcgcccgaggccactcggccgagggcacgcctgcctgggcgtcacgccaaaacacgctcccaaccactctcaacgggaatcgggatgcggcatctggtccctcgtctctcaagggacggtggaccgaagattgggctgccggcgtaccgcgccggacacagcgcatggtgggcgtcctcgctttatcaatgcagtgcatccggcgcgcagctggcattatgacctttgaacgacccaacaaacgaagcgcacgtcgcttcgaccgcgaccccaggtcaggcgggactacccgctgagtttaa	Zotu355	0	0	0	0	0	0	0	0	0	0	0	0	0	0	0	0	0	0	0	0	0	0	0	0	0	0	0	1	0	0	0	0	0	0	0	0	0	0	0	0	0	0
Zotu356	gi|2104762483|emb|OU744957.1|	OU744957	Malus domestica	eudicots	Eukaryota	ccgtgaaccatcgagtctttgaacgcaagttgcgcccgaagccatcaggccgagggcacgcctgcctgggcgtcacacgccgttgcccccccgcgcatccctcgggagcgtcggggggcggacgatggcctcccgtgcgtcaccccgcgcggtcggcacaaatgccgggtcctcggcgacgaacgccacgacaatcggtggtcgtcgaacctcggttgccagttgtgcgctttcgtcgcgctccgagcggcccgcgacgctcgctgctctcgcttcggcggagctttcaacgcgaccccaggtcaggcggggttacccgctgaatttaa	Zotu356	0	0	0	0	0	0	0	0	0	0	0	0	0	0	0	0	0	0	0	0	0	0	0	0	0	0	0	0	0	0	0	0	0	0	0	0	0	0	0	0	0	0
Zotu357	gi|1769008596|gb|MN601858.1|	MN601858	Helianthus giganteus	eudicots	Eukaryota	ccgtgaaccatcgagtttttgaacgcaagttgcgcctgaagccatccggttgagggcacgtctgcctgggcgtcacgcatcacgtcgcccccaccaggcatcccctatagggttgtcttttgttggggcggagattggtctcccgtgcccatggcgtggttggcctaaataggagtctcctcacgagggacgcacggctagtggtggttgataagacagtcgtctcgtgtcgtgcgtttactttcttgagagtagatgctcttaaagtaccccgatgtgttgtcttatgacgatgcttcgatcgcgaccccaggtcaggcgggactacccgctgagtttaa	Zotu357	29	0	370	0	0	0	0	0	4	0	0	0	0	0	0	1	0	0	0	0	0	0	0	0	0	0	0	0	0	1	0	0	0	0	0	0	0	0	0	0	0	0
Zotu358	gi|2257779986|gb|MZ656020.1|	MZ656020	Cirsium arvense	eudicots	Eukaryota	ccgtgaaccatcgagtttttgaacgcaagttgcgcccgaagccattcggccgagggcacgtctgcctgggcgtcacgcattgcgtcgccccagactacgcctccccaacggggatgcgttcgactggggcggagaatggtctcccgtgtcgtcggcgtggttggcctaaaaaggagtccccttcggcggacgcacggctagtggtggttgttaaggccttcgtatcgagccgtgtgtcgttagccgcaagggaagcactctttaaagaccccaatgtgtcgtctcgtgacgacgcttcgaccgcgaccccaggtcaggcgggactacccgctgagtttaa	Zotu358	2	0	26	0	0	0	0	0	0	4	0	4	0	0	0	0	0	0	0	0	0	0	0	0	0	0	0	0	0	0	0	0	0	0	0	0	0	0	0	0	0	0
Zotu359	gi|499061856|gb|JX453682.1|	JX453682	Sesbania herbacea	eudicots	Eukaryota	ccgtgaaccatcgagtctttgaacgcaagttgcgcccgaagccattaggctgagggcacgcctgcctgggtgtcacacatcgttgccccaacgccaaccacacacgcgtgtgtgtcgtgtcgtgcggggtggaagttggcctcccgtgagcgaggcctcatggatggctgaaaattgagcccttggtgcggtctgtgccatgacatccggtggatgagtcatgacatgctcgagaccgatcatgcgcaaacccacctattttttgctccaagagtaacccacacgcgtcccatttcataggaacgctcttaacgagacctcaggtcaggcggggctacccgctgagtttaa	Zotu359	0	0	0	0	0	0	0	0	0	0	0	0	0	0	0	0	0	0	0	0	0	0	0	0	0	0	1	0	0	0	0	0	0	0	0	0	0	0	0	0	0	0
Zotu360	gi|1061246299|gb|KU724215.1|	KU724215	Peumus boldus	flowering plants	Eukaryota	ccgtgaaccatcgagttttttaacgcaagttgtgcccgaggccacccgactgagggcacgtctgcctgggcgtcacgccaccctcgctaccccatggccgtcggtgcggtcatgggtgacgcggagattggccatccgtgtcaggctgtgtgcggttggcccaaaaatctggtagcggtgcgacacggcacgacgtgtggtggttgagaggtgactcatctctgctcttacgtcggtgggacctaactcgccggttcaaacctggtgatcgaatcgcgaccccaggtcaggcggggccacccgctgagtttaa	Zotu360	0	0	0	0	0	0	0	0	0	0	0	0	0	0	0	0	0	0	0	0	0	0	0	0	0	0	0	0	0	0	0	0	0	0	0	2	0	0	0	0	0	0
Zotu361	gi|2047424030|gb|MZ329427.1|	MZ329427	Hieracium canadense	eudicots	Eukaryota	ccgtgaaccatcgagtttttgaacgcaagttgcgcccgaagccatccggccgagggcacgcctgcctgggcgtcacgcatcgcgtcgcccccaccaaacatccccttggggatacatggcatcggggcggagattggcctcccattcttttggtgtggttggcctaaaccggagtccccttcggtggacgcacgactagtggtggttgaaaagaccctcgtcctgtgtcgtgcgtcttaagctgtaagggatgtgctcgataaagaccccaatgtgtcgtcctgcgacgatgcttcgaccgcgaccccaggtcaggcgggactacccgctgagtttaa	Zotu361	0	0	0	0	0	0	0	0	0	0	0	0	0	0	0	0	0	0	0	0	0	0	0	1	0	0	0	0	0	0	0	0	1	0	0	0	0	0	0	0	0	0
Zotu362	gi|2037151057|gb|MZ190994.1|	MZ190994	Mentha canadensis	eudicots	Eukaryota	ccgtgaaccatcgagtctttgaacgcaagttgcgcccgaagccattaggccgagggcacgtctgcctgggcgtcacgcatcgcgtcgccccccacccccgcgcacatcgccgggcggttgggggcggacactggcctcccgtgcgcctcggcgtgcggccggcccaaatgagatccccgggcgactggcgtcgcgacaagtggtggttgaacatctcaatctctctcgtggtcgtgccgccgtgtcgtcccgtacgggaatcaaaaacgacccaacggtgctaggcgcgaacagcgtctcaccttcgaccgcgaccccaggtcaggcgggattacccgctgagtttaa	Zotu362	0	0	0	0	0	0	0	0	0	0	0	0	0	0	0	0	0	0	0	0	0	0	0	0	0	0	0	0	0	0	8	186	0	7	0	24	0	0	0	0	0	0
Zotu363	gi|85724159|gb|DQ312016.1|	DQ312016	Trifolium bocconei	eudicots	Eukaryota	ccgtgaaccatcgagtctttgaacgcaagttgcgcccgatgccattaggttgagggcacgtctgcctgggcgtcacatatcgaagcctcttgccaatttcctattaaataggtattgggcaggatgttgttggcctcccgtgagctccattgtctcatggttggctgaaaatcgagacctttgtagggtgtgctgtgatagatggtggatgtgttacgcacgagaccaaataatcatgtgctgctctattgaatttagcctcttttacccacatgcgattctaaacgctcgtgatgagacctcaggtcaggcggggctacccgctgaatttaa	Zotu363	0	0	0	0	0	0	0	0	0	0	0	0	0	0	0	0	0	0	0	0	0	0	0	0	0	0	0	0	0	0	0	0	0	0	0	0	0	0	0	0	0	0
Zotu364	gi|1722505388|gb|MK424334.1|	MK424334	Lepidium meyenii	eudicots	Eukaryota	ccgtgaaccatcgagtctttgaacgcaagttgcgccccaagccttctggccgagggcacgtctgcctgggcgtcacaaatcgtcgttccgttcacaaaattttgcgagtttgggacggaagctggtctcccgtgtgttaccgcacgcggttggccaaaatctgagctgaggatgcttggagcgtcccgacatgcggtggtgatctaaagcctcttcatattgccggtcgctcctatccgtaagctctcgttgacccaatgtcatcaaagcgaccccaggtcaggcgggatcacccgctgagtttaa	Zotu364	0	0	0	0	0	0	0	0	0	0	0	0	0	0	0	0	0	0	0	0	0	0	0	0	0	0	1	0	0	0	0	0	0	0	0	0	0	0	0	0	0	0
Zotu365	gi|1552063697|gb|MH547545.1|	MH547545	Tribulus terrestris	eudicots	Eukaryota	ccgtgaaccatcgagtttttgaacacaagttgcgcccaaagccattaggccgagggcacgtctgcctgggtgtcatgcatcgtcgccccaactccccttgcgcttcggccaaggcacgggtggaaattggtctcccgtttgcctggccaagcggttggcccaaatccgagtcctcggcaccggcgctcgctgaccaacggtggtgtagcaacctctcggaggcacgtcgcgggcgcccttgccgtcccaaggcactcacgggccctgcgcatggaagtgctcatgacgcaaccccaggtcaggcgggattacccgctgagcttaa	Zotu365	0	0	0	0	0	0	0	0	0	0	0	0	0	0	0	0	0	0	0	0	0	0	0	1	0	0	0	0	0	0	0	0	0	0	0	0	0	0	0	0	0	0
Zotu366	gi|786317479|gb|KP017823.1|	KP017823	Ophiosphaerella agrostidis	ascomycete fungi	Eukaryota	agtgaatcatcgaatctttgaacgcacattgcgccccttggtattccatggggcatgcctgttcgagcgtcatttgtaccctcaagctctgcttggtgttgggtgttttgtcctctccattgcgtttggactcgccttaaagcaattggcagccagtgtattggtcttaagcgcagcacatcttgcgtcttattcttataacactagcgtccatcaagcctttttatcacttttgacctcggatcaggtagggatacccgctgaacttaa	Zotu366	0	0	0	0	0	0	0	0	0	0	0	0	0	0	0	0	0	0	0	0	0	0	0	0	0	0	0	0	0	0	0	0	0	0	0	0	0	0	0	0	0	0
Zotu367	gi|2259496174|emb|OW839362.1|	OW839362	uncultured fungus	fungi	Eukaryota	ccgtgaaccatcgagtctttgaacgcaagttgcgccccaagccttctggccgagggcacgtctgcctgggtgtcacaaatcgtcgttccccctcatccttcaaggattcgggacggaagctgatctcccgtgtgttaccgcacgcggttgatcgaaatccgagccaaggatgccttgagcgtcccgacatgcggtggtgaactcgttcaactctccctatcgtcggtcgctcttgtccggaagctctagatgacccaaagtcttcaatgcgaccccaggtcaggcgggatcacccgctgagtttaa	Zotu367	0	0	0	0	0	0	0	0	0	0	0	0	0	0	0	0	0	0	0	0	0	0	0	0	0	0	0	0	0	0	0	0	0	0	0	0	0	0	0	0	0	0
Zotu368	gi|169655992|gb|EU489060.1|	EU489060	Hygrophila schulli	eudicots	Eukaryota	ccgtgaaccatcgagtctttgaacgcaagttgcgcccgaagccttcgggccgagggcacgcctgcctgggcgtcacgcatcgcgtcgcccccccaatccgctcaaacatagcggttgcggcgggggcggagattggcttcccgtgcaaccctgtgcggttggcccaaataggatcccccggcgacgcacgtcgcgaccagtggtggttgattaacagcttgcttgctgtcgcgctctaatgcgtcgctcgatcgggaatcactaacgacccaaaatggcgctttgcgcttccgaccgcaaccccaggtcaggcgggattacccgctgagtttaa	Zotu368	0	0	0	0	0	0	0	0	0	0	0	0	0	0	0	0	0	0	0	0	0	0	0	0	0	0	0	0	0	0	0	0	0	0	0	0	0	0	0	0	0	0
Zotu369	gi|1552063703|gb|MH547551.1|	MH547551	Cynodon dactylon	monocots	Eukaryota	ccgtgaaccatcgagtttttgaacgcaagttgcgcccgaggccttgtggccgagggcacgtctgcctgggcgtcacgccaaaagacactccaccgcaatcccggtctggacgtggtgtttggcccctcattccatagtgtatggtgggccaaagaggcggctgccggcggtgcgggtcacagcagatggtggatggcacaagttattctcggtgttgtgatcctgacaagtcccggtcatgttatgccccttttggacccatggtttggagcgtacgtagctcggaccgcgaccccaggtcagtcgggactacccgctgaatttaa	Zotu369	0	0	0	0	0	0	0	0	0	0	0	0	0	0	2	0	0	0	0	0	0	0	0	0	0	0	0	0	0	0	0	0	0	0	0	0	0	0	0	0	0	0
Zotu370	gi|1179011826|gb|KY935016.1|	KY935016	uncultured eukaryote	eukaryotes	Eukaryota	ccgtgaaccatcgagtctttgaacgcaagttgcgcccgatgccattaggttgagggcacgtctgcctgggcgtcacatatcgaagcctcttgccaatttcctattgatagggattgtgtaggatgatgctggcctcccgtgagctccatcgtctcatggttggttgaaaatcgagaccttggtagagtgtgccatgatagatggtggatgtgttacgcatgagaccaaataatcatgtgctactctattgaatttagcctcttttacccaaatgcgtttctaaacgctcgtgatgagacctcaggtcaggcggggctacccgctgaatttaa	Zotu370	0	0	0	0	0	0	0	0	0	0	0	0	0	0	0	0	0	0	0	0	0	0	0	0	0	0	0	0	0	0	0	0	0	0	0	0	0	0	0	0	0	0
Zotu371	gi|1552063697|gb|MH547545.1|	MH547545	Tribulus terrestris	eudicots	Eukaryota	ccgtgaaccatcgagtctttgaacgcaagttgcgcccgaagccactaggccgagggcacgtctgcctgggcgtcacgcatcgtcgtcccaacccccctcgtgctttggccgaggggcgggcggaaattggtctcccgtttgcctagccaagcggttggcccaaattcgagtcctcggcaccggcgctcgccgaccaacggtggtgtaacaacctctccgaggcacgtcgcgggcgcctttgcgatcctgaggcactcacggaccctgcgcacggcagtgctcatgacgcgaccccaggtcaggcgggatcacccgctgagcttaa	Zotu371	0	0	0	0	0	0	0	0	0	0	0	0	1	0	0	0	0	0	0	0	0	0	0	0	0	0	0	0	0	0	0	0	0	0	0	0	0	0	0	0	0	0
Zotu372	gi|1026286321|gb|KX167253.1|	KX167253	Trifolium striatum	eudicots	Eukaryota	ccgtgaaccatcgagtctttgaacgcaagttgcgcccgatgccattaggttgagggcacgtctgcctgggcgtcacatatcgaagcctcttgccaatttcctattgatagggattgtgtaggatgatgttggcctcccgtgagctccatcgtctcatggttggttgaaaatcgagaccttggtagggtgtgccatgatagatggtggatgtgttacgcacgagaccaaataatcatgtgctgccctattgaatttagcctcttttacccaaatgcgtttctaaacgctcgtgatgagacctcaggtcaggcggggctacccgctgaatttaa	Zotu372	0	0	0	0	0	0	0	0	0	0	0	0	0	0	0	0	0	0	0	0	0	0	0	0	0	0	0	0	0	0	0	0	0	0	0	0	0	0	0	0	0	0
Zotu373	gi|2259531794|emb|OW988051.1|	OW988051	Aspergillus parasiticus	ascomycete fungi	Eukaryota	cgtgaatcatcgagtctttgaacgcacattgcgccccctggtattccggggggcatgcctgtccgagcgtcattgctgcccatcaagcacggcttgtgtgttgggtcgtcgtcccctctccgggggggacgggccccaaaggcagcggcggcaccgcgtccgatcctcgagcgtatggggctttgtcacccgctctgtaggcccggccggcgcttgccgaacgcaaaacaaccattttttccaggttgacctcggatcaggtagggatacccgctgaacttaa	Zotu373	0	0	0	0	0	0	0	0	0	0	0	0	0	0	0	0	0	0	0	0	0	0	0	0	0	0	0	0	0	0	0	0	0	0	0	0	0	0	0	0	0	0
Zotu374	gi|1061246299|gb|KU724215.1|	KU724215	Peumus boldus	flowering plants	Eukaryota	ccgtgaaccatcgagtctttgaacgcaagttgcgcccgaggccacccggctgagggcacgtctgcctgggcgtcacgccaccctcgctaccccatggccgtcagtgtggtcatgggtgacgcggagattggccatccatgtcaggctgtgtgcggttggcccaaaaatctggtagcggtgtggcacggtacgacgtgtggtggttgagaggtgactcatctctgctcttacgtcgggctcgctgcccccgccgcgcttagccacaagcgtgggacccaactcgcccattcaaacgggtgatcgaatcgcgaccccagatcaggcggggccacccgctgagtttaa	Zotu374	0	0	0	0	0	0	1	0	0	0	0	0	0	0	0	0	0	0	0	0	0	0	0	0	0	0	0	0	0	0	0	0	0	0	0	2	0	0	0	0	0	1
Zotu375	gi|2259420543|emb|OW843802.1|	OW843802	uncultured Eurotiomycetes	ascomycete fungi	Eukaryota	cgtgaatcatcgaatctttgaacgcacattgcgccctctggtattccggggggcatgcctgtccgagcgtcattgcaaccctcaagcacggcttgtgtgttgggcgcaaatcctgattttttagccttgggattcgcctgaaatgcattggcggcgtcgcgactccggtgcccgagcatatggggacatacatcattcatcatgctcacgcggcccggccggtgctagtctggtttcatttattcaaacttcttgaaatcgacctcggatcaggtagggatacccgctgaacttaa	Zotu375	0	0	0	0	0	0	0	0	0	0	0	0	0	0	0	0	0	0	0	0	0	0	0	0	0	0	0	0	0	0	0	0	0	0	0	0	0	0	0	0	0	0
Zotu376	gi|1552063697|gb|MH547545.1|	MH547545	Tribulus terrestris	eudicots	Eukaryota	ccgtgaaccatcgagtctttgaacgcaagttgcgcccgaagccactaggccgagggcacgtctgcctgggtgtcacgcatcgtcgccccaacccccctcgtgctttggccgaggggcgggcggaaattggtctcccgtttgcctagccaagcggttggcccaaattcgagtccttggcaccggcgctcgctgaccaacggtggtgtaacaacctctcggaggcacgtcgcgggcgcctttgcgatcctgaggcactcacggaccctgcgcacggcagtgctcatgacgcgaccccaggtcaggcgggatcacccgctgagcttaa	Zotu376	0	0	0	0	0	0	0	0	0	0	0	0	0	0	0	0	0	0	0	0	0	0	0	0	0	0	0	0	0	0	0	0	0	0	0	0	0	0	0	0	0	0
Zotu377	gi|1061246292|gb|KU724208.1|	KU724208	Justicia adhatoda	eudicots	Eukaryota	ccgtgaaccatcgagtctttgaacgcaagttgcgcccgaagccttcgggccgagggcacgcctgcctgggcgtcacgcatcgcgtcgccccctccccccacccccacggagcgggtggggcgggggcggagagtggcctcccgtgcgctcccgtcgcgcggccggcccaaatgcgatcccccggcggcgccagtcgcgaccagtggtggttgaaccttcaactcgcgtgctgacagtcgcgtgcagcggcgccgtccggccgggcatcaccgcgacccagccagcgcctcggcgcttccgaccgcgaccccaggtcaggcgggattacccgctgagtttaa	Zotu377	0	0	0	0	0	0	0	0	0	0	0	0	0	0	0	0	0	0	0	0	0	0	0	0	0	0	0	0	0	0	0	0	0	0	0	0	0	0	0	0	0	0
Zotu378	gi|1042780888|gb|KT347662.1|	KT347662	Daucus guttatus	eudicots	Eukaryota	ccgtgaaccatcgagtctttgaacgcaagttgcgcccgaagccattaggcctagggcacgtctgcctgggtgtcacgcatcgtgttgcccctgaccaagcatctctctcggagagcttcttgttcaggggcggagattggcctcccgtgcctttcgtgtgcggctggctcaaaaatgagtctctggtgatggaatacacgacatcggtggttgtaagaagaccttcttgtgttgttgtgtgagtccaccaccgtaggaaactcgagggcccttgggcaccacatatacgtgtgcacttcggttgtgaccccaggtcaggcgggactacccgctgagtttaa	Zotu378	0	0	0	0	0	0	0	0	0	0	0	0	0	0	0	0	0	0	0	0	0	0	0	0	0	0	0	0	0	0	0	0	0	0	0	0	0	0	0	0	0	0
Zotu379	gi|560592058|gb|KF850577.1|	KF850577	Tribulus terrestris	eudicots	Eukaryota	ccgtgaaccatcgagtctttgaacgaaagttgcgcccgaagccagtaggccgaggacacgtctgcctgggtgtcacgcatcgttgccccaactccccttgtgctctttggctaaggtgggggcggaaattgatctcccgtttgcctagccaagcggttggcccaaactcgagtcctcggcaccggcgttcgccgaccaacggtggtgtaacaacctctctgaggcacgttgcggacgcccttgcaatcctgaggtactcatggaccctgcgcacggcagtgctcatgacgcgaccccaggtcaggcgggatcacccggtgagcttaa	Zotu379	0	0	0	0	0	0	0	0	0	0	0	0	0	0	1	0	0	0	0	0	0	0	0	0	0	0	0	0	0	0	0	0	1	0	0	0	0	0	0	0	0	0
Zotu380	gi|1061246299|gb|KU724215.1|	KU724215	Peumus boldus	flowering plants	Eukaryota	ccgtgaaccatcgagtctttgaacgcaagttgcgcccgaggccacccggctgagggcacgtctgcctgggcgtcacgccaccctcgctaccccatggccgtcggtgcggtcatgggtgacgcggagattggccatccgtgtcaggctgtgtgcggttggcccaaaaatctcgtagcggtgcggcacggcacgacgtgtggtggttgagaggtgacccatctctgctcttacgtcgtgcccgctgccccgccgcgcttagccacaagtgtgggacccaactcgcccgttctaacgggtgatcgaatcgcgaccccaagtcaggcggggccacccgctgagtttaa	Zotu380	0	0	0	0	0	0	1	0	0	0	0	0	0	0	0	0	0	0	0	0	0	0	0	0	0	0	0	0	0	0	0	0	0	1	0	0	0	0	0	0	0	0
Zotu381	gi|1567426095|dbj|LC456342.1|	LC456342	Pueraria candollei	eudicots	Eukaryota	ccgtgaaccatcgagtctttgaacgcaagttgcgcccgaagccattaggtggagggcacgcctgcctgggtgtcacacatcgttacccccacgcaaacaaatgtctcacacgacagacgttctgcgtagtagggtgcacgctgacctcccgcgagcaccgtctcgcggttggttgaaaatcgagttcgtggccgagtgcgccgtgataaaatggtggatgagcaacgctcgagaccaatcacgcgccgctactcggtcggctccggactcctccacgaccctatagtgcctcttcttcggggagacgctctcaacgagacctcaggtcaggcggggctacccgctgagtttaa	Zotu381	0	0	0	0	0	0	0	0	0	0	0	0	0	0	0	0	0	0	0	0	0	0	0	0	0	0	0	0	0	0	0	0	0	0	0	0	0	0	0	0	0	0
Zotu382	gi|1552063697|gb|MH547545.1|	MH547545	Tribulus terrestris	eudicots	Eukaryota	ccgtgaaccatcgagtctttgaacgcaagttgcgcccgaagccactaggtcgagggcacatctgcctgggtgtcacgcatcgtcgccccaacccccctcgtgctttggccaaggggcgggcggaaattggtctcccgtttgcctagcccagcggttggcccaaattcgagtcctcggcatcggcgctcgccgaccaacggtggggtaacaacctctcggaggcacgccgcgggcgcccttgcaatcctgaggcactcacggaccctgcgcacgatagtgctcatgacgcgaccccaggtcaggcgggatcacccgctgagcttaa	Zotu382	0	0	0	0	0	0	0	0	0	0	0	0	0	0	0	0	0	0	0	0	0	1	0	1	0	0	0	0	0	0	0	0	1	0	0	0	0	0	0	0	0	0
Zotu383	gi|1552063697|gb|MH547545.1|	MH547545	Tribulus terrestris	eudicots	Eukaryota	ccgtgaaccatcgagtctttgaacgcaagttgcgcccgaagccactaggccgagggcacgtctgcctgggtgtcacgcatcgtcgccctaacccccctcgtgctttggccgaggggcgggcggaaattggtctcccttttgcctagccaagcggttggcccaaattcgagtcctcggcaccggcgctcgccgaccaacggtggtgtaacaacctctcggaggcacgtcgcgggcgcctttgcgatcctgaggcactcacggaccctgcgcacggcagtgctcatgacgcgaccccaggtcaggcgggatcacccgctgagcttaa	Zotu383	0	0	0	0	0	0	0	0	0	0	0	0	0	0	0	0	0	0	0	0	0	0	0	0	0	0	0	0	0	0	0	0	0	0	0	0	0	0	0	0	0	0
Zotu384	gi|2156818091|gb|OL672920.1|	OL672920	Sphagneticola trilobata	eudicots	Eukaryota	ccgtgaaccatcgagtttttgaacgcaagttgcgcccgaagccttggctaagggcacgtctgcctgggcgtcacgtatcacgttgccccgcaaaaccatcccatacgagggatgtgtttggctggggcggagattggtctcccgtgcccacggtgtggttggcctaaatagaagtctcctcaggagagacgcacgactagtggtggttgataagattgtcggctcgagtcgtgtgttttttgtcttgatgggatactcttaaactaccccggtgcgtcgtcttgttatgatgcttcgatcgcgaccccaggtcaggcgggactacccgctgagtttaa	Zotu384	0	0	0	0	0	0	0	0	0	0	0	0	0	0	0	0	0	0	0	0	0	0	0	0	0	0	0	0	0	0	0	0	2	0	0	0	0	0	0	0	0	0
Zotu385	gi|1331393938|gb|MG218252.1|	MG218252	Helianthus grosseserratus	eudicots	Eukaryota	ccgtgaaccatcgagtttttgaacgcaagttgcgcccgaagccatccggttgagggcacgtctgcctgggcgtcacgcatcacgtcgcccccaccaggcatcccttatagggctgtcttttgttggggcggatattggtctcccgtgcccatggcgtggttggcctaaataggagtctcctcacgagggacgcacggctagtggtggttgataagacagtcgtctcgtgtcgtgcgtttactttcttgagagtagatgctcttaaagtaccccgatgtgttgtcttatgacgatgcttcgatcgcgaccccaggtcaggcgggactacccgctgagtttaa	Zotu385	18	0	364	0	0	0	0	0	0	0	0	0	0	0	0	0	0	1	0	0	0	0	0	0	1	0	0	0	0	0	0	0	0	0	0	0	0	0	0	0	0	0
Zotu386	gi|1331392135|gb|MG215851.1|	MG215851	Digitaria sanguinalis	monocots	Eukaryota	ccgtgaaccatcgagtttttgaacgcaagttgcgcccgaggccttctggtcgagggcacgcctgcctgggcgtcacgtcaaaagacactcccaacccatccaaggggagggacgtggtgtttggcctcccgtgccgcaaggcgcggttggtcgaagttgaggctgccggcataccgtgtcgggcaccgcacgtggtgggcgacttcaagttgttctcggtgcagcgccccggcacgtagctagcgtgttgccctaaggacccatcgaccgtagcgcttgccgctcggaccgcgaccccaggtcagacgagactacccgctgagtttaa	Zotu386	0	0	0	0	0	0	0	0	0	3	0	2	0	0	0	0	0	0	0	0	0	0	0	0	0	0	0	0	0	0	0	1	0	0	0	0	0	0	0	0	0	0
Zotu387	gi|1465382664|emb|LS973933.1|	LS973933	Stellaria graminea	eudicots	Eukaryota	ccgtgaaccatcgagtttttgaacgcaagttgcgcccgaggcctttggctgagggcacgtctgcctgggcgtcacgcatcgcaaccccccaacccactctacgtgtgaaggggaggaagttggcttcccgtgcctcaccgggcgcggttggcctaaatttggagcctaaggcattgggttgccgcggcgataggtggtgaacaaggccacggccatgccaacaaccggtcgcgcaaccctttgacagtacgtgctcgtaggacccaatgatgttgcctcgttgcgacacaaacgttgcgaccccaggtcaggcggggctacccgctgaatttaa	Zotu387	0	0	0	0	0	0	0	0	0	0	0	0	0	0	0	0	0	0	0	0	0	0	0	0	0	0	0	0	0	0	0	0	0	0	0	0	0	0	0	0	0	0
Zotu388	gi|1995282291|dbj|LC612139.1|	LC612139	Lolium multiflorum	monocots	Eukaryota	ccgcgaaccatcgagtctttgaacgcaagttgcgcccgaggcctcttggccgagggcacgcctgcctgggcgtcacgccaaacacgctcccacccaactaacttggggtgggacgcggcatgtggctcctcgtcccgcaaggggcggtgggccaaagatccggctgccggcctatcgtgccggacacagcgcgtggtaggcgacctcgctttactaaacgcagtgcctccggcgcgtagccgacgcgatggcccgaatggacccttttaacggagtgcatgacgcttcgaccgcgaccccaggtcaggcgggactacccgctgaatttaa	Zotu388	0	0	0	0	0	0	0	0	0	0	0	0	0	0	0	0	0	0	0	0	0	0	0	0	0	0	0	0	0	0	0	0	0	0	0	0	0	0	0	0	0	0
Zotu389	gi|859802494|gb|KM518269.1|	KM518269	Passiflora caerulea	eudicots	Eukaryota	ccgtgaaccatcgagtctttgaacgcaagttgcgcccgaagccttcgggtcgagggcacgtctgcctgggtgtcatgcatcgtcgccccgccccatccttccggctccccccgagggggaaaacgggggtacgggacgggcggagaatggtctcccgtgcgctcccgctcgcggttggccgaaatacgagttgttggcggccgagagcgccacggcaagcggtggttgtcaaagaccttcggagattgccgtcggcgaggccgtactaaaatctcgggaccctgttctctaaccacagcgaccccaggtcaggcgggattacccgctgagtttaa	Zotu389	0	0	0	0	0	0	0	0	0	0	0	0	0	0	0	0	0	0	0	0	0	0	0	0	0	0	0	0	0	0	0	0	0	0	0	0	0	0	0	0	0	0
Zotu390	gi|1564303871|gb|MK460481.1|	MK460481	Tetraselmis subcordiformis	green algae	Eukaryota	cgtgaaccatcgaatctttgaacgcatattgcgctcgaggcctcggccaagagcacgcctgcctcagagtcggttttctccctcaacccccctaccccttgggtagagccggttggacctggcagtctcagagctttcattagcgttgggtctgctggagtgcagagatttaaccgggacccgctaagggcaaacactaggcaggtagccttcgggttattcctgtgtgtgtctaaggcctggctataatcagcaggaaaataccttaaccattcgacctgagttcagacgagactacccgccgagcttaa	Zotu390	0	0	0	0	0	0	0	0	0	0	0	0	0	0	0	0	0	0	0	0	0	0	0	0	0	0	0	0	0	0	0	0	0	0	0	0	0	0	0	0	0	0
Zotu391	gi|1041496043|gb|KX219997.1|	KX219997	Cenchrus flaccidus	monocots	Eukaryota	ccgcgaaccatcgagtttttgaacgcaagttgcgcccgaggccttctggctgagggcacgcctgcctgggcgtcacgccaaaagacactcccaacccatccttgggaaaggacgtggtgtttggctccccgtgccgcaaggtgcggtgggccgaagttagggctgccggcataacttgccaggcaccgcacgtggtgggcgacattagttgttctcggtgtagtgtcttggcttgcagctggcttattggcccaaaggacccattgatgaccgatgcgctttgtcgctcggaccgcgaccccaggtcagacgggactacccgctgagtttaa	Zotu391	0	0	0	0	0	0	0	0	0	0	0	0	0	0	0	0	0	0	0	0	0	0	0	0	0	0	0	0	0	0	0	0	0	0	0	0	0	0	0	0	0	0
Zotu392	gi|1552063697|gb|MH547545.1|	MH547545	Tribulus terrestris	eudicots	Eukaryota	ccgtgaaccatcgagtccttgaatgcaagttgagcccgaagccattaagccgagggcacgtctgcctggatgtcatgcatcgtcgccccaactcccctcgtgctttggtcgagggacgggcagaaactggtctcccgtttgcctggccaagcggttagcccaaattcgtgtcctcggcaccatcgctcgccgaccaacggtggtgtaacaatctctcggaggcacgtctcgggcgcccttgccattctaaggcactcacggaccctgcgcaccgcagtgctcatgatgcgacccaaggtcaggcgggattacctgttgagcttaa	Zotu392	0	0	0	0	0	0	0	0	0	0	0	0	0	0	0	0	0	0	0	0	0	0	0	0	0	0	0	0	0	0	0	0	0	0	0	0	0	0	0	0	0	0
Zotu393	gi|2046373201|dbj|LC610751.1|	LC610751	Musa acuminata var. zebrina	monocots	Eukaryota	ccgtgaaccatcgagtctttgaacgcaagttgcgcccgaggccatccggctaagggcacgcctgcctgggcgtcacgctttcgacgcttcgtcgttgccccctcgggggggggtgggggcgaacgcggaggatggctccccgtgccggaaggtgcggttggccgaagagcgggccgtcggtggttgtcgaacacgacgcgtggtggatgccttgtgcgagccgtacgtcgtgccttcgggacccgggcgaggcctcgaggacccaagtcgtggtgcgagtcgatgccacggaccgcgaccccaggtcaggtggggctacccgctgagtttaa	Zotu393	0	0	0	0	0	0	0	0	0	0	0	0	0	0	0	0	0	0	0	0	0	0	0	0	0	0	2	0	0	0	0	0	0	0	0	0	0	0	0	0	0	0
Zotu394	gi|2259123930|emb|OW986400.1|	OW986400	Aspergillus neoniger	ascomycete fungi	Eukaryota	agtgaatcatcgagtctttgaacgcacattgcgccccctggtattccggggggcatgcctgtccgagcgtcattgctgccctcaagcccggcttgtgtgttgggtcgccgtccccctctccggggggacgggcccgaaaggcagcggcggcaccgcgtccgatcctcgagcgtatggggctttgtcacatgctctgtaggattggccggcgcctgccgacgttttccaaccattttttccaggttgacctcggatcaggtagggatacccgctgaacttaa	Zotu394	0	0	0	0	0	0	0	0	0	0	0	0	0	0	0	0	0	0	0	0	0	0	0	0	0	0	0	0	0	0	0	0	0	0	0	0	0	0	0	0	0	0
Zotu395	gi|1564303870|gb|MK460480.1|	MK460480	Tetraselmis striata	green algae	Eukaryota	cgtgaaccatcgaatctttgaacgcatattgcgctcgaggcctcggccaagagcacgcctgcctcagagtcggttttccccctcaaccccccagccccccccttcaccgggggcgggcggcggattggacctggcagtctcattggcagcaatgcgcatgggtctgctgaagtgcagagatccagacaggaccctattatgggcaaacactaggtaggtagccttcgggttattcctgtgcgtgtccaaggcctggccgtgatcagcaggaaaacaacttaaaccttcgacctgagttcagacgagactacccgccgaacttaa	Zotu395	0	0	0	0	0	0	0	0	0	0	0	0	0	0	0	0	0	0	0	0	0	0	0	0	0	0	0	0	0	0	0	0	0	0	0	0	0	0	0	0	0	0
Zotu396	gi|1465306616|gb|MH808493.1|	MH808493	Vicia tetrasperma	eudicots	Eukaryota	ccgtgaaccatcgagtctttgaacgcaagttgcgcccgatgccattaggttgagggcacgtctgcctgggtgtcacatatcgaagcctcttgccaatttccttttgacaggtattgtgcagggtggatgttggcctcccgtgagctctttcgtctcatggttggttgaaaattgagaccttggtagggtgtgccatgatagatggtggttgtgtgacccacgagaccaatcatgcgctgctctattgaatttggcctcttttacccatatgcgtttctaaatgctcgtgatgagacctcaggtcaggcggggctacccgctgaatttaa	Zotu396	0	0	0	0	0	0	0	0	0	0	0	0	0	0	0	0	0	0	0	0	0	0	0	0	0	0	0	0	0	0	0	0	0	0	0	0	0	0	0	0	0	0
Zotu397	gi|5834230|gb|AF174629.1|AF174629	AF174629	Populus deltoides	eudicots	Eukaryota	ccgtgaaccatcgagtctttgaacgcaagttgcgcccgaggcctcctggtcgagggcacgtctgcctgggtgtcacgcatcgtcgcccccgctcccctcggctcacgagggcgggggcggatactggtctcccgcgcgctcccgctcgcggctggcccaaaatcgagtccccggcgacggtcgccacgacgagcggtggttgagagaccctcggacactgtcgtgcgcgcgcccgtcgcccccgggatctcctggaccctcgggcatcgaccttctaggatgccctcgttgcgaccccaggtcaggcgggactacccgctgagtttaa	Zotu397	0	0	0	0	0	0	0	0	0	0	0	0	0	0	1	0	0	0	0	0	0	0	0	0	0	0	0	0	0	0	0	0	0	0	0	0	0	0	0	0	0	0
Zotu398	gi|1508016158|gb|MG828042.1|	MG828042	uncultured fungus	fungi	Eukaryota	agtgaatcatcgaatctttgaacgcacattgcgccccttggtattccatggggcatgcctgttcgagcgtcatttgatacctcaagctttgcttggtgttgggcgtttgtcctgtcaagggactcgccttaaagcaattggcagccgatgtaccggtcgtggagcgcagcacattcttgcgacccccgccagcgcgtcggcgtccagaagcccattttctcaattttgacctcggatcaggtagggatacccgctgaacttaa	Zotu398	0	0	0	0	0	0	0	0	0	0	0	0	0	0	0	0	0	0	0	0	0	0	0	0	0	0	0	0	0	0	0	0	0	0	0	0	0	0	0	0	0	0
Zotu399	gi|1552063630|gb|MH547478.1|	MH547478	Farsetia aegyptia	eudicots	Eukaryota	ccgtgaaccatcgagtctttgaacgcaagttgcgccccaagccttctggctgagggcacgtctgcctgggtgtcacaaatcgtcgtcccctcatcccccataaggatatcggacggaagctggtctcccgtgtgtaaccgcatgcggttggccaaaattcgagcaagggatgcttggagcgtctcgacgtgcggtggtgaatcaaagcctcgtcataccgtcgtacgctcctgtcttgaagctttagatgaccctgaatcctcaacgcgaccccaggtcaggcgggatcacccgctgagtttaa	Zotu399	0	0	0	0	0	0	0	0	0	0	0	0	0	0	0	0	0	0	0	0	0	0	0	0	0	0	0	0	0	0	0	0	0	0	0	0	0	0	0	0	0	0
Zotu400	gi|1181060839|gb|KX832032.1|	KX832032	Curcuma longa	monocots	Eukaryota	tcgtgaaccattgagtctttgaacgcaagttgtgcccgaggccttgtggtcgagggcacgcctgcttgggcgtcatggcattgtcgcttttgctccatgctttgtcggcattgagcgcggaagttggccccgtgtgccctctcgggcacagtcggtcgaagagcgggtagtcggtaatcgtcgagcacgatggacgttggtcgtcgcgagcgagaactgaacgtcgtcctcgtcgttttgggatgagccctcaagagaccctgtgtgattgatgattgcggagccgcgcgaaagcgccgcgtcaatcatttgcggccccaagtcaggcgagaccacccgccgagtttaa	Zotu400	0	0	0	0	0	0	0	0	0	0	0	0	0	0	0	2	5	0	0	0	0	0	0	0	0	0	0	0	0	0	0	0	0	0	0	0	0	0	0	0	0	0
Zotu401	gi|1938233071|gb|MW299121.1|	MW299121	Aspergillus sp.	ascomycete fungi	Eukaryota	agtgaatcatcgagtctttgaacgcacattgcgccctctggtattccggggggcatgcctgtccgagcgtcattgctgccctcaagcacggcttgtgtgttgggcccccgtcccggttctccaagccgggacgggcccgaaaggcagcggcggcaccgtgtccggtcctcgagtgtatggggctctgtcacccactcgtgtaggtccggccggcggccagcctcttcaaccaaacttttaaccaggttgacctcggatcaggtagggatacccgctgaacttaa	Zotu401	0	0	0	0	0	0	0	0	0	0	0	0	0	0	0	0	0	0	0	0	0	0	0	0	0	0	0	0	0	0	0	0	0	0	0	0	0	0	0	0	0	0
Zotu402	gi|1552063697|gb|MH547545.1|	MH547545	Tribulus terrestris	eudicots	Eukaryota	ccgtgaaccatcgagtctttgaacgcaagttgcgcccgaagccactaggtcgagggcacatctgcctgggtgtcacgcatcgtcgccccaacccccctcgtgctttggccaaggggcgagcggaaattggtctcccgtttgcctagcccagcggttggcccaaattcgagtcctcggcaccggcgctcgccgaccaacggtggtgtaacaacctctcggaggcacgccgcgggcgcccttgcaatcctgaggcactcacggaccctgcgcacgatagtgctcatgacgcgaccccaggtcaggcgggatcacccgctgagcttaa	Zotu402	0	0	0	0	0	0	0	0	0	0	0	0	0	0	0	0	0	0	0	0	0	0	0	0	0	0	0	0	0	0	0	0	0	0	0	0	0	0	0	0	0	0
Zotu403	gi|1061246299|gb|KU724215.1|	KU724215	Peumus boldus	flowering plants	Eukaryota	ccatgaaccatcgagtctttgaacgcaagttgcgcctgaggccacccggctgagggcacgtctgcctgggcgtcacgcctccctcgctaccccatgaccgtcggtacggtcatgggtgactcggagattggccatccgtgtcaggctgtgtgtggttggcccaaaactctggtaacggtgctgcacggaacgacgtgtggtggttgagaggtgactcatctcagctcttacatcgtgcccgttgtcccgtcgcgtttagccacaagcatgggacccaactcgcccactcagatgggtgatcgaaccgcgaccccaggtcaggcggggccacccactgtgtttaa	Zotu403	0	0	0	0	0	0	0	0	0	0	0	0	0	0	0	0	0	0	0	0	0	0	0	0	0	0	0	0	0	0	0	0	0	0	1	1	0	0	0	0	0	0
Zotu404	gi|1783629245|gb|MN825285.1|	MN825285	Ipomoea hederacea	eudicots	Eukaryota	ccgtgaaccatcgagtctttgaacgcaagttgcgcccgaagccgttaggccgagggcacgtctgcctgggcgtcacgcatcgcgtcgcccccctgcccggcccctcggccgagcttggggagcggatggtggcctcccgtgccccctaactcggggcgcggctggctcaaatgcgagtccctggcggcggacgtcacggcgagtggtggtcgtacccagcgtgcatatctccgcgccgtgcccccgtcgtccgcgggcgaaagaccctttgacgagccgcgtcagtgcggctctccgaccgcgaccccaggtcaggcgggattacccgctgagtttaa	Zotu404	0	0	0	0	0	0	0	0	0	0	0	0	0	0	0	0	0	0	0	0	0	0	0	0	0	0	0	0	0	0	0	0	0	0	0	0	0	0	0	0	0	0
Zotu405	gi|1552063697|gb|MH547545.1|	MH547545	Tribulus terrestris	eudicots	Eukaryota	ccgtgaaccatcgagtctttgaacgcaagttgcgcacgaagccactaggccgagggcacgtctgcctgggtgtcacgcatcgtcgccccaacccccctcgtgctttggccgaggggcgggcggaaattggtctcccgttttcctagccaagcggttggcccaaattcgagtcctcggcaccagcgctcgccgaccaatggtggtgtaacaacctctcggaggcacgtcgcgggcgcctttgcgatcctgaggcactcacggaccctgcgcacggcagtgctcatgacgcgaccccaggtcaggcgggatcacccgctgagcttaa	Zotu405	0	0	0	0	0	0	0	0	0	0	0	0	0	0	0	0	0	0	0	0	0	0	0	0	0	0	0	0	0	0	0	0	0	0	0	0	0	0	0	0	0	0
Zotu406	gi|1844068039|gb|MT500659.1|	MT500659	Roeperocharis bennettiana	monocots	Eukaryota	ccgtgaaccatcgagtttttgaacgcaagttgcgcctaaggccagttggccaagggcacgtccgcttgggtgtcaagcatgaatcgctccattgcacaccatgtcatctatttgatgtgttggtggtgtctcggatgcggagaatgacccgtcatgtgtgatgcatggcgggttgaagagctggataattattctcttagcaatgaccgattaatgggtgggaatgaacccccaattatccttattgttgtcaggatgttttgagaatattgtgcatatcccaagaaataacccaagttaagaaaagcaaaatgaaatgtgaccccaggatgggtgggatgacccgctgagtttaa	Zotu406	0	0	0	0	0	0	0	0	0	0	0	0	0	0	0	0	0	0	0	0	0	0	0	0	0	0	0	0	0	0	0	0	0	0	0	0	0	0	0	0	0	0
Zotu407	gi|859802494|gb|KM518269.1|	KM518269	Passiflora caerulea	eudicots	Eukaryota	ccgtgaaccatcgagtctttgaacgcaagttgcgcccgaagccttcgggtcgagggcacgtctgcctgggtgtcatgcatcgtcgccccgccccatccttccggctccccccgagggggaaaaggggggtacgggacgggcggagaatggtctcccgtgcgctcccgctcgcggttggccgaaatacgagttgttggcggccgagagcgccacggcaagcggtggttgtcaaagaccttcggagattgccgtcggcgaggccgtactaaaatctcgggaccctgttctctaaccacagcgaccccaggtcaggcgggattacccgctgagtttaa	Zotu407	0	0	0	0	0	0	0	0	0	0	0	0	0	0	0	0	0	0	0	0	0	0	0	0	0	0	0	0	0	0	0	0	0	0	0	0	0	0	0	0	0	0
Zotu408	gi|1100849149|gb|KY087660.1|	KY087660	Aspergillus magnivesiculatus	ascomycete fungi	Eukaryota	agtgaatcatcgagtctttgaacgcacattgcgccccctggtattccggggggcatgcctgtccgagcgtcattgctgccctcaagcacggcttgtgtgttgggcccccgtccccctctttttagggggggacgggcccgaaaggcagcggcggcaccgtgtccggtcctcgagcgtatgggaagcaactctttttgtcacccgctcctgtaggtccggccggcggcctgcccaaccctcaatcaatctttttaaccaggttgacctcggatcaggtagggatacccgctgaacttaa	Zotu408	0	0	0	0	0	0	0	0	0	0	0	0	0	0	0	0	0	0	0	0	0	0	0	0	0	0	0	0	0	0	0	0	0	0	0	0	0	0	0	0	0	0
Zotu409	gi|1881962020|gb|MT811924.1|	MT811924	Amaranthus hybridus	eudicots	Eukaryota	ccgtgaaccatcgagtttttgaacgcaagttgcgcccgaagcctttggccagggcacgtctgcctgggcgtcacgcactgcgtctcccccaacccgcctagctgtgggaggggcgaggaggatggtctcccatgcctcaccgggcgtggatggcctaaaacaggagcccacggtttcgagctgctgcggcgattggtggtgtgcaaggcctagcctagaatgcaatcgcgtcgcacagtgcgtagaccttgtggccttgaggaccctagagcgttgcccgagggcgaccaaccactgcgaccccaggtcaggcgggactacccgctgagtttaa	Zotu409	0	0	5	0	0	0	0	0	0	1	0	1	0	0	0	14	4	0	0	0	0	0	0	0	0	0	0	0	0	0	0	0	0	0	0	0	0	0	0	1	0	0
Zotu410	gi|2259512663|emb|OW982848.1|	OW982848	Aspergillus restrictus	ascomycete fungi	Eukaryota	agtgaatcatcgagtctttgaacgcacattgcgccctctggtattccggggggcatgcctgtccgagcgtcattgctgccctcaagcacggcttgtgtgttgggcccccgtcccggttctttaagccgggacgggcccgaaaggcagcggcggcaccgtgtccggtcctcgagtgtatggggctctgtcacccactcgtgtaggtccggccggcggccagcctcttcaaccaaacttttaaccaggttgacctcggatcaggtagggatacccgctgaacttaa	Zotu410	0	0	0	0	0	0	0	0	0	0	0	0	0	0	0	0	0	0	0	0	0	0	0	0	0	0	0	0	0	0	0	0	0	0	0	0	0	0	0	0	0	0
Zotu411	gi|1546278298|gb|MK351272.1|	MK351272	Justicia adhatoda	eudicots	Eukaryota	ccgtgaaccatcgagtctttgaacgcaagttgcgcccgaagccttcgggccgagggcacgcctgcctgggcgtcacgcatcgcgtcgccccctccccccgcccccacggagcgggcggggcgggggcggagagtggcctcccgtgcgctcccgtcgtgcggccggcccaaatgcgatcccccggcggcgccagtcgcgaccagtggtggttgaaccttcaactcgcgtgctgacagtcgcgcgcagcggcgccgtccggccgggcatcaccgcgacccagccagcgcctcggcgcttccgaccgcgaccccaggtcaggcgggattacccgctgagtttaa	Zotu411	0	0	0	0	0	0	0	0	0	0	0	0	0	0	0	0	0	0	0	0	0	0	0	0	0	0	0	0	0	0	0	0	0	0	0	0	0	0	0	0	0	0
Zotu412	gi|1061246299|gb|KU724215.1|	KU724215	Peumus boldus	flowering plants	Eukaryota	ccgtgaaccatcgagtctttgaacgtaagttgcgcccgaggccactcggctgagggcatgtctgcctgggcgtcatgccaccctctctaccccatggccgtcagtgcagtcatgggtgacgcggagattggcatccgtgtcaggcagtgtgcggttggcccaaaaatctggtaacggtgcggcacggcacgatgtgtggtggttgagaggtgactcatctctgctcttacgccgtgctcgctgccctgccgcgtttagccacaagcgtgggacccaactcgcccgttcagacgggtgatcaaaccacgaccccaggtcaggcggggtcacccgttgagtttaa	Zotu412	0	0	0	0	0	0	0	0	1	0	0	0	0	0	0	0	0	0	0	0	0	0	0	0	0	0	0	0	0	0	0	0	0	0	0	0	0	0	0	0	0	1
Zotu413	gi|1317247172|gb|MG731030.1|	MG731030	Cymbopogon citratus	monocots	Eukaryota	ccgtgaaccatcgagtttttgaacgcaagttgcgcccgaggccttccggtcgagggcacgtctgcctgggcgtcacgccaaaagacactcccaacccaccctcggggagggacgtggtgtctggccccccgtgccgcagggcgcggtgggccgaagttggggctgccggcgaatcgcgccgggcacagcacgtggtgggcgacgtcagttgttctcggtgcagtgccccggcacgcggctggcgcgacggccctaaggacccaacgagcaccgaagcgcatcgccgctcggaccgcgaccccaggtcaggcgggactacccgctgagtttaa	Zotu413	0	0	0	0	0	0	0	0	0	0	0	0	0	0	1	0	0	0	0	0	1	0	0	0	0	0	0	0	0	0	0	0	0	0	0	0	0	0	0	0	0	0
Zotu414	gi|2205917793|gb|OM945845.1|	OM945845	Epicoccum keratinophilum	ascomycete fungi	Eukaryota	agtgaatcatcgaatctttgaacgcacattgcgccccttggtattccatggggcatgcctgttcgagcgtcatttgtaccttcaagctttgcttggtgttgggtgtttgtctcgcctctgcgcgcagactcgcctcaaaacaattggcagccggcgtattgatttcggagcgcagtacatctcgcgctttgcactcataacgacgacgtccaaaaagtacattttttacactcttgacctcggatcaggtagggatacccgctgaacttaa	Zotu414	0	0	0	0	0	0	0	0	0	0	0	0	0	0	0	0	0	0	0	0	0	0	0	0	0	0	0	0	0	0	0	0	0	0	0	0	0	0	0	0	0	0
Zotu415	gi|2213300784|gb|ON090434.1|	ON090434	Tribulus terrestris	eudicots	Eukaryota	ccgtgaaccatcgagtctttgaacgcaagttgcgcccgaagccactaggtcgagggcatgtctgcctgggtgtcacgcatcgtcgccccaacccccctcgtgctttggccgaggggcgggcggaaattggtctcccgtttgcctagccaagcggttggcccaaattcgagtcctcggcaccggcgctcgccgaccaacggtggtgtaacaacctctcggaggcacgtcgcgggcgcccttgcaatcctgaggcactcacggaccctgcgcatggcagtgctcatgacgtaaccccaggtcaggcgggatcacccgctgagcttaa	Zotu415	0	0	0	0	0	0	0	0	0	0	0	0	0	0	0	0	0	0	0	0	0	0	0	0	0	0	0	0	0	0	0	0	0	0	0	0	0	0	0	0	0	0
Zotu416	gi|2037150971|gb|MZ191029.1|	MZ191029	Anethum foeniculum	eudicots	Eukaryota	ccgtgaaccatcgagtctttgaacgcaagttgcgcccgaagccaataggccgagggcacgtctgcctgggtgtcacacatttgcttgcccccaccactcactccttgatgagatgtgctggtttttgggcggaaattggcctcccgtgccttgttgtgcggctggtgcaaaagcgagtctctggcggtggacgtcgtgacatcggtggttgtaaaataccctcttgacttgtcgcacgaatccgcgtcatcttagtgagctctaggacccgtgggcgctacacaatctgttcgccctaactgtgaccccaggtcaggcgggactacccgctgagtttaa	Zotu416	0	0	0	0	0	0	0	0	0	0	0	0	0	0	0	0	0	0	0	0	1	0	0	0	0	0	0	0	0	0	0	0	0	0	1	0	0	0	0	6	2	0
Zotu417	gi|1552063697|gb|MH547545.1|	MH547545	Tribulus terrestris	eudicots	Eukaryota	ccgtgaaccatcgagtctttgaacgcaagttgcgcccgaagccactaggccgagggcacgtctgcctgggtgtcacgcatcgtcgccccaacccccctcgtgctttggccaaggggcgggcggaaattggtctcccgtttgcctagcccagcggttggcccaaattcgagtcctcggcaccggcgctcgccgaccaacggtggtgtaacaacctcttggaggcacgtcgcgggcgcccttgcagtcctgaggcactcacggaccctgcgcacgatagtgctcatgacgcgaccccaggtcaggcgggatcacccgctgagcttaa	Zotu417	0	0	0	0	0	0	0	0	0	0	0	0	0	0	0	0	0	0	0	0	0	0	0	0	0	0	0	0	0	0	0	0	0	0	0	0	0	0	0	0	0	0
Zotu418	gi|1061246299|gb|KU724215.1|	KU724215	Peumus boldus	flowering plants	Eukaryota	ccatgaaccatcgagtctttgaacgcaagttgcgcccgaggccacccggctgagggcacgtctgcctgggcgtcacgccaccctcgctaccccatggccgtcggtacggtcatgggtgactcggagattggccatccgtgtcaggctgtgtgtggttggcccaaaactctggtaacggtgctgcacggaacgacgtgtggtggttgagaggtgactcatctcagctcttacatcgtgcccgttgtcccgtcgcgtttagccacaagcatgggacccaactcgcccactcagatgggtgatcgaaccgcgaccccaggtcaggcggggccacccactgagtttaa	Zotu418	0	0	0	0	0	0	0	0	0	0	0	0	0	0	0	0	0	0	0	0	0	0	0	0	0	0	0	0	0	0	0	0	0	0	0	0	0	0	0	0	0	0
Zotu419	gi|1061246299|gb|KU724215.1|	KU724215	Peumus boldus	flowering plants	Eukaryota	ccgtgaaccatcgagtctttgaacgtaagttgcgcccgaggccactcggctgagggcatgtctgcctgggcgtcatgccaccctctctaccccatggccgtcagtgcagtcatgggtgacgcggagattggcatccgtgtcaggcagtgtgcggttggcccaaaaatctggtaacggtgcggcacggcacgatgtgtggtggttgagaggtgactcatctctgctcttacgccgtgctcgctgccccaccgcgtttagccacaagcgtgggacccaactcgcccgttcagacgggtgatcaaaccgcgaccccaggtcaggcggggtcacccgttgagtttaa	Zotu419	0	0	0	0	0	0	1	0	0	0	0	0	0	0	0	0	0	0	0	0	0	0	0	0	0	0	0	0	0	0	0	0	0	0	0	1	0	0	0	0	0	0
Zotu420	gi|1100849113|gb|KY087624.1|	KY087624	Aspergillus magnivesiculatus	ascomycete fungi	Eukaryota	agtgaatcatcgagtctttgaacgcacattgcgccccctggtattccggggggcatgcctgtccgagcgtcattgctgccctcaagcacggcttgtgtgttgggcccccgtccccctcttttttagggggggggggacgggcccgaaaggcagcggcggcaccgtgtccggtcctcgagcgtatgggaagcaactctttttgtcacccgctcctgtaggtccggccggcggcctgcccaaccctcaatcaatcttttttaaccaggttgacctcggatcaggtagggatacccgctgaacttaa	Zotu420	0	0	0	0	0	0	0	0	0	0	0	0	0	0	0	0	0	0	0	0	0	0	0	0	0	0	0	0	0	0	0	0	0	0	0	0	0	0	0	0	0	0
Zotu421	gi|1331051585|gb|MG237431.1|	MG237431	Rosa gallica	eudicots	Eukaryota	ccgtgaaccatcgagtctttgaacgcaagttgcgcccgaagccattaggccgagggcacgtctgcctgggcgtcacacgtcgttgccccccaaccccctcgggagttggatgggacggatgatggcctcccgtgtgctcagtcacgcggttggcataaacaccaagtcctcggcgaccaacgccacgacaatcggtggttgtcaaacctcggtttcctgtcgcgcgcgtgttgatcgagtgctttcttaaacaatgcgtgtcgattcgtcgatgcttacaacgcgaccccaggtcaggcggggttacccgctgaatttaa	Zotu421	0	0	0	0	0	0	0	0	0	0	0	1	0	0	0	0	0	0	0	0	0	0	0	0	0	0	0	0	0	0	0	0	0	0	0	0	0	0	0	0	0	0
Zotu422	gi|1482320379|gb|MG256192.1|	MG256192	Aerva javanica	eudicots	Eukaryota	ccgtgaaccatcgagtttttgaacgcaagttgcgcccgaagccttctggccagggcacgtctgcctgggcgtcacgcatagcgtctcccccacccccaccgagtgtagggagggagaggatgatggcctcccatgcctcatcggtcgtggatggcctaaataaggagccataggacacgatgtgttggcgattggtggtacacaaggcatttgcctagacagcatcgcgctaagcatcacgtggcatatgcatgctcgaaggacccttacaaacctttgcgaccccaggtcaggcggggttacccgctgagtttaa	Zotu422	0	0	1	0	0	0	0	0	0	0	0	0	0	0	0	0	0	0	0	0	0	0	0	0	0	0	0	0	0	0	0	0	0	0	0	0	0	0	0	0	0	0
Zotu423	gi|1061246299|gb|KU724215.1|	KU724215	Peumus boldus	flowering plants	Eukaryota	ccgtgaaccatcgagtctttgaacgcaagttgctcccgaggccacccggctgagggcacgtctgcttgggcgtcacgccatccttgctaccccacggccgtcggtgcggtcatgggtgacgcagagattggccatccgtgtcaggctgtgtacggttggcacaaaaatctggtaacggtgcggcacggcacgacgtgtggtggttgagaggtgactcatctctgctcttacgtcgtgcccgccgctccgccgcgtttaaccaaaagcatgggacccaactcgctcgttcagacgggtgatcgaaccgcgacccaaggtcaggcggggccacccgctgagtttaa	Zotu423	0	0	0	0	0	0	1	0	0	0	0	0	0	0	0	0	0	0	0	0	0	0	0	0	0	0	0	0	0	0	0	0	0	0	0	0	0	0	0	0	0	0
Zotu424	gi|2063998476|gb|MZ505523.1|	MZ505523	Senna occidentalis	eudicots	Eukaryota	ccgtgaaccatcgagtctttgaacgcaagttgcgcccgaagccactaggccgagggcacgtctgcctgggtgtcacgcatcgttgccccaaaccacgtcgtccctccggtatgtcggagcgggcgaggtgcttgggcggaagttggcctcccgtgagcaatgcctcgtggatggttgaaaaaggagcctgtgggggggcgaccgccacgttccacggtggatgagcgctagcctcgagaccgaacgtgcgcgagctgtccctccgactaggctgcgagacccttgcgagcgaggaatcgctcccaacgcgaccccaggtcaggcggggctacccgctgagtttaa	Zotu424	0	0	0	0	0	0	0	0	0	0	0	0	0	0	0	0	0	0	0	0	0	0	0	0	0	0	0	0	0	0	0	0	0	0	0	0	0	0	0	0	0	0
Zotu425	gi|2172953720|gb|OL537384.1|	OL537384	Frangula purshiana	eudicots	Eukaryota	ccgtgaaccatcgagtctttgaacgcaagttgcgcccgaagccattaggccgagggcacgtctgcctgggcgtcacacaacgttgcccccccccaaacctcgacctcgaggaggacggggggcggatgctggcctcctgtgcgccacggctcgcggttggcccaaatacgagtgctcggcgacgagcgccgcggcaatcggtggttgtccaaccctcggtgccatgctgcgcgcgcgagtcgctcgctgtgtttactcgacgatccccaatgcgtcgcatccgcgacgctcacaacgcgaccccaggtcaggcggggctacccgctgagtttaa	Zotu425	0	0	0	0	0	0	0	0	0	0	0	0	0	0	0	0	0	0	0	0	0	0	0	0	0	0	0	0	0	0	0	0	0	0	0	0	0	0	0	0	0	0
Zotu426	gi|1474950872|gb|MG879289.1|	MG879289	Viola verecunda	eudicots	Eukaryota	ccgtgaaccatcgagtttttgaacgcaagttgcgcccgaagccttttggccgagggcacgtctgcctgggtgtcacgcaacgtcgccgccaacgccgcccttaggggcgcgcagttgggggcggaatatggcctcccgtgcgcctcggcgcgcggttggcctaaatatcaacccccggcgaggatcgccacgacaagcggtggttttttcaacgaaggacctcgggtgttgtcgtgcggccttccggagggaacggaccctgcgccctcgagcgcaatctctttcgagaccccaggtcagtcgggaacacccgctgaatttaa	Zotu426	32	0	336	0	0	0	0	0	1	0	0	0	0	0	0	1	0	0	0	0	0	0	0	0	0	0	0	2	0	1	0	0	0	0	0	0	0	0	0	0	0	0
Zotu427	gi|2213300784|gb|ON090434.1|	ON090434	Tribulus terrestris	eudicots	Eukaryota	ccgtgaaccatcgagtctttgaacgcaagttgcgcccgaagccactaggccaagggcacgtctgcctgggtgtcacgcatcgtcgccgcaacccccctcgtgctttagccgaggggcgggcggaaattggtctcccgtttgcgtagccaagcggttggcccaaattcgagtactcggcaccggcgctcaccgaccaacggtggtgtaaaaacctatcggaggcacgtcgcgggcgcccttgcaatcctgaggcactcacggaccctgcgcacggcagtgctcatgacgcgaccccaggtcaggcgggctcactcgctgagcttaa	Zotu427	0	0	0	0	0	0	0	0	0	0	0	0	0	0	1	0	0	0	0	0	0	0	0	0	0	0	0	0	0	0	0	0	0	0	0	1	0	0	0	0	0	0
Zotu428	gi|1061246299|gb|KU724215.1|	KU724215	Peumus boldus	flowering plants	Eukaryota	ccgtgaaccatcgagtctttgaacgtaagttgcgcccgaggccactcggctgagggcatgtctgcctgggcgtcatgccaccctctctaccccatggccgtcagtgcagtcatgggtgacgcggagattggcatccgtgtcaggcagtgtgcggttggcccaaaaatctggtaacggtgcggcacggcacgatgtgtggtggttgagaggtgactcatctctgctcttacgccgtgctcgctgccccgccgcgttttgccacaagcgtgggacccaactcgcccgttcagacgggtgatcaaaccgcgaccccaggtcaggcggggtcacccgttgagtttaa	Zotu428	0	0	0	0	0	0	0	0	0	0	0	0	0	0	0	0	0	0	0	0	0	0	0	0	0	0	0	0	0	0	0	0	0	0	0	0	0	0	0	0	0	0
Zotu429	gi|1137166186|gb|KX214391.1|	KX214391	Cucumis environmental sample	eudicots	Eukaryota	ccgcgaaccaccgagtctttgaacgcaagttgcgcccggagccttctggccgagggcacgtctgcctgggcgtcacgcatcgctgcccccaccacacaactctccccatgcggggtcgttgtgaaggcagggacacacactggcctcccgtacgcaccgtcgtgcggatggcttaaattcgagtcctcgatgctcgtcgtcgcgacactacggtggttgattcaacctcggtgacgcgtctcgacctcgacgtcgacttcacggactccttcacgacccttcgaacgccgccccttaaaaggacgacgctctcgacgcgaccccaggtcaggcgggactacccgctgagtttaa	Zotu429	0	0	0	0	0	0	0	0	0	0	0	0	0	0	0	0	0	0	0	0	0	0	0	0	0	0	0	0	0	0	0	0	0	0	0	0	0	0	0	0	0	0
Zotu430	gi|2259493180|emb|OW836110.1|	OW836110	uncultured fungus	fungi	Eukaryota	ccgtgaaccatcgagtttttgaacgcaagttgcgcccgaggccactcggccgagggcacgcctgcctgggcgtcacgccaaaacacgctcccaaccaccctcaacgggattcgggatgcggcatctggtccctcgtctctcaagggacggtggaccgaagattgggctgccggcgtaccgcgccggacacagcgcatggtgggcgtcctcgctttatcaatgcagtgcatccggcgcgcagctggcattatggcctttgaacgacccaacaaacgaagcgcacgtcgcttcgaccgcgaccccaggtcaggcgggactacccgctgagtttaa	Zotu430	0	0	0	0	0	0	0	0	0	0	0	0	0	0	0	0	0	0	0	0	0	0	0	0	0	0	0	0	0	1	0	0	0	0	0	0	0	0	0	0	0	0
Zotu431	gi|1061246299|gb|KU724215.1|	KU724215	Peumus boldus	flowering plants	Eukaryota	ccgtgaaccatcgagtctttgaacgcaagttgtgcccgaggccatctggctgagggcacgtctgcttgggcgtcacgccaccctcgctaccccacgaccgtcgatgcggtcatgggtgacgcggagattggccatccgtgtcaggctgtgtgcggttggcccaaaaatctggtaacggtgcggcacggcatgacgtgtggtggttgagaggtgactcatctctgctcttacgtcgtgcccgctgccccaccgcgtttagccacaagcgtgggacccaactcgcccattcagatgagtgattgaaccgcgaccccaggttaggccgggccacccgctgagtttaa	Zotu431	0	0	0	0	0	0	0	0	0	0	0	0	0	0	0	0	0	0	0	0	0	0	0	0	0	0	0	0	0	0	0	0	0	0	0	0	0	0	0	0	0	0
Zotu432	gi|1567426095|dbj|LC456342.1|	LC456342	Pueraria candollei	eudicots	Eukaryota	ccgtgaaccatcgagtctttgaacgcaagttgcgcccgaagccattaggtggagggcacgcctgcctgggtgtcacacatcgttacccccacgcaaacaaatgtctcacacgacagacgttctgcgtagtagggtgcacgctgacctcccgcgagcaccgtctcgcggttggttgaaaatcgagttcgtggccgagtgcgccgtgataaaatggtggatgagcaacgctcgagaccaatcacgcgccgcgactcggtcggctccggactcctccacgaccctatagtgcctcttcttcggggagacgctctcaacgagacctcaggtcaggcggggctacccgctgagtttaa	Zotu432	0	0	0	0	0	0	0	0	0	0	0	0	0	0	0	0	0	0	0	0	0	0	0	0	0	0	0	0	0	0	0	0	0	0	0	0	0	0	0	0	0	0
Zotu433	gi|1900504819|gb|MN813475.1|	MN813475	Tripidium arundinaceum	monocots	Eukaryota	ccgcgaaccatcgagtttttgaacgcaagttgcgcccgaggccttctggtcgagggcacgtctgcctgggcgtcacgccaaaagacactcccaacccaccctcggggacggacgtggtgtttggcccctcgtgccgtacggcgcggtgggccgaagttggggctgccgacgaatcgagtcgggcacagcacgtggtgggcgacatcagttgttctcggtgcagtgcctcggcgcgcagtcggcatgtcggccctaaggacccatcgagcaccgaagcgcatcgccgctcggaccgcgaccccaggtcagtcgggactacccgctgagtttaa	Zotu433	0	0	0	0	0	0	0	0	0	0	0	0	0	0	0	0	0	0	0	0	0	0	0	0	0	0	0	0	0	0	0	0	0	0	0	0	0	0	0	0	0	0
Zotu434	gi|1552063697|gb|MH547545.1|	MH547545	Tribulus terrestris	eudicots	Eukaryota	tcgtgaacgatcgagtctttgaacgcaagttgcgcccgaagccactaggctgagggcacgtctgcctgggtgtcacgcatcgtcgccccaacccccctcgtgctttggccaaggggcgggcggaaattggtctcccgtttgcctagcccagcggttggcccaaattcgagtcctcggcaccggcgctcgccgaccaacggtggggtaacaacctctcggaggcacgtcgcgggtgcccttgcaatcctgaggcactcacggaccctgcgcacgatagtgctcatgacgcgaccccaggtcaggcgggatcacccgctgagcttaa	Zotu434	0	0	0	0	0	0	0	0	0	0	0	0	0	0	0	0	0	0	0	0	0	0	0	0	0	0	0	0	0	0	0	0	0	0	0	0	0	0	0	0	0	0
Zotu435	gi|2081720553|gb|MZ817074.1|	MZ817074	Silybum marianum var. albiflorum	eudicots	Eukaryota	ccgtgaaccatcgagtttttgaacgcaagttgcgcccgaagccattcggccgagggcacgtctgcctgggcgtcacgcatcgcgtcgccccagaccacgccttccctacggggatgcgttcgtctggggcggagaatggtctcccgtgccgtcggcgcggttggcctaaaaaggagtccccttcggcggacgcacggctagtggtggttgtcaaggccttcgtatcgagccgtgcgtcgggtgccgcaagggaagcgctctccaaagaccccaacgtgtcgtcctgcgacgacgcttcgaccgcgaccccaggtcaggcgggactacccgctgagtttaa	Zotu435	0	1	3	0	0	1	0	0	0	1	0	0	0	0	0	841	874	231	0	0	3	0	0	0	0	1	3	2	2	4	0	0	0	0	0	0	1	0	1	0	0	0
Zotu436	gi|1552063697|gb|MH547545.1|	MH547545	Tribulus terrestris	eudicots	Eukaryota	ccgtgaaccatcgagtctttgaacgcaagttgcgcccgaagccactaggccgagggcacgtctgcctgggcgtcacgcatcgtcgccccaacccccctcgtgctttggccgaggggcgggcggaaattggtctcccgtttgcctagccaagcggttggcccaaattcgagtcctcggcaccggcgctcgccgaccaacggtggtgtaacaacctctcggaggcacgtcgcgggcgcctttgcgatcctgaggcactcacggaccctgcgcacggcagtgctcatgacgcgaccccaggtcaggcgggatcacccgctgagcttaa	Zotu436	0	0	0	0	0	0	0	0	0	0	0	0	0	0	0	0	0	0	0	0	0	0	0	0	0	0	0	0	0	0	0	0	0	0	0	0	0	0	0	0	0	0
Zotu437	gi|1552063697|gb|MH547545.1|	MH547545	Tribulus terrestris	eudicots	Eukaryota	ccgtgaaccatcgagtctctgaacgcaagttgtgctcgaagacactaggccgagggcacgtctgcctgggtgtcacgcatcgtcgccccaacccccctcgtgctttggccaaggggcgggcggaaattggtctcccgtttgcctagcccaacggttggcccaaattcgagtcctcggcaccggcgctcgccgaccaacggtggggtaacaacctctcggaggcacgtcgcgggcgcccttgcaatcctgaggcactcacggaccctgcgcacgatagtgctcatgacgcgaccccaggtcaggtgggatcacccgctgagcttaa	Zotu437	0	0	0	0	0	0	0	0	0	0	0	0	0	0	0	0	0	0	0	0	0	0	0	0	0	0	0	0	0	0	0	0	0	0	0	0	0	0	0	0	0	0
Zotu438	gi|1897213734|gb|MT937130.1|	MT937130	Rosa tomentosa	eudicots	Eukaryota	ccgtgaaccatcgagtctttgaacgcaagttgcgcccgaagccattaggccgagggcacgtctgcctgggcgtcacacgtcgttgccccccccaaaccctctcgggagttggatgggacggatgatggccttcccgtgtgctcagtcacgcggttggcataaataccaagtcctcggcgaccaacgccacgacaatcggtggttgtcaaacctcggtttcctgtcgtgcgcgcgtgttgatcgagtgctttcttaaacaatgcgtgtcgatccgtcgatgctttcaacgcgaccccaggtcaggcggggttacccgctgaatttaa	Zotu438	0	0	0	0	0	0	0	0	0	0	0	0	0	0	0	0	1	0	0	0	0	0	0	0	0	0	0	0	0	0	0	0	0	0	0	0	0	0	0	0	0	0
Zotu439	gi|2259572155|gb|ON843720.1|	ON843720	Fusarium equiseti	ascomycete fungi	Eukaryota	agtgaatcatcgaatctttgaacgcacattgcgcccgccagtattctggcgggcatgcctgttcgagcgtcatttcaaccctcaagctcagcttggtgttgggactcgcggtaacccgcgttccccaaatcgattggcggtcacgtcgagcttccatagcgtagtaatcatacacctcgttactggtaatcgtcgcggccacgccgtaaaaccccaacttctgaatgttgacctcggatcaggtaggaatacccgctgaacttaa	Zotu439	0	0	0	0	0	0	0	0	0	0	0	0	0	0	0	0	0	0	0	0	0	0	1	0	0	0	1	0	0	0	0	0	0	0	0	0	0	0	0	0	0	0
Zotu440	gi|2062373011|gb|MZ489679.1|	MZ489679	Sonchus sp. MIB:SASS:0017	eudicots	Eukaryota	ccgtgaaccatcgagtttttgaacgcaagttgcgcccgaagccatccggccgagggcacgcctgcctgggcgtcacgcatctcgtcgccccctgccacacatcctaaaggtgtaataatggtcatgggggcggaaattggcctcctgttcttgtgtttggttggcctaaagatgagtccccttagggcggatgcacaactagtggtggttgaatagaccctcgtcttgtgttgtgtgtcgtgagctgtgagggaaattctcaatttagaccccactgtatcgttaaaaaacgatatatcgaccgcgaccccaggtcaggcgggactacccgctgagtttaa	Zotu440	0	0	0	0	0	0	0	0	0	1	0	3	0	0	0	0	0	0	0	0	0	0	0	0	0	0	0	0	0	0	0	0	0	0	0	0	0	0	0	0	0	0
Zotu441	gi|223036841|gb|FJ609732.1|	FJ609732	Scutellaria baicalensis	eudicots	Eukaryota	ccgtgaaccatcgagtctttgaacgcaagttgcgcccgaagccatcaggccgagggcacgcctgcctgggcgtcacgcatcgcgtcgccccccctcgcaccgcctcgagcggtgccgtgtgggggggcggagattggccccccgtgcgccccggcgcgcggccggcccaaatgcgatcccccggcgacgcacgccccgacaagtggtggttgtttcctcaactcgcgtgctgtcgtgtgccaaggcgtcgtccgttcgggagagaatcgaaagatgagacccaacggccatcgtgccatcgaccgcgaccccaggtcaggcgggactacccgctgagtttaa	Zotu441	0	0	0	0	0	0	0	0	0	0	0	0	0	0	0	0	0	0	0	0	0	0	0	0	0	0	0	0	0	0	0	0	0	0	0	1	0	0	0	0	0	0
Zotu442	gi|1061246299|gb|KU724215.1|	KU724215	Peumus boldus	flowering plants	Eukaryota	ccgtgaaccatcgagtctttgaacgtaagttgcgcccgaggccactcggctgagggcatgtctgcctgggcgtcatgccaccctctctaccccatggccgtcagtgcagtcatgggtgacgcggagattggcatccgtgtcaggcagtgtgcggttggcccaaaaatctggtaacggtgcggcacgacacgatgtgtggtggttgagaggtgactcatctctgctcttacgccgtgctcgctgccccgccgcgtttagccacaagcgtgggacccaactcgcccgttcagacgggtgatcaaaccgcgaccccaggtcaggcggggtcacccgttgagtttaa	Zotu442	0	0	0	0	0	0	0	0	0	0	0	0	0	0	0	0	0	0	0	0	0	0	0	0	0	0	0	0	0	0	0	0	0	0	0	0	0	0	0	0	0	0
Zotu443	gi|1552063697|gb|MH547545.1|	MH547545	Tribulus terrestris	eudicots	Eukaryota	ccgtgaaccatcgagtctttgaacgcaagttgcgcccgaagccactaggccgagggcacgtctgcctgggtgtcacgcatcgtcgccccaacccccctcgtgctttggccaaggggcgggcggaaattggtctcccgtttgcctagcccagcggttggcccaaattcgagtcctcggcaccggcgctcgccgaccaacggtggtgtaacaacatctcggaggcacgtcgcgggcgcccttgcaatcctgaggaactcacggaccctgcgcacgatagtgctcatgacgcgaccccaggtcaggcgggatcacccgctgagcttaa	Zotu443	0	0	0	0	0	0	0	0	0	0	0	0	0	0	3	0	0	0	0	0	0	0	0	0	0	0	0	0	0	0	0	0	0	0	0	0	0	0	0	0	0	0
Zotu444	gi|2259428692|emb|OW846114.1|	OW846114	uncultured Phaeosphaeriaceae	ascomycete fungi	Eukaryota	agtgaatcatcgaatctttgaacgcacattgcgccccttggtattccatggggcatgcctgttcgagcgtcatttgtaccctcaagctttgcttggtgttgggcgttttgtcttttcacaaagactcgcctcaaagtaattggcagccagtgttttggtagtaagcgcagcacattttgcgtcttagtcccttgacagcggcatccacaaagcctctttctcacttttgacctcggatcaggtagggatacccgctgaacttaa	Zotu444	0	0	0	0	0	0	0	0	0	0	0	0	0	0	0	0	0	0	0	0	0	0	0	0	0	0	0	0	0	0	0	0	0	0	0	0	0	0	0	0	0	0
Zotu445	gi|2093882071|gb|OK090450.1|	OK090450	Pisum sativum	eudicots	Eukaryota	ccgtgaaccatcgagtctttgaacgcaagttgcgcccgatgccattaggttgagggcacgtctgcctgggtgtcacatattgaagcctcctgccaatttccttttgacaggtattgtgcagggtggatgttggcctcccgtgagctctctttcgtctcatggttggttgaaaattgagaccttggtagggtgtgccatgataaatggtggttgtgtgacccacgagaccaatcatgtgttgctctattaaatttgggctcttttacccatttgcgtttctaaacgctcgtgatgagacctcaggtcaggcggggctacccgctgaatttaa	Zotu445	0	0	0	0	0	0	0	0	0	0	0	0	0	0	0	0	0	0	0	0	0	0	0	0	0	0	0	0	0	1	0	0	0	0	0	0	0	0	0	0	0	0
Zotu446	gi|1516481576|gb|MG837281.1|	MG837281	Epimedium koreanum	flowering plants	Eukaryota	ccgtgaaccatcgagtctttgaacgcaagttgcgcccaaggccattaggtcgagggcacgtctgcctgggcgtcacgcacagcgtcgctcccaccattatgcctttgttctcttatcgggcaactgcaacgtggcttgggaagcggatattggcccctcgtacctttgtaggcgcgaccggcctaaaatttggtcctcggcgacgagcgtcacgatcagtggtggttgaataacccctttgtcatagaccggtatcgtgttgtttcgtcgtcgtttaaggccatatggacccttgcgtgtcgtataaatgacattcactctgcgatcccaggtcaggtgggactacccgctgagtttaa	Zotu446	0	0	0	0	0	0	0	0	0	0	0	0	0	0	0	0	0	0	0	0	0	0	0	0	0	0	0	0	0	0	0	0	0	0	0	0	0	0	0	0	0	0
Zotu447	gi|1567425987|dbj|LC435422.1|	LC435422	Senna alata	eudicots	Eukaryota	ccgtgaaccatcgagtctttgaacgcaagttgcgcccgaagccattaggccgagggcacgtctgcctgggtgtcacgcatcgttgccccaaaaccccgtcgtccctccggtcaattggaggcggcgaggtgcttgggcggaagttggcctcccgtgagcattgccttgcggatggccgaaattagagcctgtgaggggcaatcgccacgttccacggtggttgagcagatgcctcgaggccgaccgtgcgcgagttgtccccacgacaaggctgcgagacccttgcgagcaagtaagtgctcccaacgtgaccccaggtcaggcggggccacccgctgagtttaa	Zotu447	0	0	0	0	0	1	0	0	0	0	0	0	0	0	0	0	0	0	0	0	0	0	0	0	0	0	0	0	0	0	0	0	0	0	0	0	0	0	0	0	0	0
Zotu448	gi|859802494|gb|KM518269.1|	KM518269	Passiflora caerulea	eudicots	Eukaryota	ccgtgaaccatcgagtctttgaacgcaagttgcgcccgaagccttcgggtcgagggcacgtctgcctgggtgtcatgcatcgtcgccccgccccatccttccggctccccccgagggggaaaaggggggtacgggacgggcggagactggtctcccgtgcgctcccgctcgcggttggccgaaatacgagttgttggcggccgagagcgccacggcaagcggtggttgtcaaagaccttcggagattgccgtcggcgaggccgtactaaaatctcgggaccctgttctctaaccacagcgaccccaggtcaggcgggattacccgctgagtttaa	Zotu448	0	0	0	0	0	0	0	0	0	0	0	0	0	0	0	0	0	0	0	0	0	0	0	0	0	0	0	0	0	0	0	0	0	0	0	0	0	0	0	0	0	0
Zotu449	gi|1567425718|dbj|LC461809.1|	LC461809	Hibiscus sabdariffa	eudicots	Eukaryota	ccgtgaaccatcgagtttttgaacgcaagttgcgccccaagccattaggccgagggcacgtctgcctgggtgtcacgcatcgttgcccccatccaacccttacccacagggcatcggctgagttgagggcggagaatggcctcccgtgcgctcaccgctcgcggttggcctaaaatcgagtcctcggcgaccacggtgccgcgacgatcggtggtgttgcttcgagctgcctcgtttctagtcgtgtgcttccgtcgatccgtgctctctgaccctttcggcaccgcaagcacggtgctcgcatcgcgaccccaggtcaggcgggattacccgctgagtttaa	Zotu449	0	0	0	0	0	0	0	0	0	2	0	0	0	0	0	0	0	0	0	0	0	0	0	0	0	0	0	0	0	0	0	0	0	0	0	0	0	0	0	0	0	0
Zotu450	gi|1783629146|gb|MN825186.1|	MN825186	Ipomoea dichroa	eudicots	Eukaryota	ccgtgaaccatcgagtttttgaacgcaagttgcgcccgaggccttctggctgagggcacgcctgcctgggcgtcacgccaaaagacactcccaacccatccatggggaaggacgtggtgtttggctccccgtgccgtagggtgcggtgggccgaagttggggctgccggcataacttgtcaggcaccgcacgtggtgggcgactctcagttgttctcggtgtagtgtctcggcatggagctggttcattggccctaaagacccatacatgaccgaagcgctctgtcgctcggaccgcgaccccaggtcaggcgggactacccgctgagtttaa	Zotu450	0	0	0	0	0	0	0	0	0	0	0	0	0	0	0	0	0	0	0	0	0	0	0	0	0	0	0	0	0	0	1	0	0	0	0	0	0	0	0	0	0	0
Zotu451	gi|1061246299|gb|KU724215.1|	KU724215	Peumus boldus	flowering plants	Eukaryota	ccgtgaaccatcgagtctttgaacgcaagttgcgccagagcccacccggctgagggcacgtctacctgggcgtcacgccaccctcgctaccccatggccgtcggtgcggtcatgggtgacgcggagattggccatccgtgtcaggctgtgtgcggttagcccaaaaatctggtagcggtgcggcacggcacgacatgtggtggttgagaggtgactcatctctgctcttacgtcgtgcccgctgccctgccgcgcttagccacaagtgtgggacccaactcgcctgttcaaacgggtgatcgaaccgcgaccccaggtcaggcgaggccacccgctgagtttaa	Zotu451	0	0	0	0	0	0	0	0	1	0	0	0	0	0	0	0	0	0	0	0	0	0	0	0	0	0	0	0	0	0	0	0	0	0	0	0	0	0	0	0	0	0
Zotu452	gi|1552063697|gb|MH547545.1|	MH547545	Tribulus terrestris	eudicots	Eukaryota	ccgtgaaccatcgagtctttgaacgcaagttgcgcccgaagccactaggccgagggcacgtctgcctgggtgtcacgcatcgtcgccccaacccccctcgtgctttggccaaggggcgggcggaaattggtctcccgtttgcctagcccagcggttggcccaaattcgagtcctcggcaccggcgctcgctgaccaacggtggtgtaacaacctctcggaggcacgtcgcgggcgcccttgcaatcctgaggcactcacggaccctgcgcacgatagtgctcatgacgcgaccccaggtcaggcgggatcacccgctgagcttaa	Zotu452	0	0	0	0	0	0	0	0	0	0	0	0	0	0	0	0	0	0	0	0	0	0	0	0	0	0	0	0	0	0	1	0	0	0	0	0	0	0	0	0	0	0
Zotu453	gi|1441206396|gb|MH711462.1|	MH711462	Echinochloa crus-galli	monocots	Eukaryota	ccgcgaaccatcgagtttttgaacgcaagttgcgcccgaggccttctggccgagggcacgcctgcctgggcgtcacgccaaaagacactcccaccccatcatcgtgtgtaggatgtggcgtttggctccccgtgcctgaaggtgcggtgggccgaagttggggctgccggcataccgtgtcgggcacagcacgtggtgggcgactacaagttgttctcggtgcagcgtcccggcacgcagctagcttgatggccctaaggacccatgtacaaccgaagcgcactgtcgctcggaccgcgaccccaggtcaggcgggactacccgctgagtttaa	Zotu453	0	0	0	0	0	0	0	0	0	0	0	0	0	0	0	0	0	0	0	0	1	0	0	0	0	0	0	0	0	0	0	0	0	0	0	0	0	0	0	0	0	0
Zotu454	gi|1061246299|gb|KU724215.1|	KU724215	Peumus boldus	flowering plants	Eukaryota	ccgtgaaccatcgagtctttgaacgcaagttgcgctcgaagccaccaggctgagggcacgtctgcctgggcgtcacgccaccctcgctaccccatggccgtcggtgtggtcatgggtgatgcggagattggccatccgtgtcaggctgtgtgcggttggcccaaaaatctggtagtggtgcggcacggcacgacgtgtggtggttgagaggtgactcatctctgcttttacgtcgtgcccggtgtcacgccgtgcttagccacaagcgtgggacccaactcgcctgttcaagtgggtgatcgaaccgcgaacccaggtcaggcggggccacccgctgagtttaa	Zotu454	0	0	0	0	0	0	0	0	0	0	0	0	0	0	0	0	0	0	0	0	0	0	0	0	0	0	0	0	0	0	0	0	0	0	0	0	0	0	0	0	0	0
Zotu455	gi|2047424030|gb|MZ329427.1|	MZ329427	Hieracium canadense	eudicots	Eukaryota	ccgtgaaccatcgagtttttgaacgcaagttgcgcccgaagccatccggccgagggcacgcctgcctgggcgtcacgcatcgcgtcgcccccaccaaacatccccttggggatacatggcatcggggcggagattggcctcccattcttttggtgtggttggcctaaactggagtccccttcggtggacgcacgactagtggtggttgaaaagaccctcttcctgtgtcgtgcgtcttaagctgtgagggatgtgctcgataaagaccccaatgtgtcgtcctgcgacgatgcttcgaccgcgaccccaggtcaggcgggactacccgctgagtttaa	Zotu455	0	0	0	0	0	0	0	0	0	0	0	0	0	0	0	0	0	0	0	0	0	0	0	0	0	0	0	0	0	0	0	0	0	0	0	0	0	0	0	0	0	0
Zotu456	gi|1644882163|gb|MK918730.1|	MK918730	Melilotus indicus	eudicots	Eukaryota	ccgtgaaccatcgagtctttgaacgcaagttgcgcccgatgccattaggttgagggcacgtctgcctgggtgtcacatatcgaagcctcttgccaatttccttttgataggtattgtgcatgctggtgaatgttgacctcccgtgagctctattgtctcatggttggttgaaaatcgagaccttggtagggtgtgccatgatagatggtggttgtgtgacccacgagaaccttgatcatgtgctgccctattcaaatatggcctcttttacccatatgcgttttggaaacgctcgtgatgagacctcaggtcaggcggggctacccgctgaatttaa	Zotu456	0	0	0	0	0	0	0	0	0	0	0	0	0	0	0	0	0	0	0	0	0	0	0	0	0	0	0	0	0	0	0	1	0	0	0	0	1	0	0	0	0	0
Zotu457	gi|1061246299|gb|KU724215.1|	KU724215	Peumus boldus	flowering plants	Eukaryota	ccgtgaaccatcgagtctttcaacgcaagttgcgcccgaggccactcggctgagggcacgtctgcctggatgtcacgccaccctcgctaccccatggccgtcggtacgatcatgggtgacgcggagattggccatccgtgtctggctgtgtgcagttggcaaaaaaatctggtaacggtgcggcaaggcacgacgtttggtggttgagaggtgactcatctctgctcttgcgtcgtgcccgctgccccgccgcgtttagccacaagtaagggacccaactcgctcgttcagacgggtgatcgaaccgcgaccccaggtcaggcggggccacccgctgagtttaa	Zotu457	0	0	0	0	0	0	0	0	0	0	0	0	0	0	0	0	0	0	0	0	0	0	0	0	0	0	0	0	0	0	0	0	0	0	0	0	0	0	0	0	0	0
Zotu458	gi|2259531857|emb|OW987883.1|	OW987883	Apiospora arundinis	ascomycete fungi	Eukaryota	agtgaatcatcgaatctttgaacgcacattgcgcccatcagtattctggtgggcatgcctgttcgagcgtcatttcaacccttaagcctagcttagtgttgggaatctgctgtactgcagttccttaaagacagtggcggagcggcggtagtcctctgagcgtagtaatttatttctcgcttttgtcaggctctgtcctcccgccataaaacccccaattctttagtggttgacctcggatcaggtaggaatacccgctgaacttaa	Zotu458	0	0	0	0	0	0	0	0	0	0	0	0	0	0	0	0	0	0	0	0	0	0	0	0	0	0	0	0	0	0	0	0	0	0	0	0	0	0	0	0	0	0
Zotu459	gi|1061246299|gb|KU724215.1|	KU724215	Peumus boldus	flowering plants	Eukaryota	ccgtgaaccatcgagtctttgaacgtaagttgcacccgaggcctcccgactgagggcatgtctgcctgagcgtcatgccaccctcgctatcccatggccatcgatgcggtgatgggtgacacagggattggccatccgtgtcaggctgtgtgcggttggcccgaaaatctggtaacggtgcatcacgacacgatttgtggtggttgagaggtgactcgtctctactcttaggtcgtgcccactgccccgcctcgcttaggcacacgcatgggacccaactttcccgttccggcgggtgatcgaaccgtgacccattttcaggtggggccaccctatgattttaa	Zotu459	0	0	0	0	0	0	0	0	0	0	0	0	0	0	0	0	0	0	0	0	0	0	0	0	0	0	0	0	0	0	0	0	0	0	0	0	0	0	0	0	0	0
Zotu460	gi|1589401626|gb|MK615737.1|	MK615737	Coffea canephora	eudicots	Eukaryota	ccgcgaaccatcgagtctttgaacgcaagttgcgcccgaagcctttaggccgagggcacgtctgcctgggcgtcacgcatcgcgtcgccacccccctcccgcgggggcggcggagactggcctcccgtgcccccgggcgcggccggcctaaacgcgagtcctcggcgggggacgtcacgactagtggtggttgagtccctcaactcgagtccttgtcgtgccgttagaccacccgccgcattcggggctccgacgaccctgaagagagttgctctcatctcgacggcgaccccaggtcaggcgggattacccgctgagtttaa	Zotu460	0	0	0	0	0	0	0	0	0	0	0	0	0	0	0	0	0	0	0	0	0	1	0	0	0	0	0	0	0	0	0	0	0	0	0	0	0	0	0	0	0	0
Zotu461	gi|1331391944|gb|MG215660.1|	MG215660	Triticum turgidum	monocots	Eukaryota	ccgtgaaccatcgagtctttgaacgcaagttgcgcccgaggccactcggccgagggcacgcctgcctgggcgtcacgccaaaacacgctcccaaccactctcaacgggaatcgggatgcggcatctggtccctcgtctctcaagggacggtggaccgaagattgggctgccggcgtaccgcgccggacacagcgcatggtgggcgtcctcgctttatcaatgcagtgcatccggcgcgcagctggcattatggcctttgaacgacccaacaaacgaagcgcacgtcgcttcgaccgcgaccccaggtcaggcgggactacccgctgagtttaa	Zotu461	0	0	0	0	0	0	0	0	0	0	0	0	0	0	0	0	0	0	0	0	0	0	0	0	0	0	0	0	1	1	0	0	0	0	0	0	0	0	0	0	0	0
Zotu462	gi|2257779998|gb|MZ656032.1|	MZ656032	Plantago lanceolata	eudicots	Eukaryota	ccgtgaaccatcgagtctttgaacgcaagttgcgcccgacgccttcgggctgagggcacgcctgcctgggcgtcacgcatcgcgtcgtcccctcccattccctcacgggtttggttatgggacggataatggcttcccgttagctcggttagcccaaaaaggatccctcatcgacggatgtcacaaccagtggtggttgaaagatcattggtgctgttgtgcttcaccctgtcgcttgctagggcatcgtcataaactaacggcgtgtaatgcgccttcgaccgcgaccccaggtcagacgggactacccgctgagtttaa	Zotu462	0	0	0	0	0	0	0	0	0	0	0	0	0	0	0	0	0	0	0	0	0	0	0	0	0	0	0	0	0	0	0	0	0	0	0	0	0	0	0	0	0	0
Zotu463	gi|1061246299|gb|KU724215.1|	KU724215	Peumus boldus	flowering plants	Eukaryota	ccgtgaaccatcgagtctttgaacgcaacttgcgcccgaggccacccggctgagggcacgtctgcctgggcgtcacgccaccctcgctaccccatggccgtcggtgcggtcatgggtgatgcggagattgggcatccgtgtcaagctgtgtgcagttggcccaaaaatccggtaatggtacggcacggcacgacgtgtggtgacgtgactcatctttgctcttatgtcgtgcccgctaccccgtctcgtttagccacaagcgtgggacccaactcgcccattctgacaggtgatcgaaccgcgaccctaggtcaggcggggccacccgctgagtttaa	Zotu463	0	0	0	0	0	0	0	0	0	0	0	0	0	0	0	0	0	0	0	0	0	0	0	0	0	0	0	0	0	0	0	0	0	0	0	0	0	0	0	0	0	0
Zotu464	gi|1061246299|gb|KU724215.1|	KU724215	Peumus boldus	flowering plants	Eukaryota	ccatgaaccatcgagtctttgaacgcaagttgcgcccgaggccacccggctgagggcacgtctgcctgggcgtcacgccaccctcgctaccccatggccgtcggtacggtcatgggtgactcggagattggccatccgtgtcaggctgtgtgtggttggcccaaaactctggtaacggtgctgcacggaacgacgtgtggtggttgagaagtgactcatctcagctcttacatcgtgcccgttgtcccgtcgcgtttagccacaagcatgggacccaactcgcccactcagatgggtgatcgaaccgcgaccccaggtcaggcggggccacccactgagtttaa	Zotu464	0	0	0	0	0	0	0	0	0	0	0	0	0	0	0	0	0	0	0	0	0	0	0	0	0	0	0	0	0	0	0	0	0	0	0	0	0	0	0	0	0	0
Zotu465	gi|2259526183|emb|OW986065.1|	OW986065	Sarocladium kiliense	ascomycete fungi	Eukaryota	agtgaatcatcgaatctttgaacgcacattgcgcccgccggcactccggcgggcatgcctgtccgagcgtcatttcaaccctcaggaccccctttcgggggggacctggtgctggggatcagcggcctccgggcccctgtcccccaaattgagtggcggtcgcgccgcagcctcccctgcgtagtagcacacctcgcaccggagagcggctcggccacgccgtgaaacccccaattttttaaggttgacctcggatcaggtaggaatacccgctgaacttaa	Zotu465	0	0	0	0	0	0	0	0	0	0	0	0	0	0	9	0	0	0	0	0	0	0	7	0	0	0	0	0	0	0	0	0	0	0	0	0	0	0	0	0	0	0
Zotu466	gi|2156818091|gb|OL672920.1|	OL672920	Sphagneticola trilobata	eudicots	Eukaryota	ccgtgaaccatcgagtttttgaacgcaagttgcgcccgaagcctttggctaagggcacgtctgcctgggcgtcacgtatcacgctgccccgcaaaaccatcccatacgagggatgtgtttggctggggcggatattggtctcccgtgcccacggtgtggttggcctaaatagaagtctcctcaggagagacgcatgactagtggtggttgataagattgtcggctcgagtcgtgtgtttttttgtcttgaggggatactcttaaactaccccggtgcgtcgtcttgttatgatgcttcgatcgcgaccccaggtcaggcgggactacccgctgagtttaa	Zotu466	0	0	0	0	0	0	0	0	0	0	0	0	0	0	0	0	0	1	0	0	0	0	0	0	0	0	0	0	0	0	0	0	0	0	0	0	0	0	0	0	0	0
Zotu467	gi|1061246299|gb|KU724215.1|	KU724215	Peumus boldus	flowering plants	Eukaryota	tcgtgaacgatcgagtctttgaacgcaagttgcgctcaaggccacccggctgagggcacgtctgcctgggcgtcacgccactctcgctaccccatggccgtcggtacggtcatgggtgacgcggagattggccatccatgtcaggctgtgtgcggttggcccaaaaatctggttacggtgcggcacggcacgacgtgtggtggttgagaggtgactcatctttgctcttacgtcgtgcccgctgccccaccgtgtttagccacaagcgtgggacccaactcgcccgttcagacgggtgatcaaaccgcgaccccaggtcaggtggggccacccgcttagtttaa	Zotu467	0	0	0	0	0	0	1	0	0	0	0	0	0	0	0	0	0	0	0	0	0	0	0	0	0	0	0	0	0	0	0	0	0	2	0	0	0	0	0	0	0	0
Zotu468	gi|641739993|gb|KJ543546.1|	KJ543546	Rheum officinale	eudicots	Eukaryota	ccgtgaaccatcgagtctttgaacgcaagttgcgcccgaagccttctggccgagggcacgtctgtctgggcgtcacgcaccgcgtcgcccccgccccctccggggggcaggggcggagactggccccccgtgcgccccggcgcgcggccggcctaaacgcaggccccgcggccgcgagaagccgcgacgattggtggtgtaccagcggccccgtgccgcgaagcatcgcgtcgcgtctcgcgcggccactgtgagtgccaaaagggccccgaccactgttgcgaccccagatcaggcgggactacccgctgagtttaa	Zotu468	0	0	0	0	0	0	0	0	0	0	0	0	0	0	0	0	0	0	0	0	0	0	0	0	0	0	0	0	0	0	0	0	0	0	0	0	0	0	0	0	0	0
Zotu469	gi|2249528647|gb|ON685468.1|	ON685468	Echinacea purpurea	eudicots	Eukaryota	ccgtgaaccatcgagtttttgaacgcaagttgcgcccgaagccatccggttgagggcacgtctgcctgggcgtcacgcatcacgttgcccccaaacatctatttagatgttctggttggggcggagattggtctcccgtgtcacttgcatggttgacctaaatatgagtctcctcacgagagacgcacggctagtggtggttgataacacagtcgtctcgtgccgtacgtttatgtttgtgagtgtctagacttgtgaaaaacctgacgcgtcgtcttcagatgatgcttcgatcgcgaccccaggtcaggcgggactacccgctgagtttaa	Zotu469	0	0	0	0	0	0	0	0	0	0	0	0	0	0	0	0	0	0	0	0	0	0	0	0	0	1	0	0	0	0	0	0	0	0	0	0	0	0	0	0	0	0
Zotu470	gi|1575793477|gb|MK087906.1|	MK087906	Cynara cardunculus var. scolymus	eudicots	Eukaryota	ccgtgaaccatcgagtttttgaacgcaagttgcgcccgaagccattcggccgagggcacgtctgcctgggcgtcacgcatcgcgtcgccccagaccacgactccccgatcgggattcgtttcgtctggggcggagactggtctcccgtgcctttggtgcggttggcctaaaaaggagtccccttcggcggacgcacggctagtggtggttgtcaaggccttcgtatcgagccgtgcgtcgggtgccgcaagggaagcgctctccaaagaccccaacgtgtcgtcctgcaacgacgcttcgaccgcgaccccaggtcaggcgggactacccgctgagtttaa	Zotu470	0	0	0	0	0	0	0	0	0	0	0	0	0	0	0	2	10	1	0	0	0	0	0	1	0	0	0	0	0	0	0	0	0	0	0	0	0	0	0	0	0	0
Zotu471	gi|1061246299|gb|KU724215.1|	KU724215	Peumus boldus	flowering plants	Eukaryota	ccgtgaaccatcgagtctttgaacgcaagttgcgcccgaggccacccggctgagggcacgtctgcctgggcgtcacgccaccctcgctaccccatggccgtcggtgcggtcatgggtgacgcggagattggccatccgtgtcaggctgtgtgcggttggcccaaaattttggtagcggtgcagcagggcacgacgtgtggtggttgagaggtgactcatctctgctcttacgtcgtgcccgctgccccgccgcgcttagccacaactgtgggacccaactcgcccgttcaaacgggtggtcgaaccgcgaccccaggtcaggcggggccacccgctgagtttga	Zotu471	0	0	0	0	0	0	0	0	1	0	0	0	0	0	0	0	0	0	0	0	0	0	0	0	0	0	0	0	0	0	0	0	0	1	0	0	0	0	0	0	0	0
Zotu472	gi|1441206402|gb|MH711468.1|	MH711468	Artemisia carvifolia	eudicots	Eukaryota	ccgtgaaccatcgagtttttgaacgcaagttgcgcccgaagccttttggccgagggcacgtctgcctgggcgtcacgcatcgcgtcgccccccacaattctctgtaaagggaactcgtgttttgggggcggataatggtctcccgtgctcatggcgtggttggccgaaataggagtcccttcgatggacgcacgaactagtggtggtcgtaaaaaccctcgtcttttgtttcgtgccgttagtcgcaagggaaactctaagaaaaccccaacgtgtcgtctcttgacgacgcttcgaccgcgaccccaggtcaggcgggactacccgctgagtttaa	Zotu472	0	0	0	0	0	0	0	0	0	0	0	0	0	0	0	0	0	0	0	0	0	0	0	0	0	0	0	0	0	0	0	0	0	0	0	0	0	0	0	0	0	0
Zotu473	gi|704356080|gb|KM034029.1|	KM034029	Blepharis scindica	eudicots	Eukaryota	ccgtgaaccatcgagtctttgaacgcaagttgcgcccgaagccatccggccgagggcacgtctgcctgggcgtcacgcatcgcgtcgccccccctccctccggggcggggggcggacactggcctcccgtgcgctcccgcgcgcggccggcccaaatgggatcccccggcgacgcgcgccgcgaccagtggtggttggttggacagcgctcagctcccttgctgtccgtcgcgccccgcgccgtcgtccggacgggcatcgcgaacgaccccgagcgcgccccccgggcgcctccgaccgcgaccccaggtcaggcgggatcacccgctgagtttaa	Zotu473	0	0	0	0	0	0	0	0	0	0	0	0	0	0	0	0	0	0	0	0	0	0	0	0	0	0	0	0	0	0	0	0	0	0	0	0	0	0	0	0	0	0
Zotu474	gi|2111364916|emb|OU500963.1|	OU500963	uncultured Aspergillus	ascomycete fungi	Eukaryota	agtgaatcatcgagtctttgaacgcacattgcgccccctggtattccggggggcatgcctgtccgagcgtcattgctgccctcaagcacggcttgtgtgttgggcccccgtcccccctcttttcgggggggacgggcccgaaaggcagcggcggcaccgtgtccggtcctcgagcgtatgggaagcaactcttttgtcacccgctcctgtaggtccggccggcggcctgcccaaccctcaatcaatcttttaaccaggttgacctcggatcaggtagggatacccgctgaacttaa	Zotu474	0	0	0	0	0	0	0	0	0	0	0	0	0	0	0	0	0	0	0	0	0	0	0	0	0	0	0	0	0	0	0	0	0	0	0	0	0	0	0	0	0	0
Zotu475	gi|2037151036|gb|MZ190973.1|	MZ190973	Withania somnifera	eudicots	Eukaryota	ccgtgaaccatcgagtctttgaacggaagttgctcccgtagccattaggccgagggcacgtttgcctgggcgtcacgcatcgcgtcgcccccatgccccgttcccgtggaaacgacagcggcggcatcacgggacggatacttgcctcccgtgcgcctagagctcactgctggcctaaatgcgagtccacgtcgacggacgtcacggcaagtggtggttgaaactcaactctcgtggtgccgcggctgctgcccgtcgtgcgtgcggtcttcgggacctttacagcgcttgggcactccgaccgcgacctcaggtcaggcaggattacccgctaagtttaa	Zotu475	0	0	0	0	0	0	0	0	0	0	0	0	0	0	0	0	0	0	0	0	0	0	0	0	0	0	0	0	0	0	0	0	0	0	0	0	0	0	0	0	0	0
Zotu476	gi|874518888|gb|KR532721.1|	KR532721	Wrightia coccinea;Wrightia laevis	eudicots	Eukaryota	ccgtgaaccatcgagtttttgaacgcaagttgcgcccgaggccatcaggccaagggcacgcctgcctgggcgtcacgtatcgcgtcgccctccccactcctcgccccggacgggacggggaacgcgggggagggcggaaactggcctcccgtgccttcgcgcggccggcctaaacccgggtccctcgctgcgggcgtcacgacgagtggtggttgaaaccctcaactcgaaagcgagtcgtgcgcgcgccccgcgagcgaggagaccgccagaccctgaggcgagcgagccccctgcgaggaccgctctccacgaccgcgaccccaggtcaggcggggctacccgctgagtttaa	Zotu476	0	0	0	0	0	0	0	0	0	0	0	0	0	0	0	0	0	0	0	1	1	0	0	0	0	0	0	0	0	0	0	0	0	0	0	0	0	0	0	0	0	0
Zotu477	gi|1061246299|gb|KU724215.1|	KU724215	Peumus boldus	flowering plants	Eukaryota	tcgtgaacgatcgagtctttgaacgcaagttgcgctcgaggccacccggctgagggcacgtctgcctgggcatcacgccactctcgctaccccatggccgtcggtacggtcatgggtgacgcggagattggccatccatgtcaggctgtgtgcggttggcccaaaaatctggttacggtgcggcacggcacgacgtgtggtggttgagaggtgactcatctttgctcttacgtcgtgcccgctggcccaccgtgtttagccacaagcgtgggacccaactcgcccgttcagacgggtgatcaaaccgcgaccccaggtcaggtggggccacccgcttagtttaa	Zotu477	0	0	0	0	0	0	0	0	0	0	0	0	0	0	0	0	0	0	0	0	0	0	0	0	0	0	0	0	0	0	0	0	0	0	0	0	0	0	0	0	0	0
Zotu478	gi|1061246299|gb|KU724215.1|	KU724215	Peumus boldus	flowering plants	Eukaryota	ccgtgaaccatcgagtctttgaacgcaagttgcgcccgaggccacccggctgagggcacgtctgcctgggcgtcacgccaccctcgctaccccatggccgtcggtgtggtcatgggtgacgcggagattggccatccgtgtcaggctgtgtgcggttggcccaaaattttggtagcggtgcagcagggcacgacgtgtggtggttgagaggtgactcatctctgctcttacgtcgtgcccgctgccccgccgcgcttagccacaactgtgggacccaactcgcccgttcaaacgggtggtcgaaccgcgaccccaggtcaggcggggccacccgctgagtttga	Zotu478	0	0	0	0	0	0	0	0	0	0	0	0	0	0	0	0	0	0	0	0	0	0	0	0	0	0	0	0	0	0	0	0	0	0	0	0	0	0	0	0	0	0
Zotu479	gi|1300997676|ref|NR_152486.1|	NR_152486	Cyberlindnera meyerae	budding yeasts	Eukaryota	gtgaatcatcgaatctttgaacgcatattgcgccctctggtattccggagggcatgcctgtttgagcgtcatttctctctcaaactctctgagtttggtattgagtgatactcttttcgagttaacttgaaatattgtggcaagagctgcttttagcaggtcttcttcgaactaacgtttctaggttctaccaattcgttttgtttgtgagaagctctctactagcgtccaggctcggcctaacaatctctcccaagtttgacctcaaatcaggtaggattacccgctgaacttaa	Zotu479	0	0	0	0	0	0	0	0	0	0	0	0	0	0	0	0	0	0	0	0	0	0	0	0	0	0	0	0	0	0	0	0	0	0	0	0	0	0	0	0	0	0
Zotu480	gi|2187126051|emb|OV702300.1|	OV702300	Avena sativa	monocots	Eukaryota	ccgtgaaccatcgagtttttgaacgcaagttgcgcccgaggccattcggccgagggcacgcctgcctgggcgtcacgctaaacacgctcccaaccccttacgggggaacaggatgcggcatttggctccccgtcacccaagggcggtgggccgaagatatggctgccggcgcatcgtgtcggacacagcgcgtggtgagcgtcctcgctatacttaccgcagtgtctccgacacatagccggcgtgatggcctagaatgacccttgtaacggtgcgcatgacgctccgaccgcgaccccaggtcaggcgggactacccgctgaatttaa	Zotu480	0	0	0	0	0	0	0	0	1	0	0	0	0	0	0	0	0	0	0	0	0	0	0	0	6	84	225	0	0	0	0	0	0	0	0	0	0	0	0	0	0	0
Zotu481	gi|675391295|gb|KJ803168.1|	KJ803168	Curcuma xanthorrhiza	monocots	Eukaryota	tcgtgaaccattgagtctttgaacgcaagttgtgcccgaggccttgtggtcgagggcacgcctgcttgggtgtcatgacatcgtcgcttttgctccatgcttcgtcggcattgagcgcggaagttggccccgtgtgccctcgggcacagtcggtcgaagagtgggtagtcggtaatcgtcgagcacgatggacgttggtcgtcgcgagcgagaactgaacgtcgtgtcctcgtcgttttgggatgagtcctccagagaccctgtgtgatgattgcggagtcgcgtgaaagcgccgcgtcaatcatttgcggccccaagtcaggcgagaccacccgccgagtttaa	Zotu481	0	0	0	0	0	0	0	0	0	0	0	0	0	0	0	0	0	0	0	0	0	0	0	0	0	0	0	0	0	0	0	0	0	0	0	0	0	0	0	0	0	0
Zotu482	gi|2037151036|gb|MZ190973.1|	MZ190973	Withania somnifera	eudicots	Eukaryota	ccgtgaaccatcgagtctttgaacgcaagttgcgcccgaagccattaggccgagggcacgtctgcctgggcgtcatgcatcgcgtcgtccctatcgcctcgctcccatggaaacggcagcggcggcttcgcgggatggatactggcctcccgtgctcctagagctcgcggctggcctaaatgcgagtccacgtcgacggacgtcgtggcaagtggtggttgaaactcaactctcgtggtgccgcggctgctgcccgtcgcgcgtgcggtctccgggacccttacagcgcttgggagctccgaccgcgaccccaggtcaggcgggattacccactgagtttaa	Zotu482	0	0	0	0	0	0	0	0	0	0	0	0	0	0	0	0	0	0	0	0	0	0	0	0	0	0	0	0	0	0	0	0	0	0	0	0	0	0	0	0	0	0
Zotu483	gi|571431182|gb|KF800288.1|	KF800288	uncultured eukaryote	eukaryotes	Eukaryota	ccgtgaaccatcgagtttttgaacgcaagttgcgcccgaggccttctggttgagggcacgcctgcctgggcgtcacgccaaaagacactctcaacccatccaaggggagggacgtggtgtttggcctcccgtgccgcaaggcacggtgggccgaagttgaggctgccggcataccgtgtcgggcaccgcacgtggtgggcgacttcaagttgttctcggtgcagcgtcccggcacgtagctagcgcattggccctaaggacccattgaccgtagcgcttaacgctcggaccgcgaccccaggtcaggcgggactacccgctgagtttaa	Zotu483	0	0	0	0	0	0	0	0	0	0	0	0	0	0	0	0	0	0	0	0	0	0	0	0	0	0	0	0	0	0	0	2	0	0	0	0	0	0	0	0	0	0
Zotu484	gi|2249528521|gb|ON685346.1|	ON685346	Silybum marianum	eudicots	Eukaryota	ccatgaaccatcgagttttttaacgcaagttgcgcccgaagccattcggccgagggcacgtctgcctgggcgtcacgcatcgcgtcgccccagaccacgccttccctacggggatgcgttcgtctggggcggagaatggtctcccgtgccgtcggcgcggttggcctaaaaaggagtccccttcgacggacgcatggctagtggtggttgttaaggccttcgtattgagtcgtgtgtcgttagcggcaagggaagcactctctaaagacccaacgcgtcgtctcgcgacgatgcttcgaccgcgaccccaggtcaggcgggactacccgctgagtttaa	Zotu484	1	0	11	0	0	0	0	0	15	0	0	0	0	0	0	1	1	0	2	1	35	0	0	0	2	11	30	10	11	41	0	0	0	1	0	4	0	0	0	0	0	0
Zotu485	gi|1391918594|gb|MF468201.1|	MF468201	Ocimum tenuiflorum	eudicots	Eukaryota	tcgtgaaccattgagtctttgaacgcaagttgtgcccgaggccttgtggccgagggcacgcctgcttgggtgtcatggcatcgtcgcctctgctcctccatgcctcgtcggttggtaggtgccgagcgcggaaattggccccgtgtgccctcgggcacagtcggccgaagagcgggtaaaagtcggcagtcgcggggcacgacgggtgttggtcgccgtgagcgggaacagaacgtcgtccccgtcgttttcggactgaattcctcaagagaccctgcgtgattgcggcaccgggcagcgaatgaaagaaagcgcgccgtgctgcccgtcatcaacttgtggccccaagtcaggcgaggccacccgccgaatttaa	Zotu485	0	0	0	0	0	0	0	0	0	0	0	0	0	0	0	0	0	0	0	0	0	0	0	0	0	0	0	0	0	0	0	0	0	0	0	0	0	0	0	0	0	0
Zotu486	gi|1061246299|gb|KU724215.1|	KU724215	Peumus boldus	flowering plants	Eukaryota	ccgtgaaccatcgagtctttcaacgcaagttgcgcccgaggccactcggctgagggcacgtctgcctggatgtcacgccaccctcgctaccccatggccgtcggtacgatcatgggtgacgcggagattggccatccgtgtctggctgtgtgcagttggcaaaaaaatctggtaacggtgcggcaaggcacgacgtttggtggttgagaggtgactcatctctgctcttgcgtcgtgcccgctgccccgccgcgtttagccacaagcaagggacccaactcgctcgttcagacgggtgatcgaaccgcgaccccaggtcaggcggggccacccgctgagtttaa	Zotu486	0	0	0	0	0	0	0	0	0	0	0	0	0	0	0	0	0	0	0	0	0	0	0	0	0	0	0	0	0	0	0	0	0	0	0	0	0	0	0	0	0	0
Zotu487	gi|1331051818|gb|MG237664.1|	MG237664	Ribes hudsonianum	eudicots	Eukaryota	ccgtgaaccatcgagtttttgaacgcaagttgcgcctgaagccattcggccgaaggcacgtctgcctgggcgtcacgtacccaatcgctcccccaaacctcccacatttttaccgatttgtggatggctcggagggcggagattggcctcccgtgctgtaacggcgcggatggcctaaaagcaaagcatcgagcgacgaaaacgtcacgacaagtggtggttgataaagccctagcggcagcctcatcgtgtcgtgtgcgtccagtcgcgttcgatagcacaacgacccctacacgtctcgacgaattctgtcgcgaccccaggtcaggcgggactacccgctgagtttaa	Zotu487	0	0	0	0	0	0	0	0	0	0	0	0	0	0	0	0	0	0	0	0	0	0	0	0	0	0	0	0	0	0	0	0	0	0	0	0	0	0	0	0	0	0
Zotu488	gi|2221066200|gb|ON197313.1|	ON197313	Raphanus sativus	eudicots	Eukaryota	ccgtgaaccatcgagtctttgaacgcaagttgcgccccaagccttctggccgagggcacgtctgcctgggtgtcacaaatcgtcgtccccccatcctctcgaggatataggacggaagctggtctcccgtgtgttaccgcacgcggttggccaaaatccgagctaaggatgccaggagcgtcttgacatgcggtggtgaattcaatctcctcgtcatatcgtcggtcgttccggtccaaaagctctcgatgacccaaagtcctcaacgcgaccccaggtcaggcgggatcacccgctgagtttaa	Zotu488	1	0	1	0	0	1	0	0	0	0	0	0	0	0	0	0	1	0	0	0	0	0	0	0	0	0	6	0	0	0	0	0	0	1	0	0	0	0	0	0	0	0
Zotu489	gi|1552063697|gb|MH547545.1|	MH547545	Tribulus terrestris	eudicots	Eukaryota	ccgtgaaccatcgactctttgaacgcaagttgcgcctgaagccactaggccgagggcacgtctacttgggtgtcacgcatcgtcgcccaacccccctcgtgctttggccgaggggggggcggaaattggtctcctgtttgcctagccaagcggttggcccaaattcaagtcctcggcactggcgctcgccgaccaacggtggtgtaacaacctctcggaggcacgtcgcgggcgcccttgtgatcctgaggcactcacggaccctctgcacgacagtgctcatgacgcgaccccaggtcaggcgggatcacccgctgagcttaa	Zotu489	0	0	0	0	0	0	0	0	0	0	0	0	0	0	0	0	0	0	0	0	0	0	0	0	0	0	0	0	0	0	0	0	0	0	0	0	0	0	0	0	0	0
Zotu490	gi|1061246299|gb|KU724215.1|	KU724215	Peumus boldus	flowering plants	Eukaryota	ccatgaaccatcgagtctttgaacgcaagttgcgcccgaggccacccggctgagggcacgtctgcctgtgcgtcacgccaccctcgctaccccatggctgtcagtgcggtcatgggtgacgcggagattggccatccatgtcaggctgtgtgcggttggcccaaaaatctggtaacggtgcagcatagcacgacgtgtggtggttgagaggtgactcatctctgctcttacgtcatgcccgctgccccgccgcgtttagccacaagcgtaggacccaactcgcccattcagacaggtgatcgaaccgcgaccccaggtcaggcggggccacccgttgagtttaa	Zotu490	0	0	0	0	0	0	2	0	0	0	0	0	0	0	0	0	0	0	0	0	0	0	0	0	0	0	0	0	0	0	0	0	0	0	0	0	0	0	0	0	0	0
Zotu491	gi|2259401218|emb|OW839097.1|	OW839097	uncultured fungus	fungi	Eukaryota	ccgtgaaccatcgagtttttgaacgcaagttgcgcccgaagccattcggctgagggcacgtctgcctgggcgtcacgcatcgcgtcgctcccccaacatttcctttgagatgctttggacgggagcggatattggcctcccgtttttaccgagcggttggccaaaataaaggcacctattgacgggcgcaagactattggtgacaaaaccatgaaatctgttgcgtgtctcatcaaaaggttgcttattgacccaacgcgttgtcttctgatgacgcttcgaccgcgaccccaggtcaggcgggactacccgctgagtttaa	Zotu491	0	0	0	0	0	0	0	0	0	0	0	1	0	0	0	0	0	0	0	0	0	0	0	0	0	0	0	0	0	0	0	0	0	0	0	0	0	0	0	0	0	0
Zotu492	gi|1822024303|gb|MT218413.1|	MT218413	Didymella glomerata	ascomycete fungi	Eukaryota	agtgaatcatcgaatctttgaacgcacattgcgccccttggtattccatggggcatgcctgttcgagcgtcatttgtaccttcaagctttgcttggtgttgggtgtttgtctcgcctctgcgcgcagactcgcctcaaaacaattggcagccggcgtattgatttcggagcgcagtacatctcgcgctttgcactcacaacgacggcgtccaaaagtacatttttacactcttgacctcggatcaggtagggatacccgctgaacttaa	Zotu492	0	0	0	0	0	0	0	0	0	0	0	0	0	0	0	0	0	0	0	0	0	0	0	0	0	0	0	0	0	0	0	0	0	0	0	0	0	0	0	0	0	0
Zotu493	gi|1061246299|gb|KU724215.1|	KU724215	Peumus boldus	flowering plants	Eukaryota	tcgtgaaccattgagtctttgaatgcaagttgcgtccgaggccacccgactgagggcacgtctgcctgagagtcacgccaccctcactaccccatggccgtcggtgcggtcatgggtgacgcggagattggccatctgtgtcaggttgtgtgcggttggcccaaaaatctggtaacggtgcggcacgacacgacgtgtggtggttgagaggtgactcatctctgctcttacgtcgtacccgctgccccgccgcgtttagccacaagtgtgggacccaactcgcccgttcagacaggtgatcgaaccgcgaccccaggtcaagcgaggccacctgctgagtttaa	Zotu493	0	0	0	0	0	0	0	0	0	0	0	0	0	0	0	0	0	0	0	0	0	0	0	0	0	0	0	0	0	0	0	0	0	0	0	0	0	0	0	0	0	0
Zotu494	gi|1061246299|gb|KU724215.1|	KU724215	Peumus boldus	flowering plants	Eukaryota	ccgtgaaccatcgagtctttgaacgtaacttgcgcccgaggccacccggctgagggcacgtctgcctgggcgtcacgccaccctcgctaccccatggccgtcggtgcggtcatgggtgatgcggagattggccatccgtgtcaagctgtgtgcagttggcccaaaaatccggtaacggtacggcacggcacgacgtgtggtgacgtgactcatctttgctcttatgtcgtgcccgctaccccgtctcgtttagccacaagcgtgggacccaactcgcccattctgacaggtgatcgaaccgcgaccctaggtcaggcggggccacccgctgagtttaa	Zotu494	0	0	0	0	0	0	1	0	0	0	0	0	0	0	0	0	0	0	0	0	0	0	0	0	0	0	0	0	0	0	0	0	0	0	0	0	0	0	0	0	0	0
Zotu495	gi|1179012099|gb|KY935289.1|	KY935289	uncultured eukaryote	eukaryotes	Eukaryota	ccgcgaaccatcgagtctttgaacgcaagttgcgcccaaagcctttcggccgagggcacgtctgcctgggtgtcacgcaacatcgctcccaacccatttgggtgcggaatatggcctcccgtgcgatctgctctcgcggttggccgaaaagaatggtccgaggctgcgaatgccgcgacaatcggtggttgtaagaccctcgtacacggtcgcgtgcacgcgtgccttcggataacgagacccctttgcgtcctctgtggcacgctcacttcgcgaccccaggtcaggcgggattacccgctgagtttaa	Zotu495	0	0	0	0	0	0	0	0	0	0	0	0	0	0	2	0	0	0	0	1	0	0	0	0	0	0	0	0	0	0	0	0	0	0	0	0	0	0	0	0	0	0
Zotu496	gi|1181060821|gb|KX832023.1|	KX832023	Curcuma longa	monocots	Eukaryota	tcgtgaaccattgagtctttgaacgcaagttgtgcccgaggccttgtggtcgagggcacgcctgcttgggcgtcatggcatcgtcgcttttgctccatgctttgtcggcattgagcgcggaagttggccccgtgtgccctctcgggcacagtcggtcgaagagcgggtagtcggtaatcgtcgagcacgatggacgttggtcgtcgcgagcgagaactgaacgtcgtcctcgtcgttttgggatgagccctcaagagaccctgtgtgattgatgattgcggagccgcgcgaaagcaccgcgtcaatcatttgcggccccaagtcaggcgagaccacccgccgagtttaa	Zotu496	0	0	0	0	0	0	0	0	0	0	0	0	0	0	0	0	0	0	0	0	0	0	0	0	0	0	0	0	0	0	0	0	0	0	0	0	0	0	0	0	0	0
Zotu497	gi|1178173414|gb|KY931979.1|	KY931979	uncultured eukaryote	eukaryotes	Eukaryota	ccgtgaaccatcgagtttttgaacgcaagttgcgcccgaggccactcggccgagggcacgcctgcctgggcgtcacgccaaaacacgctcccaaccactctcaacgggaatcgggatgcggcatctggtccctcgtctctcaagggacggtggaccgaagattgggctgccggcgtaccgcgccggacacagcgcatggtgggcgtcctcgctttatcaatgcagtgcatccggcgcgcagctggcattatgacctttgaacgacccaacaaacgaagcgcacgtcgcttcgaccgcgaccccaggtcaggcgggactacccgctgagtttaa	Zotu497	0	0	0	0	0	0	0	0	0	0	0	0	0	0	0	0	0	0	0	0	0	0	0	0	0	0	0	0	0	1	0	0	0	0	0	0	0	0	0	0	0	0
Zotu498	gi|1061246299|gb|KU724215.1|	KU724215	Peumus boldus	flowering plants	Eukaryota	tcgtgaaccatcgagtctttgaacgcaagttgcgcaaaaggccacccggctgagggcacgtctgtctgggcgtcaggccactctcgctaccccatggccgtcggtgcggtcatgggtgacgcggagattggccattcgtgttaggcagtgtgcggttggcccaaaaatctggtaacggtgcggcatggcacgacgtgtggtggttgagaggtgactcatctctgctctaacgtcgtgctcgctgccccgccgcgtttagccacaaacgtgggacccaactcgcccgttcagacgggtgatcgaaccgcgaccccaggtcaggcggggccacccgctgagtttaa	Zotu498	0	0	0	0	0	0	0	0	0	0	0	0	0	0	0	0	0	0	0	0	0	0	0	0	0	0	0	0	0	0	0	0	0	0	0	0	0	0	0	0	0	0
Zotu499	gi|1061246299|gb|KU724215.1|	KU724215	Peumus boldus	flowering plants	Eukaryota	ccgtgaaccatcgagtctttgaacgcaagttgcgcacgaggccacccggctgagggcacgtcttcctgggcgtcacgccaccctcgctaccccacggtcgtcggttcggtcatgggtgacgcggagattggccatccgagtcaggctgtgtgcggttggcccaaaaatctggtaacggtgcggcacgacacgacgtgtggtggttgagaggtgactcatctctgctcttacgtcgtgcccgctggcccgccgcgtttagccacaaacgtgggacccaactcgccctttcagacgggtgatcgaaccgcaaccccaggtcaggcggggccacccgctgagtttaa	Zotu499	0	0	0	0	0	0	0	0	0	0	0	0	0	0	0	0	0	0	0	0	0	0	0	0	0	0	0	0	0	0	0	0	0	0	1	0	0	0	0	0	0	0
Zotu500	gi|1061246299|gb|KU724215.1|	KU724215	Peumus boldus	flowering plants	Eukaryota	ccgtgaaccatcgagtctttgaacgcaagttgcgcctgaggccacccggctgagggcacgtctgcctgggcgtcacgccaccctcgctaccccatggccgtcggtgcggtcatgggtggcgcggagattggccatccgtgtcaggctgtgagcggttggcccaaaaatctggtagcggtgcggcacggcacgacgtgtggtggttgagaggtgactcatctctgcacttacgtcgtgcccgctgctccgccggacccaactcgcccgttcaaacgggtgatcgaaccgcgaccccaggtcaggcggggccacccgctgagtttaa	Zotu500	0	0	0	0	0	0	0	0	0	0	0	0	0	0	0	0	0	0	0	0	0	0	0	0	0	0	0	0	0	0	0	0	0	0	0	2	0	0	0	0	0	0
Zotu501	gi|1508016016|gb|MG827900.1|	MG827900	uncultured fungus	fungi	Eukaryota	agtgaatcatcgaatctttgaacgcacattgcacctctcggtattccgggaggtatgcctgttcgagcgtcatttgtaccctcaagctttgcttggtgttgggtgtttgttccgcctttgcgtgtgaactcgccttaaaacaattggcagccggcgtacttgtttcggagcgcagcacattttgcgccttggatcaatgtacatcagcacccaagaagccttatttaacgctcttgacctcggatcaggtagggatacccgctgaacttaa	Zotu501	0	0	0	0	0	0	0	0	0	0	0	0	0	0	0	0	0	0	0	0	0	0	0	0	0	0	0	0	0	0	0	0	0	0	0	0	0	0	0	0	0	0
Zotu502	gi|1061246299|gb|KU724215.1|	KU724215	Peumus boldus	flowering plants	Eukaryota	ccgtgaaccatcgagtctttgaacgcaagttgcgcccgaggccacccggctgagggcacgtctgcctgggcgtcacgccaccctcgctaccccatggccgtcggtgcggtcatgggtggcgcggagattggccatccgtgtcgggctgtgagcggttggcccaaaaatctggtagcggtgcggcacggcacgacgtgtggtggttgagaggtgactcatctctgctcttacgtcgtgcccgctgccccgccgcgcttagccacaagcgtgggacccaactcgcccgttcaaacgggtgatcgaaccgcgaccccaggtcaggcgtggccacccgctgagtttaa	Zotu502	0	0	0	0	0	0	0	0	0	0	0	0	0	0	0	0	0	0	0	0	0	0	0	0	0	0	0	0	0	0	0	0	0	0	0	1	0	0	0	0	0	0
Zotu503	gi|2170416021|gb|OM021430.1|	OM021430	Amaranthus sp. UNKAR8086	eudicots	Eukaryota	ccgtgaaccatcgagtttttgaacgcaagttgcgcccgaagccttcggccagggcacgtctgcctgggcgtcacgcactgcgtctcccccaacccacctagctgtgggaggggcgaggaggatggtctcccatgcctcaccgggcgtggatggcctaaaacaggagcccacggtttcgagctgctgcggcgattggtggtgtgcaaggcctagcctagaatgcaatcgcgtcgcacagtgcgttgaccttgtggccttgaggaccctagagcgttgcccgagggcgaccaaccactgcgaccccaggtcaggcgggactacccgctgagtttaa	Zotu503	0	0	0	0	0	0	0	0	0	0	0	0	0	0	0	2	1	0	0	0	0	0	0	0	0	0	0	0	0	0	0	0	0	0	0	0	0	0	1	0	0	0
Zotu504	gi|1061246299|gb|KU724215.1|	KU724215	Peumus boldus	flowering plants	Eukaryota	ccgtgaaccatcgagtctctgaacgcaagaggctacccggctgagggcacgtctgcctgggcgtcacgccaccctcgctaccccatggccgtcggtgcggtcatgggtgatgcggcgattggccatccgtgtcaggctgtgtgcggttggcccaaaaatctggtagcggtgcggcacggcacgacgtgtggtggttgagaggtgactcatctctgctcttatgtcgtgcccgctgtcccgccgcgcttagccacaagcgtgggacccaactcaccagttcaaacgggtgatcgaaccgcgaccctaggtcaggctgggccacccgctgagtttaa	Zotu504	0	0	0	0	0	0	0	0	0	0	0	0	0	0	0	0	0	0	0	0	0	0	0	0	0	0	0	0	0	0	0	0	0	0	0	0	0	0	0	0	0	1
Zotu505	gi|1061246299|gb|KU724215.1|	KU724215	Peumus boldus	flowering plants	Eukaryota	tcgtgaaccattgagtctttgaatgcaagttgcgtccgaggccacccgactgagggcacgtctgcctgagagtcacgccaccctcactaccccatggccgtcggtgcggtcatgggtgacgcggagattggccatctgtgtcaggttgtgtgcggttggcccaaaaatctggtaacggtgcggcacgacacgacgtgtggtggttgagaggtgactcatctctgctcttacgtcgtacccgctgccccgccgcgtttagccacaagtgtgggacccaactcgcccgttcagacaggtgatcgaaccgcgaccccaggtcaggcgaggccacctgctgagtttaa	Zotu505	0	0	0	0	0	0	0	0	0	0	0	0	0	0	0	0	0	0	0	0	0	0	0	0	0	0	0	0	0	0	0	0	0	1	0	0	0	0	0	0	0	0
Zotu506	gi|1878287778|gb|MN762048.1|	MN762048	Carex deqinensis	monocots	Eukaryota	ccgtgaaccatcgagtctttgaacgcaagttgcgcccaagggaccctcccgagggcacgcctgcctcatgggcgttagaagcccatccacgctcggttgcctgactaagggcaaaagatgcggacattggccctccgagccgtgaggcgcggtgggcctaagtgtgcggccgtcgtacgtggccgggagcggcgagtggtgggctactgcgcacgtcaccccgcgccccgtaccgacgcagggccttgtgcgacccctaacgaggagcatgccgttgcggcttctgctgcgcggcgccttcggaccgataccccaggtcaggcggggctacccgccgagtttaa	Zotu506	0	0	0	0	0	0	0	0	0	0	0	0	0	0	0	0	0	0	0	0	0	0	0	0	0	0	0	0	0	0	0	0	0	0	0	0	0	0	0	0	0	0
Zotu507	gi|1817915736|gb|MN242048.1|	MN242048	Camellia sinensis	eudicots	Eukaryota	ccgcgaaccatcgagtctttgaacgcaagttgcgcccgaagccattaggttgagggcacgcctgcctgggcgtctcacgttgcgtcgcccgcgccccctcaccccgcgaaggggggaagaagggctgcgggcggatgttggccccccgcgcgcgcccgcgcgcggtcggcccaaaagcgagtcccccgcgaccgacgacgcgtcgcgacgagtggtggttgacaaaccgttgcgtcgcctcgcgcgcgtccggtccgtcgcgggaggcctgtcatgaccctatcgcgccgccgccagggcgctccgatcgcgaccccaggtcaggcgggattacccgctgagtttaa	Zotu507	0	0	0	0	0	0	0	0	0	0	0	0	0	0	0	0	0	0	0	0	0	0	0	0	0	0	0	0	0	1	0	0	1	0	0	0	0	0	0	0	0	0
Zotu508	gi|1026284628|gb|KX165560.1|	KX165560	Bromus sterilis	monocots	Eukaryota	ccgcgaaccatcgagtctttgaacgcaagttgcgcccgaggccactcggtcgagggcacgcctgcctgggcgtcacgccaaaacacgcttccaaccccctcatcggggatcgggatgcggcatatggcccctcgtctcgcaagggacggtgagccgaagatcgggctgccgacgtatcgtgtcggacacagcgcatggtgggcgtctttgctttatctgcgcagtgcattcgatgcgtagccgcatgatggcctaaaaaagacccaactaacggagcgcgtgtcgcttcgatcgcgaccccaggtcaggcgggactacccgctgagtttaa	Zotu508	0	0	11	0	0	0	0	0	0	1	0	0	0	0	0	0	0	0	0	0	0	0	0	0	0	0	0	0	0	0	0	0	0	0	0	0	0	0	0	0	0	0
Zotu509	gi|2249528572|gb|ON685393.1|	ON685393	Tanacetum parthenium	eudicots	Eukaryota	ccgtgaaccatcgagtttttgaacgcaagttgcgcccgaagccttttggccgagggcacgtctgcctgggcgtcacgcatcgcgtcgcccccaacaaatctttgttgggggcggatattggtctcccgtgctcatggtgtggttggccaaaataggagtcccttcgatggatgcacgaactagtggtggtcgtaaaaaccctcgttctttgttctgtgttagtcgcaaggaaaaactcttcaaataccctaatgtgttgtcttcggatgacgcttcgaccgcgaccccaggtcaggcgggactacccgctgagtttaa	Zotu509	0	0	0	0	0	0	0	0	0	0	0	0	0	0	0	1	0	0	0	0	0	0	0	0	0	0	0	0	0	0	0	0	0	0	0	0	0	0	0	0	0	0
Zotu510	gi|1061246299|gb|KU724215.1|	KU724215	Peumus boldus	flowering plants	Eukaryota	ccgtgaaccatcgagtctttgaacgcaagttgcgcccgaggccacccggctgagggcacgtctgcctgggcgtcacgccaccctcactaccccatggccgtcggtgcggtcatgggtgacgcggagattggccatccgtgtcaagctgtgagcggttggcccaaaaatctggtagcagtgcggcacggaacgacgtgtggtggttgagaggtgactcaactctactcttacgtcgtgcccgctgccccgccgcgcttagccacaacgtgggacccaactcgcccgttcaaatgggtgatcgaaccgcgaccccaggtcaagcggggccacccgctgagtttaa	Zotu510	0	0	0	0	0	0	0	0	0	0	0	0	0	0	0	0	0	0	0	0	0	0	0	0	0	0	0	0	0	0	0	0	0	0	0	1	0	0	0	0	0	0
Zotu511	gi|1552063697|gb|MH547545.1|	MH547545	Tribulus terrestris	eudicots	Eukaryota	ccgtgaaccatcgagtctttgaacgcaagttgcacccgaagccactaggccgagggcacgtctgcctgggtgtcacgcatcgtcgccccaacccccctcgtgctttggccgaggggcgggcggaaattagtctcccgtttgcctagccaagcggttggcccaaattcgagtactcggcaccggcgctcgccgaccaacggtggtgtaacaacctctcggaggcacgtcgcgggcgcctttgcgatcctgaggcactcacggaccctgcgcacggcagtgctcatgacgcgaccccaggtcaggcaggatcacccgctgagcttaa	Zotu511	0	0	0	0	0	0	0	0	0	0	0	0	0	0	1	0	0	0	0	0	0	0	0	0	0	0	0	0	0	0	0	0	0	0	0	0	0	0	0	0	0	0
Zotu512	gi|1026286883|gb|KX167815.1|	KX167815	Mercurialis annua	eudicots	Eukaryota	ccgtgaatcatcgagtttttgaacgcaagttgcgcccgaagcctttcggccaagggcacgcctgcctgggtgtcacgcatacgtcgccccatcctctcgacacctcgggagtcatgggagcagaagttggcctcctgtgtgccttgcgcatgtggttggcccaaaatgcatgttcgcggcaaatgatagccatgacgatcggtggttgtaaagaccctctgaaaaagtcgtgcgctgttcttagacgtcgggacattccttgaccctagggcgtcctcagggcgcgctccgaccgcgaccccaggtcaggcgggactacccgctgagtttaa	Zotu512	0	0	0	0	0	0	0	0	0	0	0	0	0	0	0	0	0	0	0	0	0	0	0	0	0	0	0	0	0	0	0	0	0	0	0	0	0	0	0	0	0	0
Zotu513	gi|1489856305|gb|MH669232.1|	MH669232	Arctium lappa	eudicots	Eukaryota	ccgtgaaccatcgagtttttgaacgcaagttgcgcccgaagccattcggccgagggcacgtctgcctgggcgtcacgcatcgcgtcgcccccgaccacgcctccccagtggggatgcgtgtcgtttggggcggagactggtctcccgtgcccatggtgcggttggcctaaaaaggagtcccctttgacggacgcacggctagtggtggttgtcaaggccttcgtatcgagccgtgcggacgcaagggaagcgctctccaatgaccccaacgtgtcgtcttgcaacgacgcttcgaccgtgaccccaggtcaggcgggactacccgctgagtttaa	Zotu513	5	0	36	1	0	2	0	0	1	94	0	60	0	0	0	1	0	0	0	0	5	0	0	0	0	0	1	0	0	3	0	0	0	0	0	0	0	0	0	0	0	0
Zotu514	gi|1061246299|gb|KU724215.1|	KU724215	Peumus boldus	flowering plants	Eukaryota	ccgtgaaccatcgagtctttcaacgcaagttgcgcccgaggccactcggctgagggcacgtctgcctggatgtcacgccaccctcgctaccccatggccgtcggtacgatcatgggtgacgcggagattggccatccgtgtctggctgtgtgcagttggcaaaaaaatctggtaacggtgcggcaaggcacgacgtttggtggttgagaggtgactcatctctgctcttacgtcgtgcccgctgccccgccgcgtttagccacaagcaagggacccaactcgctcgttcagacgggtgatcgaaccgcgaccccaggtcaggcggggccacccgctgagtttaa	Zotu514	0	0	0	0	0	0	0	0	0	0	0	0	0	0	0	0	0	0	0	0	0	0	0	0	0	0	0	0	0	0	0	0	0	1	0	0	0	0	0	0	0	0
Zotu515	gi|1061246299|gb|KU724215.1|	KU724215	Peumus boldus	flowering plants	Eukaryota	tcgtgaaccatcgagtctttgaacgcaagttgcgcaaaaggccacccggctgagggcacgtctgtctgggcgacaagccactctcgctaccccatggccgtcggtgcggtcatgggtgacgtggagattggccattcgtgttaggctgtgtgcggttggcccaaaaatctggtaacggtgcggcatggcacgacgtgtggtggttgagaggtgactcatctctgctctaacgtcgtgctcgctgccccgccgcgtttagccacaaacgtgggacccaactcgcccgttcagacgggtgatcgaaccgcgaccccaggtcaggcggggccacccgctgagtttaa	Zotu515	0	0	0	0	0	0	0	0	0	0	0	0	0	0	0	0	0	0	0	0	0	0	0	0	0	0	0	0	0	0	0	0	0	0	0	0	0	0	0	0	0	0
Zotu516	gi|1567426014|dbj|LC438866.1|	LC438866	Terminalia bellirica	eudicots	Eukaryota	ccgtgaaccatcgagtctttgaacgcaagttgcgcccgaagcctcggctgagggcacgtctgcctgggtgtcacacatcgcgttgcctccagatcctccacccctcgaccgttgcggtgatgatccggatgcggaagctggcctcccgtgaccgcgcgtcgcggatggccaaaacacgtgctgggggaagcgaagcgccacggcattcggtggtcgatctaagccccagaagcagtgccggcggtggccgcatatgtccccagcccacgaccctaaacgttaaccgacgcgacctcaggtcaggcggggctacccgctgagtttaa	Zotu516	0	0	0	0	0	0	0	0	0	0	0	0	0	0	0	0	0	0	0	0	0	0	0	0	0	0	0	0	0	0	0	0	0	0	0	0	0	0	0	0	0	0
Zotu517	gi|1061246299|gb|KU724215.1|	KU724215	Peumus boldus	flowering plants	Eukaryota	tcgtgaacgatcgagtctttgaacgcaagttacgctcgaggccacccggctgagggcacgtctgcctgggcgtcacgccactctcgctaccccatggccgtcggtacggtcatgggtgacgcggagattggccatccatgtcagtctgtgtgcggttggcccaaaaatctggttacggtgcggcacggcacgacgtgtggtggttgagaggtgactcatctttgctcttacgtcgtgcccgctgccccaccgtgtttagccacaagcgtgggacccaactcgcccgttcagacgggtgatcaaaccgcgaccccaggtcaggtggggccacccgcttagtttaa	Zotu517	0	0	0	0	0	0	0	0	0	0	0	0	0	0	0	0	0	0	0	0	0	0	0	0	0	0	0	0	0	0	0	0	0	0	0	0	0	0	0	0	0	0
Zotu518	gi|2159204637|emb|OU943039.1|	OU943039	uncultured fungus	fungi	Eukaryota	ccgtgaaccatcgagtctttgaacgcaagttgcgcccgaagccattaggccgagggcacgcctgcctgggcgtcacatgtcgttgccccaccttctcttctctttcgagagttttttgggacggatgatggcctcccgtgtgcttagtcatgcggttggcataaaaaccaagtcctcggcgaacatgccacaacaatcggtggtttgcaaaacctcggtggcctgtcgtgtgcgtttatcgtgtgaggtctcccattcccccttgcgcatcgctttgacgatgcttacaacgcgaccccaggtcaggcggggttacccgctgaatttaa	Zotu518	0	0	0	0	0	0	0	0	0	0	0	0	0	0	0	0	0	0	0	0	0	0	0	0	0	0	0	0	0	0	0	0	0	0	0	0	0	0	0	0	0	1
Zotu519	gi|2124737340|gb|OK638019.1|	OK638019	Sesbania cannabina	eudicots	Eukaryota	ccgtgaaccatcgagtctttgaacgcaagttgcgcccgaagccattaggccgagggcacgcctgcctgggtgtcacacatcgttgccccaatgccaaccacacgcacacgtgtgtgtgtgttgtgtcatgtcgtgcggggtggaagctggcctcccatgggcgaggcctcgtggatggctgaaaattgagcccttggtgcgttctgtgccatgacatccggtggatgagtcatcacatgctcgagaccgatcatgcacaaacacacctatttttggctcctacaataacccacacgcgtcctatttcagaggaacgctcttaacgagacctcaggtcaggcggggctacccgctgagtttaa	Zotu519	0	0	0	0	0	0	0	0	0	0	0	0	0	0	0	0	0	0	0	0	0	0	0	0	0	0	0	0	0	0	0	0	0	0	0	0	0	0	0	0	0	0
Zotu520	gi|2259046349|emb|OW982339.1|	OW982339	Aspergillus tritici	ascomycete fungi	Eukaryota	agtgaatcatcgagtctttgaacgcacattgcgccccctggtattccggggggcatgcctgtccgagcgtcattgctgccctcaagcacggcttgtgtgttgggccccgtccccggtacccccggggacgggcccgaaaggcagcggcggcaccgcgtccggtcctcgagcgtatggggctttgtcacccgctctgcaggcccggccggcgccagccgaccaacccaaccattttctacaggttgacctcggatcaggtagggatacccgctgaacttaa	Zotu520	0	0	0	0	0	0	0	0	0	0	0	0	0	0	0	0	0	0	0	0	0	0	0	0	0	0	0	0	0	0	0	0	0	0	0	0	0	0	0	0	0	0
Zotu521	gi|1552063697|gb|MH547545.1|	MH547545	Tribulus terrestris	eudicots	Eukaryota	ccgtgaaccatcgagtctttgaacgcaagttgcgcccgaagccactaggccgagggcacgtctgcctgggtgtcacgcatcgtcgccccaacccccctcgtgctttggccaaggggcgggcagaaattggtctcccgtttgcctagcccagcggttggcccaaattcgagtcctcggcaccggcgctcgccgaccaacggtggtgtaacaacctctcggaggcacgtcgcgggcgcccttgcagtcctgaggcactcacggaccctgcgcacgatagtgctcatgacgcgaccccaggtcaggcgggatcacccgctgagcttaa	Zotu521	0	0	0	0	0	0	0	0	0	0	0	0	0	0	0	0	0	0	0	0	0	0	0	0	0	0	0	0	0	0	0	0	0	0	0	0	0	0	0	0	0	0
Zotu522	gi|1061246299|gb|KU724215.1|	KU724215	Peumus boldus	flowering plants	Eukaryota	ccgtgaaccatcgagtctttgaacgcaagttgcgcccgaggccacccggctgagggcacgtctgcctgggcgtcacgccacccgcgcaaccccatggccgtcggtgcggtcatgggtgacgcggagattggccatccgtgtcaggctgtgtgcggttggcccaaaattttggtagcggtgcagcagggcacgacgtgtggtggttgagaggtgactcatctctgctcttacgtcgtgcccgctgccccgccgcgcttagccacaactgtgggacccaactcgcccgttcaaacgggtgatcgaaccgcgaccccaggtcaggcggggccacccgctgagtttga	Zotu522	0	0	0	0	0	0	0	0	0	0	0	0	0	0	0	0	0	0	0	0	0	0	0	0	0	0	0	0	0	0	0	0	0	0	0	0	0	0	0	0	0	0
Zotu523	gi|1061246299|gb|KU724215.1|	KU724215	Peumus boldus	flowering plants	Eukaryota	ccgtgaaccatcgagtctttgaaagcaagttgcacccgaggccacccggctgagggcacatttgcctgggcgtcacgccacccccgctaccccatggccgtcggtgcggtcatgggtgacgcggagattggccatccgtgtcaggctgtgtgcggttggcccaaaaatctggtaacggtgcggcacggcacgacgtgtggtggttgagaggtgactcatctctgctcttacgtcatgcccgctgccccgccgcatttcaccacaagcgtgggacccaactcgcccgttcagacgggtgatcgaaccgcgacccaggtcaggaggggccacctgttgagtttaa	Zotu523	0	0	0	0	0	0	0	0	0	0	0	0	0	0	0	0	0	0	0	0	0	0	0	0	0	0	0	0	0	0	0	0	0	1	0	2	0	0	0	0	0	0
Zotu524	gi|1061246299|gb|KU724215.1|	KU724215	Peumus boldus	flowering plants	Eukaryota	tcgtgaaccatcgagtctttgaacgcaagttgcgcaaaaggccacccggctgagggcacgtctgtctgggcgtcaggtcactctcgctaccccatggccgtcggtgcggtcatgggtgaagcggagattggccattcgtgttaggctgtgtgcggttggcccaaaaatctggtaacggtgcggcatggcacgacgtgtggtggttgagaggtgactcatctctgctctaacgtcgtgctcgctgccccgccgcgtttagccacaaacgtgggacccaactcgcccgttcagacgggtgatcgaaccgcgaccccaggtcaggcggggccacccgctgagtttaa	Zotu524	0	0	0	0	0	0	0	0	0	0	0	0	0	0	0	0	0	0	0	0	0	0	0	0	0	0	0	0	0	0	0	0	0	0	0	0	0	0	0	0	0	0
Zotu525	gi|1061246299|gb|KU724215.1|	KU724215	Peumus boldus	flowering plants	Eukaryota	tcgtgaaccatcgagtctttgaacgcaagttgcgcaaaaggccacccggctgagggcacgtctgtctgggcgtcaggtcactctcgctaccccatggccgtcggtgcggtcatgggtgacgcggagattggccattcgtgttaggctgtgtgcggttggcccaaaaatctggtaacggtgcggcatggcacgacgtgtggtggttgagaggtgactcatctctgctctaacgtcgtgctcgctgccccgccgcgtttagccacaaacgtgggacccaactcgcccgttcagacgggtgatcgaaccgcgaccccaggtcaggcggggccacccgctgagtttaa	Zotu525	0	0	0	0	0	0	1	0	0	0	0	0	0	0	0	0	0	0	0	0	0	0	0	0	0	0	0	0	0	0	0	0	0	0	0	1	0	0	0	0	0	0
Zotu526	gi|1061246299|gb|KU724215.1|	KU724215	Peumus boldus	flowering plants	Eukaryota	ccgtgaaccatcgagtctttgaacgcaacttgcgccctaggccacccggctgagggcacgtctgcctgggcgtcacgccaccctcgctaccccatggccgtcggtgcggtcatgggtgatgcggagattggccatccgtgtcaagctgtgtgcagttggcccaaaaatccggtaacagtacggcacggcacaacgtgtggtgacgtgactcatctttgctcttatgtcgtgcccgctaccccgcctcgtttagccacaagcgtgggacccaactcgcccgttctgacaggtgatcgaaccgcgaccctaggtcaggcggggccacccgctgagtttaa	Zotu526	0	0	0	0	0	0	0	0	0	0	0	0	0	0	0	0	0	0	0	0	0	0	0	0	0	0	0	0	0	0	0	0	0	0	0	0	0	0	0	0	0	0
Zotu527	gi|1482320492|gb|MG256305.1|	MG256305	Salvia rosmarinus	eudicots	Eukaryota	ccgtgaaccatcgagtctttgaacgcaagttgcgcccgaagccattaggccgagggcacgtctgcctgggcgtcacgcatcgcgtcgccccccatcccagcgtaaagcagcggttgtggggcggacattggcctcccgtgcgtctcgatgcgcggttggcccaaatgcgatccctcggcgactcgtgtcacgataagtggtggttgaacaactcaatctcgcgcgccgtcgtgccactgcgtcgtccgcatgggcatccatcaatgacccaatggtatggtgccttagggcgctctaccttcgaccgcgaccccaggtcaggcgggattacccgctgagtttaa	Zotu527	0	0	0	0	0	0	0	0	0	0	0	0	0	0	0	0	0	0	0	0	0	0	0	0	0	0	0	0	0	0	0	0	0	0	0	0	0	0	0	0	0	0
Zotu528	gi|1552063697|gb|MH547545.1|	MH547545	Tribulus terrestris	eudicots	Eukaryota	ctgtgaaccatcgagtctttgaacgcaagttgcgcccgaagccactaggccgagggcacgtctgcctgggtgtagggcatcgtcgccccaacccccctcgtgctttggccaaggggcgggcggaaattggtctcccgtttgcctagcccagcggttggcccaaattcgagtcctcggcaccggcgctcgccgaccaacggtggtgtaacaacctctcggaggcacgtcgcgggcgcccttgcaatcctgaggcactcacggaccctgcgcacgatagtgctcatgacgcgaccccaggtcaggcgggatcacccgctgagcttaa	Zotu528	0	0	0	0	0	0	0	0	0	0	0	0	0	0	0	0	0	0	0	0	0	0	0	0	0	0	0	0	0	0	0	0	0	0	0	0	0	0	0	0	0	0
Zotu529	gi|2209137424|gb|ON009071.1|	ON009071	Sarocladium oryzae	ascomycete fungi	Eukaryota	agtgaatcatcgaatctttgaacgcacattgcgcccgccggcactccggcgggcatgcctgtccgagcgtcatttcaaccctcaggagcacccttcggggcgcacctggtgctggggatcagcggccctcgcggcctctgtcccccaaattcagtggcggtcgcgccgcagcctcccctgcgtagtagcacaacctcgcaccggagagcggaacgaccacgccgtgaaacccccaacttttcaaggttgacctcggatcaggtaggaatacccgctgaacttaa	Zotu529	0	0	0	0	0	0	0	0	0	0	0	0	0	0	0	0	0	0	0	0	0	0	0	0	0	0	0	0	0	0	0	0	0	0	0	0	0	0	0	0	0	0
Zotu530	gi|1061246299|gb|KU724215.1|	KU724215	Peumus boldus	flowering plants	Eukaryota	tcgtgaacgatcgagtctttgaacgcaagttgcgctcgaggccacccggctgagggcacgtctgcctgggcgtcacgccactctcgctaccccatggccgtcggtacggtcacgggtgacgcggagattggccatccatgtcaggctgtgtgcggttggcccaaaaatctggttacggtgcggcacggcacgacgtgtggtggttgagaggtgactcatctttgctcttacgtcgtgcccgctgccccaccgtgtttagccacaagcgtgggacccaactcgcccgttcagacgggtgatcaaaccgcgaccccaggtcaggtggggccacccgcttagtttaa	Zotu530	0	0	0	0	0	0	0	0	0	0	0	0	0	0	0	0	0	0	0	0	0	0	0	0	0	0	0	0	0	0	0	0	0	1	0	1	0	0	0	0	0	0
Zotu531	gi|90017943|gb|DQ414960.1|	DQ414960	Disa aconitoides subsp. goetzeana	monocots	Eukaryota	ccgtgaaccatcgagtttttgaacgcaagttgcgcctgaggccaactggccaagggcacgtccgcctgggcgtcaagcattgtgtcgctccattggacaatcattatgaggttgtctcggatgcggagagtggcccatcatgtgtttatgcatagtgggttcaaaagtgggtttattcttttggcaatgatcgataaatgggtagatggaagccccaattgatctcatcatcgtttgtctatctggagaaaatcagacatcccttagaaatcaaattcaagtgcctctggaagcaaattgaggtgcgaccccaggatgggcggggtgacccgctgagtttaa	Zotu531	0	0	0	0	0	0	0	0	0	0	0	0	0	0	0	0	0	0	0	0	0	0	0	0	0	0	0	0	0	0	0	0	0	0	0	0	0	0	0	0	0	0
Zotu532	gi|1552063697|gb|MH547545.1|	MH547545	Tribulus terrestris	eudicots	Eukaryota	ccgtgaaccatcgagtctttgaacgcaagttgcgcccgaagccactaggccgagggcacgtctgcctgggtgtcacgcatcgtcgccccaacccccctcgtgctttggccgaggggcgggcggaaattggtctcccgtttgcctagccaagcggtggcccaaattcgagtcctcggcaccggcgctcgccgaccaacggtggtgtaacaacctctcggaggtacgtcgcgggcgcctttgcgatcctgaggcactcacggaccctgcgcacggcagtgctcatgacgcgaccccaggtcaggtgggatcaccc	Zotu532	0	0	0	0	0	0	0	0	0	0	0	0	0	0	0	0	0	0	0	0	0	0	0	0	0	0	0	0	0	0	0	0	0	0	0	0	0	0	0	0	0	0
Zotu533	gi|2259396693|emb|OW838009.1|	OW838009	uncultured fungus	fungi	Eukaryota	ccgtgaaccatcgagtctttgaacgcaagttgcgccccaagccttctggccgagggcacgtctgcctgggtgtcacaaatcgtcgtccccccatcctctcgaggatatgggacggaagctgatctcccgtgtgttaccgcacgcggttggccaaaatccgagctaaggacgtcaggagcgtcttgacatgcggtggtgaatttaattctcgtcatatagtcagacgttccggtccaaaagctcttgatgacccaaagtcctcaacgcgaccccaggtcaggcgggatcacccgctgagtttaa	Zotu533	0	0	0	0	0	0	0	0	0	0	0	0	0	0	0	0	0	0	0	0	0	0	0	0	0	3	12	0	0	0	0	0	0	0	0	0	0	0	0	0	0	0
Zotu534	gi|1061246299|gb|KU724215.1|	KU724215	Peumus boldus	flowering plants	Eukaryota	ccgtgaaccatcgagtctttgaacgcaacttgcgcccgaggccacccggctgagggcacgtctgcctgggcgtcacgccaccctcgctaccccatggccgtcggtgcggtcatgggtgatgcggagattggccatccgtgtcaagctgtgtgcagttggcccaaaaatccggtaacggtacggcacggcacaacgtgtggtgacgtgactcatctttgctcttatgtcgtgcccgctaccccgcctcgtttagccacaagcgtgggacccaactcgcccgttctgacaggtgatcgaaccgcgaccctaggtcaggcggggccacccgctgagtttaa	Zotu534	0	0	0	0	0	0	0	0	0	0	0	0	0	0	0	0	0	0	0	0	0	0	0	0	0	0	0	0	0	0	0	0	0	0	0	0	0	0	0	0	0	0
Zotu535	gi|1331391944|gb|MG215660.1|	MG215660	Triticum turgidum	monocots	Eukaryota	ccgtgaaccatcgagtttttgaacgcaagttgcgcccgaggccactcggccgagggcacgcctgcctgggcgtcacgccaaaacacgctcccaaccactctcaacgggaatcgggatgcggcatctggtccctcgtctctcaagggacggtggaccgaagattgggctgccggcgtaccgcgccggacacagcgcatggtgggcgtcctcgctttatcaatgcagtgcatccggcgcgcagctggcattatggcctttgaacgacccaacaaacgaagcgcacgtcgcttcgaccgcgaccccaggtcaggcgggactacccgctgagtttaa	Zotu535	0	0	0	0	0	0	0	0	0	0	0	0	0	0	0	0	0	0	0	0	0	0	0	0	0	0	0	2	0	0	0	0	0	0	0	0	0	0	0	0	0	0
Zotu536	gi|2249528669|gb|ON685490.1|	ON685490	Cymbopogon citratus	monocots	Eukaryota	ccgtgaaccatcgagtttttgaacgcaagttgcgcccgaggccttccggtcgagggcacgtctgcctgggcgtcacgccaaaagacactcccaacccaccctcggggagggacgtggtgtctggccccccgtgccgcagggcgcggtgggccgaagttggggctgccggcgaatcgcgccgggcacagcacgtggtgggcgacgtcagttgttctcggtgcagtgccccggcacgcggccggcgcgacggccctaaggacccatcgagcaccgaagcgcatcgccgctcggaccgcgaccccaggtcagtcgggactacccgctgagtttaa	Zotu536	0	0	0	0	0	0	0	0	0	0	0	0	0	0	0	0	0	0	0	0	0	0	0	0	0	0	0	0	0	0	0	0	0	0	0	0	0	0	0	0	0	1
Zotu537	gi|507144985|gb|KC758676.1|	KC758676	Croton tiglium	eudicots	Eukaryota	ccgcgaaccatcgagtttttgaacgcaagttgcgcccaaagcctttcggccgagggcacgtctgcctgggtgtcacgcagcatcgctcccaacccattggggtgcggaatatggcctcccgtgcgattctctcccgcggttggcctaaaagaatggtcctcggctgcgaatgccgcgacaatcggtggttgcaaggccctcggacacagtcgcgcgcacgtatgcctttggataacgagacccctctgcgtccgcgtccttcgcggcacgttcacatcgcgaccccaggtcaggcgggattacccgctgagtttaa	Zotu537	0	0	0	1	0	0	0	0	0	0	0	0	0	0	0	0	0	0	0	0	0	0	0	0	0	0	0	0	0	0	0	0	0	0	0	0	0	0	0	0	0	0
Zotu538	gi|1061246299|gb|KU724215.1|	KU724215	Peumus boldus	flowering plants	Eukaryota	ccgtgaaccatagagtctttgaacgcaagttgcgcccgaggccacccggcttagggcatgtctgcttgggcgtcacgccactctcgctaccccatggccgtcggtgtggtcatgggtgacgcgaagattggccattcgtgtcaggctgtgtgcggttggcccaaaaatctggtagcggtgtggcacggcacgacgtgtggtggttgagaggtgactcgtctctgctcttccgtcgtgcccgctgccccgccgcgcttagccacaagcgtgggacccaactcgcccgttcaaacgggtgatcgaaccgcgaacccaggtcaagcggggccacccgctgagtttaa	Zotu538	0	0	0	0	0	0	0	0	0	0	0	0	0	0	0	0	0	0	0	0	0	0	0	0	0	0	0	0	0	0	0	0	0	0	0	0	0	0	0	0	0	0
Zotu539	gi|1241374859|gb|KY968954.1|	KY968954	Sorghum halepense	monocots	Eukaryota	ccgcgaaccatcgagtttttgaacgcaagttgcgcccgaggccttccggccgagggcacgtctgcctgggcgtcacgccaacagacactcccaacccaccctcggggagggatgtggtttttggctccccgtgccgcatggcgcggtgggccgaagttggggctgccggcgattcgtgtcgggcacagcacgtggtgggcgacacttagttgttctcggtgcagcgccccgacacgtggccggcgcatcggccctaaggacccttcgggcaccgcagcacatcgttgctcggaccgcgaccccaggtcagtcgggaccacccgctgagtttaa	Zotu539	0	0	0	0	0	0	0	0	0	0	0	3	0	0	0	0	0	0	0	0	0	0	0	0	0	0	0	0	0	0	0	0	0	0	0	0	0	0	0	0	0	0
Zotu540	gi|2259123766|emb|OW986318.1|	OW986318	Fusarium sulawesiense	ascomycete fungi	Eukaryota	agtgaatcatcgaatctttgaacgcacattgcgcccgccagtattctggcgggcatgcctgttcgagcgtcatttcaaccctcaagctcagcttggtgttgggactcgcggtaacccgcgttccccaaatcgattggcggtcacgtcgagcttccatagcgtagtaatcatacacctcgttactggtaatcgtcgcggccacgccgttaaaccccaacttctgaatgttgacctcggatcaggtaggaatacccgctgaacttaa	Zotu540	0	0	0	0	0	0	0	0	0	0	0	0	0	0	0	0	0	0	0	0	0	0	0	0	0	0	0	0	0	0	0	0	0	0	0	0	0	0	0	0	0	0
Zotu541	gi|1026285186|gb|KX166118.1|	KX166118	Apera spica-venti	monocots	Eukaryota	ccgcgaaccatcgagtctttgaacgcaagttgcgcccgaggccacctggccgagggcacgcctgcctgggcgtcacgctaaatacgctcccacaccccatcgggcagcgggatgcggcatgtggccccccgtcacgcaagaggcggtgggccgaagatgcggctgccggcgtatcgtgccggacacagcgcgtggtgggcgacctcgctttacttaccgcagtgcatccgacatgtagccgacgtgatggccttaacggaccctatgaacggagcgcatgacgtttcgaccgcgaccccaggtcaggcgggactacccgctgagtttaa	Zotu541	0	0	0	0	0	0	0	0	0	0	0	0	0	0	0	0	0	0	0	0	0	0	0	0	0	0	0	0	0	0	0	0	0	0	0	0	0	0	0	0	0	0
Zotu542	gi|1061246299|gb|KU724215.1|	KU724215	Peumus boldus	flowering plants	Eukaryota	ccgtgaaccatcgagtctttgaacgcaagttgcgcccgaggccacccggctgagggcacgtctgcctgggcgtcacgccaccctcgctaccccatggccatcagtgtggtcatgggtgacgcggagattggccatccatgtcaggctgtgtgcggttggcccaaaaatctggtagcggtgtggcacggtacgacgtgtggtggttgagaggtgactcatctctgctcttacgtcgggctcgctgcccccgccgcgcttagccacaagcgtgggacccaactcgcccattcaaacgggtgatcgaatcgcgaccccagatcaggcggggccacccgctgagtttaa	Zotu542	0	0	0	0	0	0	0	0	0	0	0	0	0	0	0	0	0	0	0	0	0	0	0	0	0	0	0	0	0	0	0	0	0	0	0	0	0	0	0	0	0	0
Zotu543	gi|1061246299|gb|KU724215.1|	KU724215	Peumus boldus	flowering plants	Eukaryota	ccgtgaaccacccggctgagggcacgtctgcctgggcgtcatgccaccctcgctaccccatggccgtcggtgcggtcatgggtgacgcggagattggtcatccgtgtcaggctgtgtgcggttggcccaaaaatctggtaacggtgcggcacggcacgttgtgtggtggttgagaggtgactcatctctgctcttacgtcgtgcccgctgccccgtcgcgtttagccagaagcgtgggacctaactcgcccgttcagactagtgattgaaccgcgaccccaggtcaggcggggccacccgctgagtttaa	Zotu543	0	0	0	0	0	0	0	1	0	0	0	0	0	0	0	0	0	0	0	0	0	0	0	0	0	0	0	0	0	0	0	0	0	0	0	0	0	0	0	0	0	0
Zotu544	gi|1552063697|gb|MH547545.1|	MH547545	Tribulus terrestris	eudicots	Eukaryota	ccgtgaaccatcgagtctttgaacgcaagttgcgcccgaagccactaggccgagggcacgtctgcctgggtgtcacgcatcgtcaccccaacccccctcgtgctttggccaaggggcgggcggaaattggtctcccgtttgcctagcccagcggttggcccaaattcgagtcctcggcaccggcgctcgccgaccaacggtggtgtaacaacctctcggaggcacgtcgcgggcgcccttgcaatcctgaggcactcacggaccctgcgcacgatagtgctcatgacgcgactccaggtcaggcgggatcacccgctgagcttaa	Zotu544	0	0	0	0	0	0	0	0	0	0	0	0	0	0	0	0	0	0	0	0	0	0	0	0	0	0	0	0	0	0	0	0	1	0	0	0	0	0	0	0	0	0
Zotu545	gi|1061246311|gb|KU724227.1|	KU724227	Withania somnifera	eudicots	Eukaryota	ccgtgaaccatcgagtctttgaacgcatgttgcgcccgaagccattaggccgagggcacacctgcctgggcgtcacgcatcgcgtcgcccccctcgccccgctcccatggaaacggcagcggcggcgtcgcgggacggatactggcctcccgtgcgcctagagctcgcggctggcctaaatgcgagtccacgtcgatggacgtcgcggcaagtggtggttgaaactcaactctcgtggtgccgcggctgctgcccgtcgcgcgtgcggtcttcgggacccttacagcgcttgggcgctccgaccgcgaccccaggtcaggcgggattacccgctgagtttaa	Zotu545	0	0	0	0	0	0	0	0	0	0	0	0	0	0	0	0	0	0	0	0	2	0	0	0	0	0	0	0	0	0	0	0	0	0	0	0	0	0	0	0	0	0
Zotu546	gi|1972878734|gb|MW560075.1|	MW560075	Paspalum distichum	monocots	Eukaryota	ccgcgaaccatcgagtttttgaacgcaagttgcgcccgaggccttctggctgagggcacgcctgcctgggcgtcacgccaaaagacactcccaacccatcacagggtgcggacgtggagtttggcctctcgtgccatgctgcacggtgggccgaagtcgtggctgccggcgtatcttgctgggcaccgcacatggtgggcgacatgaagttgttctcggtgcagtgtcctagcatgtagctggtactatggcctttaggacccatcatcgaccgtagcgctggccgctcggaccgcgaccccaggtcaggcgggattacccgctgagtttaa	Zotu546	0	0	0	0	0	0	0	0	0	0	0	0	0	0	0	0	0	0	0	0	0	0	0	0	0	0	0	0	0	0	0	0	0	0	0	0	0	0	0	0	0	0
Zotu547	gi|1331051683|gb|MG237529.1|	MG237529	Geranium columbinum	eudicots	Eukaryota	ccgtgaaccatcgagtttttgaacgcaagttgcgcccgaagccattaggccgagggcacgcctgcctgggcgtcacgcgctccgtcgccccgcaaccccaaaccccggaaacgggccagggtgattgcggtgcggacattggtctcccgtgtgccctgctcgcggctggcctaaaactgagtcccggacgctctgctctgcggccgacggtggttgagaagccctcgagaacgtgccgctgcagtgccgcccgatgcggaccccgtgaccctcgagcgacctctcccctcggggcgagggagctccatctgcgaccccaggtcaggcggggctacccgctgaatttaa	Zotu547	0	0	0	0	0	0	0	0	0	0	0	0	0	0	0	0	0	0	0	0	0	0	0	0	0	0	0	0	0	0	0	0	0	0	0	0	1	0	0	0	0	0
Zotu548	gi|1061246299|gb|KU724215.1|	KU724215	Peumus boldus	flowering plants	Eukaryota	ccgtgaaccatcgagtctttgaacgcaagttgcgcccgaggccacccggctgagggcacgtctgcctgggcgtcacgccaccctcgctaccccatggccgtcagtgtggtcatgggtgacgcggagattggccatccatgtcaggctgtgtgcggttggcccaaaaatctagtagcggtgtggcacggtacgacgtgtggtggttgagaggtgactcatctctgctcttacgtcgggctcgctgcccccgccgcgcttagccacaagcgtgggacccaactcgcccattcaaacgggtgatcgaatcgcgaccccagatcaggcggggccacccgctgagtttaa	Zotu548	0	0	0	0	0	0	0	0	0	0	0	0	0	0	0	0	0	0	0	0	0	0	0	0	0	0	0	0	0	0	0	0	0	0	0	0	0	0	0	0	0	0
Zotu549	gi|1839346834|gb|MT358291.1|	MT358291	Murdannia bracteata	monocots	Eukaryota	ccgcgaaccatcgagtctttgaacgcaagttgcgcccgaggccttccggccgagggcacgcctgcctgggtgtcacgcgcacgacgcttcgcgccgctacctcggtaggccggccgcgaaagcggagattggccccccgcgccgccccaccggcgcggcgggccgaagcgacaagccgagccggcgggcagccggtcgcaacgggtggtggaaacccctatccgcgcgatccggccccgtcggcgacgtggcacgacggaccccccgacggaaccgaggcgcgcctcggaccgcgaccccaggtcaggcgggaacacccgctgagtttaa	Zotu549	0	0	0	0	0	0	0	0	0	0	0	0	0	0	0	0	0	0	0	0	0	0	0	0	0	0	0	0	0	0	0	0	0	0	0	0	0	0	0	0	0	0
Zotu550	gi|1390383361|gb|MF440358.1|	MF440358	Tribulus terrestris	eudicots	Eukaryota	ccgtgaaccatcgagtctttgaacgcaagttgcgcccgaagccactaggccgagggcacgtctgcctgggtgtcacgcatcgtcgccccaacccccctcgtgctttggccgaggggcgggcggaaattggtctcccgtttgcccagccaagcggttggcccaaattcgagtactcggcaccggctctcgccgaccaacggtggtgtaacaacctctcggaggcaagtcgcgggcgcccttgcaatcctgaggcactcacggaccctgcgcacggcagtgctcatgacgcgaccccaggtcaggcgggatcacccgctgagcttaa	Zotu550	0	0	0	0	0	0	0	0	0	0	0	0	0	0	0	0	0	0	0	0	0	0	0	0	0	0	0	0	0	0	0	0	0	0	0	0	0	0	0	0	0	0
Zotu551	gi|222084047|gb|FJ599761.1|	FJ599761	Nelumbo nucifera	flowering plants	Eukaryota	ccgtgaaccatcgagtctttgaacgcaagttgcgcccgaggcctttgggccaagggcatgcctgcctgggcgtcacgcatcgttgcccttccctccctttccccattaggtgttggagagtgggtgcagatgttggcctctcgttccgttttggtgcggttggcccaaatgatggccctcgacaacaaagtgccacgacggttggtggttcaatcttaggtggtggaatgctggacgttgtgcacgttgtgttgtcattggggtgtcgagtgtgtgacccgattagggatccgttgttgacggagcctgccttgcgaccccaggtcaggcggggccacccgctgaatttaa	Zotu551	0	0	0	0	0	0	0	0	0	0	0	0	0	0	0	0	0	0	0	0	0	0	0	0	0	0	0	0	0	0	0	0	0	0	0	0	0	0	0	0	0	0
Zotu552	gi|2079777076|gb|MZ782381.1|	MZ782381	Cola macrantha	eudicots	Eukaryota	ccgtgaaccatcgagtctttgaacgcaagttgcgccccaagccattaggccgagggcacgcctgcctgggtgtcacgcatcgtcgctcccccccacgaacgaccctcgaccctcccgggccgtgggcgaaccgaggggacggatattggcctcccgtgcgctccccgctcgcggttggcccaaatgcgagtccccggcgacggcagcgccgcgacgatcggtggcaatgcccctggcttccctcgtgtacggtcgcgagcgcccgtcgtccgcacggaccccctacgagaccccgaacgcatcggccgaacgatgctcgcatcgcgaccccaggtcaggcgggatcacccgctgagtttaa	Zotu552	0	0	0	0	0	0	0	0	0	0	0	0	0	0	0	0	0	0	0	0	0	0	0	0	0	0	0	0	0	0	0	0	0	0	0	0	0	0	0	0	0	0
Zotu553	gi|1061246299|gb|KU724215.1|	KU724215	Peumus boldus	flowering plants	Eukaryota	ccgtgaaccatcgagtctttgaacgcaagttgcgcctgagcccacccggctgagggcacgtctgcctgggcgtcacgccaccctcgctaccccatggccgtcggtgcggtcatgggtgacgcggagattggccatccgtgtcaggctgtgtgcggtaagcccaaaaatctggtagcggtgcggcacggcacgacatgtggtggttgagaggtgactcatctctgctcttacgtcgtgcccgctgccctgccgcgcttagccacaagtgtgggacccaactcgcctgttcaaacgggtgatcgaaccgcgacccctggtcaggcggggccacccgctgagtttaa	Zotu553	0	0	0	0	0	0	0	0	0	0	0	0	0	0	0	0	0	0	0	0	0	0	0	0	0	0	0	0	0	0	0	0	0	0	0	0	0	0	0	0	0	0
Zotu554	gi|2186791238|dbj|LC603274.1|	LC603274	Hippophae rhamnoides	eudicots	Eukaryota	ccgtgaaccatcgagtctttgaacgcaagttgcgcccaaagccatcaggctgagggaacgtctgcctgggcgtcacacaccgttgccctcccaacatcacgttccttcaaggctacattggttgtgaaggcgcatattggcttcccgtgagctttgccttgtggttggcccaaatatttagtcattggtgaccagtgccgcgacaatggtggtagttgaaacttcggtgccctgtcgtgtgtgcgggttgttcgtgatacaaggacccaaagcattcaatgtgatgcctcttgatgcgaccccaggtcaggcggggctaaccgctgagtttaa	Zotu554	0	0	0	0	0	0	0	0	0	0	0	0	0	0	0	0	0	0	0	0	0	0	0	0	0	0	0	0	0	0	0	0	0	0	0	0	0	0	0	0	0	0
Zotu555	gi|1927067801|gb|MW192832.1|	MW192832	Salvia fruticosa	eudicots	Eukaryota	ccgtgaaccatcgagtctttgaacgcaagttgcgcccgaagccattaggccgagggcacgtctgcctgggcgtcacgcatcgcgtcgcccccccgccctccgtgcgcacagcgcccgttgggggagggggtgcggatattggcctcccgtgctcctcggcgcgcggctggcccaaatgcgatccctcggcgactcatgtcacgacaagtggtggttgaacaactcaatctcgcgcgccgtcgtgccactgcgtcgtccgctcgggcatccatcaacgacccaacggtgccggtgcctcacagctcgcaccttcgaccgcgaccccaggtcaggcgggatcacccgctgagtttaa	Zotu555	0	0	0	0	0	0	0	0	0	0	0	0	0	0	0	0	0	0	0	0	1	0	0	0	0	0	0	0	0	0	0	0	0	0	0	0	0	0	0	0	0	0
Zotu556	gi|2187126051|emb|OV702300.1|	OV702300	Avena sativa	monocots	Eukaryota	ccgtgaaccatcgagtctttgaacgcaagttgcgcccgaggccattcggccgagggcacgcctgcctgggcgtcacgctaaacacgctcccaaccccttacgggggaacaggatgcggcatttggctccccgtcacccaagggcggtgggccgaagatatggctgccggcgcatcgtgtcggacacagcgcgtggtgagcgtcctcgctatacttaccgcagtgtctccgacacatagccggcgtgatggcctagaatgacccttgtaacggtgcgcatgacgctccgaccgcgaccccaggtcaggcgggactacccgctgaatttaa	Zotu556	0	0	0	0	0	2	0	0	0	0	0	0	0	0	0	0	0	0	0	0	2	0	0	0	9	34	112	1	0	0	0	0	0	0	0	0	0	0	0	0	0	0
Zotu557	gi|1331393103|gb|MG217417.1|	MG217417	Convolvulus arvensis	eudicots	Eukaryota	ccgtgaaccatcgagtttttgaacgcaagttgcgcctaaagccgtcaggccgagggcacgtctgcctgggcgtcacgcatcgcgtcgcccccctcctcgaccttgtgtcgagttgtggggagcggaagatggcctcccgtgctcctcaccggggtgcggttggcccaaatgtgagtccttggcggcggatgtcatggcgattggtggtcgtacctagcgtgcatatcgtcgcgccgtgcccccgttgtctgtgggactaacgacccttttggagcctctctacttgagtatctcttcgaccgcgaccccaggtcaggcgggactacccgctgagtttaa	Zotu557	0	0	5	0	0	3	1	0	0	74	0	79	0	0	0	1	0	0	0	0	0	0	0	0	1	0	0	0	0	0	0	4	0	0	0	1	0	0	0	0	0	0
Zotu558	gi|1474950034|gb|MG879288.1|	MG879288	Viola tricolor	eudicots	Eukaryota	ccgtgaatcatcgagtctttgaacgcaagttgcgcccgaagccttttggccgagggcacgtctgcctgggtgtcacgcaacgtcgccgccaacgccgcccttaggggcgcgcagttgggggcggaatatggcctcccgtgcgcctcggcgcgcggttggcctaaatatcagcccccggcgaggatcgccacgacaagcggtggttttttcaacgaaggacctcgggtgttgtcgtgcggccttccggagggaacggaccctgcgctctcgagcgcaatctctttcgagaccccaggtcagtcgggaacacccgctgaatttaa	Zotu558	19	0	256	0	0	0	0	0	0	0	0	0	0	0	0	0	0	0	0	0	0	0	0	0	0	0	0	0	0	1	0	0	0	0	0	0	0	0	0	0	0	0
Zotu559	gi|2258088046|gb|ON815418.1|	ON815418	fungal sp.	fungi	Eukaryota	agtgaatcatcgaatctttgaacgcacattgcgccccttggtattccatggggcatgcctgttcgagcgtcatttgtaccttcaagctctgcttggtgttgggtgtttgtctcgcctctgcgtgtagactcgcctcaaaacaattggcagccggcgtattgatttcggagcgcagtacatctcgcgctttgcactcataacgacgacgtccaaaagtacatttttacactcttgacctcggatcaggtagggatacccgctgaacttaa	Zotu559	0	0	0	0	0	0	0	0	0	0	0	0	0	0	0	0	0	0	0	0	0	0	0	0	0	0	0	0	0	0	0	1	0	0	0	0	0	0	0	0	0	0
Zotu560	gi|1567426095|dbj|LC456342.1|	LC456342	Pueraria candollei	eudicots	Eukaryota	ccgtgaaccatcgagtctttgaacgcaagttgcgcccgaagccattaggtggagggcacgcctgcctgggtgtcacacatcgttacccccacgcaaacaaatgtctcacacgacagacgttatgcgtagtagggtgcacgctgacctcccgcgagcaccgtctcgcggttggttgaaaatcgagttcgtggccgagtgcgccgtgataaaatggtggatgagcaacgctcgagaccaatcacgcgccgctactcggtcggctccggactcctccacgaccctatagtgcctcttcttcggggagacgctctcaacgagacctcaggtcaggcggggctacccgctgagtttaa	Zotu560	0	0	0	0	0	0	0	0	0	0	0	0	0	0	0	0	0	0	0	0	0	0	0	0	0	0	0	0	0	0	0	0	0	0	0	0	0	0	0	0	0	0
Zotu561	gi|2156818091|gb|OL672920.1|	OL672920	Sphagneticola trilobata	eudicots	Eukaryota	ccgtgaaccatcgagtttttgaacgcaagttgcgcccgaagccttggctaagggcacgtctgcctgggcgtcacgtatcacgttgccccgcaaaaccatcccatacgagggatgtgtttggctggggcggagattggtctcccgtgcccacggtgtggttggcctaaatagaagtctcctcaggagagacgcacgactagtggtggttgatgagattgtcggctcgagtcgtgtgttttttgtcttgaggggatactcttaaactaccccggtgcgtcgtcttgttatgatgctttgatcgcgaccccaggtcaggcgggactacccgctgagtttaa	Zotu561	0	0	0	0	0	0	0	0	0	0	0	0	0	0	0	0	0	0	0	0	0	0	0	0	0	0	0	0	0	1	0	0	0	0	0	0	0	0	0	0	0	0
Zotu562	gi|1154316303|gb|KU883522.1|	KU883522	Poa bulbosa	monocots	Eukaryota	ccgcgaaccatcgagtctttgaacgcaagttgcgcccgaggccacttggccgagggcacgcctgcctgggcgtcacgccaaacacgctcccacccctcatcgggtggtgggatgcggcatgtggctccccgtctcgcaaggggcggtgggccgaagatgcggctgccggcgtatcgtgccggacacagcgcgtggtgggcgaactcgctttacttaccgcagtgcatccggcccgtagccgacgtgatggccttaaggaccctatgaacagagcgcatgacgttctgaccgcgaccccaggtcaggcgggactacccgctgaatttaa	Zotu562	0	0	0	0	0	0	0	0	0	0	0	0	0	0	0	1	0	0	0	0	0	0	0	0	0	0	0	0	0	0	0	0	0	0	0	0	0	0	0	0	0	0
Zotu563	gi|2259531623|emb|OW987766.1|	OW987766	Epicoccum nigrum	ascomycete fungi	Eukaryota	agtgaatcatcgaatctttgaacgcacattgcgccccttggtattccatggggcatgcctgttcgagcgtcatttgtaccttcaagctctgcttggtgttgggtgtttgtctcgcctctgcgtgtagactcgccttaaaacaattggcagccggcgtattgatttcggagcgcagtacatctcgcgctttgcactcataacgacgacgtccaaaagtacatttttacactcttgacctcggatcaggtagggatacccgctgaacttaa	Zotu563	0	0	2	0	0	0	0	0	0	0	0	0	0	0	0	0	0	0	0	0	0	0	0	0	0	0	0	0	0	0	0	0	0	0	0	0	0	0	0	0	0	0
Zotu564	gi|1061246299|gb|KU724215.1|	KU724215	Peumus boldus	flowering plants	Eukaryota	ccatgaaccatcgagtctttgaacgcaagttgctcccgaggccacccggctgagggcacgtctgcctgggcgtcacgccaccctcgctaccccatggctgtcagtgcggtcatgggtgacgcggagattggccatccatgtcaggctgtgtgcggttggcccaaaaatctggtaacggtgcagcatagcacgacgtgtggtggttgagaggtgactcatctctactcttacgtcatgcccgctgccccgccgcgtttagccacaagcgtgggacccaactcgcccattcagacaggtgatcgaaccgcgaccccaggtcaggcggggccacccgttgagtttaa	Zotu564	0	0	0	0	0	0	0	0	0	0	0	0	0	0	0	0	0	0	0	0	0	0	0	0	0	0	0	0	0	0	0	0	0	0	0	0	0	0	0	0	0	0
Zotu565	gi|1540320960|gb|MK318947.1|	MK318947	Crotalaria burhia	eudicots	Eukaryota	ccgtgaaccatcgagtctttgaacgcaagttgcgcccgaagccattaggctgagggcacgcctgcctgggtgtcgcccatcgttgccccagtgccttggcctcatgctaggcaccgagctgggcgaatgctggcttcccgtgagcaaagcctcacggttggtttaaaattgagtccgtggtgggtggcaccgtggcggatggtggttgagtaagtgaaagcttgagacccatcgtggttgtcaccctcaccggcatttggactctatgatccatgagcgtctgttggtcgcccatgacgggacctcaggtcaggcgaggctacccgctgagtttaa	Zotu565	0	0	0	0	0	0	0	0	0	0	0	0	0	0	0	0	0	0	0	0	0	0	0	0	0	0	0	0	0	0	0	0	0	0	0	0	0	0	0	0	0	0
Zotu566	gi|1061246299|gb|KU724215.1|	KU724215	Peumus boldus	flowering plants	Eukaryota	ccataaaccatcgagtctttgaacgcaagttgctcccgaggccacccggctgagggcacgtctgcctgggcgtcacgccaccctcgctaccccatggctgtcagtgcggtcatgggtgacgcggagattggccatccatgtcaggctgtgtgcggttggcccaaaaatctggtaacggtgcagcatagcacgacgtgtggtggttgagaggtgactcatctctgctcttacgtcatgcccgctgccccgccgcgtttagccacaagcgtgggacccaactcgcccattcagacaggtgatcgaaccgcgaccccaggtcaggcggggccacccgttgagtttaa	Zotu566	0	0	0	0	0	0	0	0	0	0	0	0	0	0	0	0	0	0	0	0	0	0	0	0	0	0	0	0	0	0	0	0	0	0	0	1	0	0	0	0	0	0
Zotu567	gi|1061246299|gb|KU724215.1|	KU724215	Peumus boldus	flowering plants	Eukaryota	ccgtgaaccatcgagtctttgaacgcaagttgcgcccgaggccacccggctgagggcacgtctgcctgggcgtcacgccaccctcgctaccccatggccgtcggtgcggtcatgggtgacgcggagattggccatccgtgtcaggctgtgtgcggttggcccaaaaatctcgtagcggtgcggcacggcacgacgtgtggtggttgagaggtgacccatctctgctcttacgtcgtgcccgctgccccgccacgcttagccacaagtgtgggacccaactcgcccgttctaaagggtgatcgaatcgcgaccccaagtcaggcggggccacccgctgagtttaa	Zotu567	0	0	0	0	0	0	0	0	0	0	0	0	0	0	0	0	0	0	0	0	0	0	0	0	0	0	0	0	0	0	0	0	0	1	0	0	0	0	0	0	0	0
Zotu568	gi|1061246299|gb|KU724215.1|	KU724215	Peumus boldus	flowering plants	Eukaryota	ccatgaaccatcgagtctttgaacgcaagttgcgcccgaggccacccggctgagggcacgtctgcctgtgcgtcacgccaccctcgctaccccatggctgtcagtgcggtcatgggtgacgcggagattggccatccatgtcaggctgtgtgcggttggcccaaaaatctggtaacggtgcagcatagcacgacgtgtggtggttgagaggtgactcatctcttctcttacgtcatgcccgctgccccgccgcgtttagccacaagcgtgggacccaactcgcccattcagacaggtgatcgaaccgcgaccccaggtcaagcggggccacccgttgagtttaa	Zotu568	0	0	0	0	0	0	0	0	0	0	0	0	0	0	0	0	0	0	0	0	0	0	0	0	0	0	0	0	0	0	0	0	0	0	0	0	0	0	0	0	0	1
Zotu569	gi|2186791238|dbj|LC603274.1|	LC603274	Hippophae rhamnoides	eudicots	Eukaryota	ccgtgaaccatcgagtctttgaacgcaagttgcgcccaaagccatcaggctgagggaacgtctgcctgggcgtcacacaccgttgccctcccaacatcacgttccttcaaggctacattggttgtgaaggcgcatattggcttcccgtgagctttgccttgtggttggcccaaatatttagtcattggtgaccagtgctgcgacaatggtggtagttgaaacttcggtgccctgtcgtgtgtgcgggttgttcgtgatacaaggacccaaagcattcaatgtgatgcctcttgatgcgaccccaggtcaggcggggctaaccgctgagtttaa	Zotu569	0	0	0	0	0	0	0	0	0	0	0	0	0	0	0	0	0	0	0	0	0	0	0	0	0	0	0	0	0	0	0	0	0	0	0	0	0	0	0	0	0	0
Zotu570	gi|1061246299|gb|KU724215.1|	KU724215	Peumus boldus	flowering plants	Eukaryota	ccgtgacccatcgagtctttgaaagcaagttgcgcccgaggccacctggctgagggcacgtctgcctgggcgtcacgccaccctcgctaccccatggccttcggtgcgatcatgggtgacgcggagattggccatccgtgtcaggctgtgtgcggttggcccaaaaatatggtaacggtgcggcacggcacgacgtgtggtggtttagacgtgactcatctctactcttacgtcgtgcccgctgccccgccgcgtttagccacaagcgtgggacccaactcgcccattcagacgggtgatcgaactgtgaccccaggtcaggcggggccacccgctgagtttaa	Zotu570	0	0	0	0	0	0	0	0	0	0	0	0	0	0	0	0	0	0	0	0	0	0	0	0	0	0	0	0	0	0	0	0	0	0	0	1	0	0	0	0	0	0
Zotu571	gi|1552063697|gb|MH547545.1|	MH547545	Tribulus terrestris	eudicots	Eukaryota	ccgtgaaccatcgagtctttgaacgcaagttgcgcctgaagccactaggccgagggcgcgtctgcctgggtgtcacgcatcgtcgccccaacccccctcgtgctttgaccgaggggcgggcggaaattggtctcccgtttgcctagccaagcggttggcccaaattcgagtcctcggcaccggcgctcgccgaccaatggtggtgtaacaacttctcggaggcacgtcgcgggcgcccttgcgatcctgaggcactcacggaccatgcgcacggcagtgctcatgacgcgaccccaggtcaggcgggatcacccgctgagcttaa	Zotu571	0	0	0	0	0	0	0	0	0	0	0	0	0	0	0	0	0	0	0	0	0	0	0	0	0	0	0	0	0	0	0	0	0	0	0	0	0	0	0	0	0	0
Zotu572	gi|1061246299|gb|KU724215.1|	KU724215	Peumus boldus	flowering plants	Eukaryota	ccgtgaaccatcgagtctttgaacgcaagttgcgcctgagcccacccggctgagggcacgtctgcctgggcgtcacgccaccctcgctaccccatggccgtcggtgcggtcatgggtgacgcggagattggccatccgtgtcaggctgtgtgcggttagcccaaaaatctggtagcggtgcggcacggcacgacatgtggtggttgagaggtgactcatctctgctcttacgtcgtgcccgctgccctgccgcgcttagccacaagtgtgggacccaactcgcctgttcaaacgggtgatcgaaccgcgaccccaggtcaggcggggccacccgctgagtttaa	Zotu572	0	0	0	0	0	0	0	0	0	0	0	0	0	0	0	0	0	0	0	0	0	0	0	0	0	0	0	0	0	0	0	0	0	0	0	0	0	0	0	0	0	0
Zotu573	gi|2258595236|gb|ON827300.1|	ON827300	Botrytis cinerea	ascomycete fungi	Eukaryota	agtgaatcatcgaatctttgaacgcacattgcgccccttggtattccggggggcatgcctgttcgagcgtcatttcaaccctcaagcttagcttggtattgagtctatgtcagtaatggcaggctctaaaatcagtggcggcgccgctgggtcctgaacgtagtaatatctctcgttacaggttctcggtgtgcttctgccaaaacccaaatttttctatggttgacctcggatcaggtagggatacccgctgaacttaa	Zotu573	0	0	0	0	0	0	0	0	0	0	0	0	0	0	0	0	0	0	0	0	0	0	0	0	0	0	0	0	0	0	0	0	0	0	0	0	0	0	0	0	0	0
Zotu574	gi|1061246299|gb|KU724215.1|	KU724215	Peumus boldus	flowering plants	Eukaryota	ccgtgaaccatcgagtctttgaacgcaagttgcgcctgaggccacctggctgagggcacgtctgcctaggcgtcacgccaccctcgctaccccatggccgtcggtgcggtcatgggtgacgcggagattggccatccgtgtcaggctgtgtgcggttggcccaaaaatctagtagcggtgcgggacggcacgacgtgtggtggttgagaggtaactcatctctgctcttatgtcgtgcccgctgcccagccgcgcttagccacaagcgtgggacccaactcgcccgttcaaacgggtgatcgaaccgcgaccccaggtcaggcggggccacccgctgagtttaa	Zotu574	0	0	0	0	0	0	0	0	0	0	0	0	0	0	0	0	0	0	0	0	0	0	0	0	0	0	0	0	0	0	0	0	0	1	0	0	0	0	0	0	0	0
Zotu575	gi|1061246299|gb|KU724215.1|	KU724215	Peumus boldus	flowering plants	Eukaryota	ccgtgaaccatagagtctttgaacgcaagttgcgcccgaggccacccggcttagggcatgtctgcttgggcgtcacgccactctcgctaccccatggccgtcggtgtggtcatgggtgacgcgaagattggccattcgtgtcaggctgtgtgcggttggcccaaaaatctggtagcggtgtggcacggcacgacgtgtggtggttgagaggtgactcgtctctgctcttacgtcgtgcccgctgccccgccgcgcttagccacaagcgtgggacccaactcgcccgttcaaacgggtgatcgaaccgtgaacccaggtcaagcggggccacccgctgagtttaa	Zotu575	0	0	0	0	0	0	0	0	0	0	0	0	0	0	0	0	0	0	0	0	0	0	0	0	0	0	0	0	0	0	0	0	0	0	0	0	0	0	0	0	0	0
Zotu576	gi|238696023|gb|FJ980413.1|	FJ980413	Cassia javanica subsp. nodosa	eudicots	Eukaryota	ccgtgaaccatcgagtctttgaacgcaagttgcgcccgaagccactaggccgagggcacgtctgcctgggcgtcacacaacgttgcccccaatcccactctcactccctccccatcggaggggcgagcggcgggcggggcggaagctggcctcccgtgagcgcggcctcgcggatggccgaaagatgagcctgtgggggagcgatcaccacggtccacggtggacgagcagggaatgccttgaaaccgaccgtgcgtgcgtcgtgtcccccccgagccgggctcctggaccctcgttctcctaacgcgaccccaggtcaggcggggctacccgctgagtttaa	Zotu576	0	0	0	0	0	1	0	0	0	0	0	0	0	0	0	0	0	0	0	0	0	0	0	0	0	0	0	0	0	0	0	0	0	0	0	0	0	0	0	0	0	0
Zotu577	gi|2081720555|gb|MZ817075.1|	MZ817075	Silybum marianum var. albiflorum	eudicots	Eukaryota	ccgtgaaccatcgagtttttgaacgcaagttgcgcccgaagccattcggccgagggcacgtctgcctgggcgtcacgcatcgcgtcgccccagaccacgactccccgatggggattcgtttcgtctggggcggagactggtctcccgtgcctttggtgcggttggcctaaaaaggagtccccttcgacggacgcacggctagtggtggttgttaaggccttcgtatcgagctgtgtgtcgttagccgcaagggaagcgctctccaaagaccccaacgcgtcgtctcgcgacgatgcttcgaccgcgaccccaggtcaggcgggactacccgctgagtttaa	Zotu577	0	0	2	0	0	0	2	1	1	0	0	0	0	0	0	1267	1090	304	0	0	1	0	0	0	10	3	19	3	0	1	0	0	0	0	0	0	6	2	1	0	0	0
Zotu578	gi|2111362088|emb|OU498163.1|	OU498163	uncultured Alternaria	ascomycete fungi	Eukaryota	agtgaatcatcgaatctttgaacgcacattgcgccccttggtattccatggggcatgcctgttcgagcgtcatttgtaccctcaagctttgcttggtgttgggcgtcttgtcccgcgttgtcgcgtggactcgccttaaagcgattggcagccggcatatttggccttggagcgcagcacattttgcgcctcttgccttgaatgttggcgtccattaagcctattacattttgcattttgacctcggatcaggtagggatacccgctgaacttaa	Zotu578	0	0	0	0	0	0	0	0	0	0	0	0	0	0	0	0	0	0	0	0	0	0	0	0	0	0	0	0	0	0	0	0	0	0	0	0	0	0	0	0	0	0
Zotu579	gi|1061246299|gb|KU724215.1|	KU724215	Peumus boldus	flowering plants	Eukaryota	ccgtgaaccatcgagtctttgaacgcaagttgcgcccgaggccacccggctgagggcacgtctgcctgggcgtcacgccaccctcgctaccccatggccgttggtgcggtcatgggtgacgcggagattggccatccgtgtcaggctgtgtgcggttggcccaaaaatctggtagcggtgcggcacggcacgacgtgtggtggttgagaggtgactcatctctgctcttacgttgtgcccgctgccccgccgcgcttagccacaagcgtgggacccaacacgcccgttcaaacgggtgactgaaccgcgaccccaggtcaggcagggccacccgctgagtttaa	Zotu579	0	0	0	0	0	0	0	0	0	0	0	0	0	0	0	0	0	0	0	0	0	0	0	0	0	0	0	0	0	0	0	0	0	1	0	0	0	0	0	0	0	0
Zotu580	gi|1061246299|gb|KU724215.1|	KU724215	Peumus boldus	flowering plants	Eukaryota	ccgtgaaccacccggctgagggcacgtctgcctgggcgtcacgccaccctcgctacccaatggccgtcggtgcggtcatgggtgacgcggagattggccatccgtgtcaggctgtgtgcggttggcccaaaaatctggtaacggtgcggcacggcacgttgtgtggtggttgagaggtgactcatctctgctcttacgtcgtgcccgctgccccgtcgcgtttagccagaagcgtgggacctaactcgcccgttcagactggtgattgaaccgcgaccccaggtcaggcggggccacccgctgagtttaa	Zotu580	0	0	0	0	0	0	0	0	0	0	0	0	0	0	0	0	0	0	0	0	0	0	0	0	0	0	0	0	0	0	0	0	0	0	0	1	0	0	0	0	0	0
Zotu581	gi|2116661810|gb|MT624630.1|	MT624630	Stellaria soongorica	eudicots	Eukaryota	ccgtgaaccatcgagtttttgaacgcaagttgcgcccgaggcctttggctgagggcacgtctgcctgggcgtcacgcatcgcaacccccaacccactctacgtgtgaaggggaggaagttggcttcccgtgcctcaccgggcgcggttggcctaaatttggagcctaaggcattgggttgccgcggcgataggtggtgaacaaggcctcggccgtgccaacaaccggtcgcgcaaccctttgacattacgcgctcgtaggacccaatgatgttgcctcgctgcgacacaaacgttgcgaccccaggtcaggcggggctacccgctgaatttaa	Zotu581	0	0	0	0	0	0	0	0	0	0	0	0	0	0	0	0	0	0	0	0	0	0	0	0	0	0	0	0	0	0	0	0	0	0	0	0	0	0	0	0	0	0
Zotu582	gi|1552063697|gb|MH547545.1|	MH547545	Tribulus terrestris	eudicots	Eukaryota	ccgtgaaccatcgagtctttgaacacaagttgcgcccgaagccactaggccgagggcacgtctgcctgggtgtcacgcatcgtcgccccaacccccctcgtgctttggccaaggggcgggcggaaattggtctcctgtttgcctagcccagcggttggcccaaattcgagtcctcggcaccggcgctcgccgaccaacggtggtgtaacaacctctcggaggcacgtcgcgggcgcccttgcagtcctgaggcactcacggaccctgcgcacgatagtgctcatgacgcgaccccaggtcaggcgggatcacccgctgaccttaa	Zotu582	0	0	0	0	0	0	0	0	0	0	0	0	0	0	0	0	0	0	0	0	0	0	0	0	0	0	0	0	0	0	0	0	1	0	0	0	0	0	0	0	0	0
Zotu583	gi|1061246299|gb|KU724215.1|	KU724215	Peumus boldus	flowering plants	Eukaryota	ccgtgaaccatcgagtctttgaacgcaagttacgcccgaggccacccggctgagggcacgtctgcctgggcgtcacgccaccctcgctaccccacggccgtcggtgcggtcatggatgacgcggagattggccatccgtgtcaggctgtgtgcggttggcccaaaaatctggtaacggtgcggcacgacatgatgtctggtgtttgagaggtgactcatctctgctcttacgtcgtgcccgctgccccaccgcgtttagccacaagcgtgggacccaactcgcccgttcagacgggtgatcgaaccgcaaccccaggtcaggcagggccacccgctgagtttaa	Zotu583	0	0	0	0	0	0	0	0	0	0	0	0	0	0	0	0	0	0	0	0	0	0	0	0	0	0	0	0	0	0	0	0	0	0	0	0	0	0	0	0	0	0
Zotu584	gi|1567425987|dbj|LC435422.1|	LC435422	Senna alata	eudicots	Eukaryota	ccgtgaaccatcgagtctttgaacgcaagttgcgcccgaagccattaggccgagggcacgtctgcctgggtgtcacgcatcgttgccccaaaaccccgtcgtccctccggtcaatcggaggcggcgaggtgctagggcggaagctggcctcccgtgagcattgccttgcggatggccgaaattagagcctgtgaggggcaatcgccacgttccacggtggttgagcagatgcctcgaggccgaccgtgcgcgagttgtccccacgacaaggctgcgagacccttgcgagcaagtaagtgctcccaacgcgaccccaggtcaggcggggccacccgctgagtttaa	Zotu584	0	0	0	0	0	0	0	0	0	0	0	0	0	0	0	0	0	0	0	0	0	0	0	0	0	0	0	0	0	0	0	0	0	0	0	0	0	0	0	0	0	0
Zotu585	gi|1917882917|gb|MW142542.1|	MW142542	Elymus repens	monocots	Eukaryota	ccgcgaaccatcgagtctttgaacgcaagttgcgcccgaggccactcggccgagggcacgcctgcctgggcgtcacgccaaaacacgctctcaatcccctcatcgggaatcgggatgcggcatctggtccctcgtctcgcaaggggcggtggaccgaagatcgggctgccggcgtaccgcgccggacacagcgcatggtgggcgtcctcgctttatcaacgcagtgcatccgacgcgtagccggcatgatggcctcaaaacgacccagcaaacgaagcgcacgtcgcttcgaccgcgaccccaggtcaggcgggactacccgctgagtttaa	Zotu585	0	0	19	0	0	0	0	0	0	0	0	3	0	0	0	0	0	0	0	0	0	0	0	0	0	0	0	0	0	1	0	0	1	0	0	0	0	0	0	1	0	0
Zotu586	gi|1567425718|dbj|LC461809.1|	LC461809	Hibiscus sabdariffa	eudicots	Eukaryota	ccgtgaaccatcgagtttttgaacgcaagttgcgccccaagccattaggccgagggcacgtctgcctgggtgtcacgcatcgttgcccccatccaacccttacccgcagggcatcggttgaggtgtgggcggagaatggcctcccgtgtgctcaccgctcgcggttggcctaaaatcgagtcctcggcgaccacggtgccgcgacaatcggtggtgttgcttcgagctgcctcgttttttgtcgtgtgctgccgtcgatccgtgctctctgaccctttcggcaccgcaagcacggtgctcgcgtcgcgaccccaggtcaggcgggattacccgctgagtttaa	Zotu586	0	0	0	0	0	0	0	0	0	0	0	0	0	0	0	0	0	0	0	0	0	0	0	0	0	0	0	0	0	0	0	0	0	0	0	0	0	0	0	0	0	0
Zotu587	gi|1061246299|gb|KU724215.1|	KU724215	Peumus boldus	flowering plants	Eukaryota	tcgtgaaccatcgagtctttgaacgcaagttgcgcccgaggccacccggctgagggcacgtctgcctggacgtcacgccaccctcgctaccccatggccatcggttcggtcatgggtgacgcggagattggccatccgtgtcaggctgtgtgtggttggcccaaaaatctggtaacggtgcggcacggcacgacgtgtggtggttgagaggtgactcatctctgctcttacgtcgtgcccgctgccccgccgcgtttagccgcaagcgtgggacccaacttgcccgttcagacgggtgatcgaactgcgaccccaggtcaggcggggccacccgcggagtttaa	Zotu587	0	0	0	0	0	0	0	0	0	0	0	0	0	0	0	0	0	0	0	0	0	0	0	0	0	0	0	0	0	0	0	0	0	0	0	0	0	0	0	0	0	0
Zotu588	gi|2032555077|gb|MZ098690.1|	MZ098690	Neoconiothyrium sp.	ascomycete fungi	Eukaryota	agtgaatcatcgaatctttgaacgcacattgcgccccttggtattccatggggcatgcctgttcgagcgtcatttgtaccctcaagctttgcttggtgttgggtgtttgtcccgcgttgcgtgtggactcgccttaaaacgattggcagccggcatattggccttggagcgcagcacaagtcgcgcacctagtcatgattgttggcgtccatgaagcctatacatttgctcttgacctcggatcaggtagggatacccgctgaacttaa	Zotu588	0	0	0	0	0	0	0	0	0	0	0	0	0	0	0	0	0	0	0	0	0	0	0	0	0	0	0	0	0	0	0	0	0	0	0	0	0	0	0	0	0	0
Zotu589	gi|2255458471|gb|ON795066.1|	ON795066	Curvularia papendorfii	ascomycete fungi	Eukaryota	agtgaatcatcgaatctttgaacgcacattgcgccctttggtattccaaagggcatgcctgttcgagcgtcatttgtaccctcaagctttgcttggtgttgggcgtttttgtctttggtcgcccaaagactcgccttaaagtgattggcagccggcctttctggtttcgcagcgcagcacatttttgcgcttgccatcagcaaaacggcaatccatcaagcctccttctcacgtttgacctcggatcaggtagggatacccgctgaacttaa	Zotu589	0	0	0	0	0	0	0	0	0	0	0	0	0	0	0	0	0	0	0	0	0	0	0	0	0	0	0	0	0	0	0	0	0	0	0	0	0	0	0	0	0	0
Zotu590	gi|2062373113|gb|MZ489781.1|	MZ489781	Chlorophytum sp. 1 MIB:SASS:0430	monocots	Eukaryota	ccgtgaaccatcgagtctttgaacgcaagttgcgcccgaggccttttggctgagggcacgcctgcctgggcgtcacgcatcgcgtcgctccgcgcgcctctcgctcggatgcggatattgaccccccgtgcttcgcggcgcggagggtcgaagtgtgagccgccggccggattggacgcggcgagtggtggacgaacacgctcgacgctgaacgtcgcgcaccaacgtccgaccacggtggtcctagaaaagaacccatgccgaatagacgcttgcgagcgcccctcggaccacgaccccaggtcaggcggggctacccgctgagtttaa	Zotu590	0	0	0	0	0	0	0	0	0	0	0	0	0	0	0	0	0	0	0	0	0	0	0	0	0	0	0	0	0	0	0	0	0	0	0	0	0	0	0	0	0	0
Zotu591	gi|1061246299|gb|KU724215.1|	KU724215	Peumus boldus	flowering plants	Eukaryota	tcgtgaaccatcgagtctttgaatgcaagttgcgcccgaggccacccggctgagggcacgtctgcctgggcgtcacgccacccttgctaccccatggccgtcggtgcggtcatgggtgacgcggagattggccatccttgttaggctgtgtgcggttggccaaaaaatctggtaacggtacggcacgacacgacgtgtggtggttgagaggtgactcatctctgctcttacgtcgtgcccgctgccccgacgagtttagccacaagtgtgggacccaactcacccgttcatacgtgtgatcgaacagcgaccccaggtcaggcggggccacccactgaggttaa	Zotu591	0	0	0	0	0	0	0	0	0	0	0	0	0	0	0	0	0	0	0	0	0	0	0	0	0	0	0	0	0	0	0	0	0	0	0	0	0	0	0	0	0	0
Zotu592	gi|2257780001|gb|MZ656035.1|	MZ656035	Centaurea stoebe	eudicots	Eukaryota	ccgtgaaccatcgagtttttgaacgcaagttgcgcccgaagccattcggccgagggcacgtctgcctgggcgtcacgcatcgcgtcgccccagaccatgctcctccatagagatgtttggtctgggacggagactggcctcccgtgtcgatggtgcggttggcctaaaaaggagtcccctttggcggacgcacggctagtggtggttgtcaagaccttcgtatcgagccgtggtgatgctagggggtcgctctctaaagaccctaacgtgtcgtcttgcgacgatgcttcgaccgcgaccccaggtcaggcgggactacccgctgagtttaa	Zotu592	0	0	0	0	0	1	0	0	0	0	0	0	0	0	0	0	0	0	0	0	0	0	1	0	0	0	0	0	0	0	0	0	0	14	0	33	0	0	0	0	0	1
Zotu593	gi|1061246299|gb|KU724215.1|	KU724215	Peumus boldus	flowering plants	Eukaryota	ccgtgaaccatcgagtctttgaacgcaagttgcgcccgaggccacccggctgagggcacgtctgcctgggcgtcacgccaccctcgctaccccatggccgtcggtgcggtcatgggtgacgcggagattggccatccgtgtcaggctgtgtgcggttggcccaaaaatctggtagcggtgcggcacggcacgacgtgtggtggttgagaggtgactcatctctgctcttacgtcgtgcccgctgccccgccgcgcttagccacaagcgtgggacccaacacgcccgttcaaactggtgactgaaccgcgaccccaggtcaggcggggccacccgctgagtttaa	Zotu593	0	0	0	0	0	0	0	0	0	0	0	0	0	0	0	0	0	0	0	0	0	0	0	0	0	0	0	0	0	0	0	0	0	0	0	0	0	0	0	0	0	0
Zotu594	gi|2259396790|emb|OW838104.1|	OW838104	uncultured fungus	fungi	Eukaryota	ccgtgaaccatcgagtctttgaacgcaagttgcgcccgaagcctttaggtcgagggcacgcctgcctgggcgtcacgcatcgcgtctccccccacccaccttcagtgggaggggcggaggatgatggcctcccatgcctcaccgggtgtggatggcctaaatacggagcccccggttatgaagtgccgcggcataggtgagatacaaggcctagcctaggatacatcggagtcgtgcactttttagcttttgaggactcgcaggaccctaagtttgtttgcccattggggcatcaaaaccgttgcgaccccaggtcaggcggggctacccgctgagtttaa	Zotu594	0	0	2	0	0	0	0	0	0	0	0	0	0	0	0	1	0	1	0	0	0	0	0	0	4	28	86	1	1	7	0	0	0	0	0	0	0	0	0	0	0	0
Zotu595	gi|1179012122|gb|KY935312.1|	KY935312	uncultured eukaryote	eukaryotes	Eukaryota	ccgcgaaccatcgagtctttgaacgcaagttgcgcccgaagccattaggccgagggcacgcctgcctgggcgtcgcgcgtcgttgccctaactcggacgtctcatttggtgtcgttgagtggcgaatgttggcttcccacgagcgttgcctcatggttggttgaaattcgagtccgtggtggaggatgccacgattgatatggtggttgagtaattagctcgagacccatcgtgagcgactccatcttgttttggactctttgacccacatgagcatctccgatgctcgttacgagacctcaggtcagacggggttacccgctgagtttaa	Zotu595	0	0	0	0	0	0	0	0	0	0	0	0	0	0	0	0	0	0	0	0	0	0	0	0	0	0	0	0	0	0	0	0	0	0	0	0	0	0	0	0	0	0
Zotu596	gi|260595415|gb|GQ892046.1|	GQ892046	Pueraria tuberosa	eudicots	Eukaryota	ccgtgaaccatcgagtctttgaacgcaagttgcgcccgaagccattaggtggagggcacgcctgcctgggtgtcacacatcgttacccccacgcaaacaaatgtctcacacgacagacgttctgcgtagtagggtgcacgctgacctcccgcgagcaccgtctcgtggttggttgaaaatcgagttcgtggccgagtgcgccgtgataaaatggtggatgagcaacgctcgagaccaatcacgcgccgcgactcggtcggctccggactcctccacgaccctatagtgcctcctcttcggggagacgctctcaacgagacctcaggtcaggcggggctacccgctgagtttaa	Zotu596	0	0	0	0	0	1	0	0	0	0	0	0	0	0	0	0	0	0	0	0	0	0	0	0	0	0	0	0	0	0	0	0	0	0	0	0	0	0	0	0	0	0
Zotu597	gi|1061246299|gb|KU724215.1|	KU724215	Peumus boldus	flowering plants	Eukaryota	ccgtgaaccatcgagtctttgaacgcaagttgcgcccgaggccacccagctgagggcacgtctgcctgggcgtcacgccaccctcgctaccctatggcagtcggtgcggtcatgggtgacgcggagaatggccatccgtgtcaggctgtgtgcggttggcccaaaaatctggtaacggtgcggcacggcacgacgtgtggtggttgagaggtgactcatctctgctcttacgtcgtgcccgctgccccgccgcgtttagccacaagcgtgggacccaactcgctcgttcagacgggtgatcgaactgcgacctctggtcaggcagggccacccgctgagtttaa	Zotu597	0	0	0	0	0	0	0	0	0	0	0	0	0	0	0	0	0	0	0	0	0	0	0	0	0	0	0	0	0	0	0	0	0	0	0	0	0	0	0	0	0	0
Zotu598	gi|1061246299|gb|KU724215.1|	KU724215	Peumus boldus	flowering plants	Eukaryota	ccgtgaaccacccggctgagggcacgtctgcctgggcgtcacgccaccctcgctaccccatggccgtcggtgcggtcatgggtgacgcggagattggccatccgtgtcaggctgtgtgcggttggcccaaaaatctggtaacggtgcggcacggcacgttgtgtggtggttgagaggtgactcatctctgctcttacgtcgtgcccgctgccccgtcgcgtttagccagaagcgtgggacctaactcgcccgttcagactggtgattgaaccgcgaccccaggtcaggcggggccacccgctgagtttaa	Zotu598	0	0	0	0	0	0	0	0	0	0	0	0	0	0	0	0	0	0	0	0	0	0	0	0	0	0	0	0	0	0	0	0	0	0	0	4	0	0	0	0	0	0
Zotu599	gi|1441205801|gb|MH710867.1|	MH710867	Zanthoxylum bungeanum	eudicots	Eukaryota	ccgtgaaccatcgagtctttgaacgcaagttgcgccccaagcctttaggccgagggcacgtctgcctgggtgtcacgcatcgttgccccaccccaccccctccgggggcctggcggtgcgggcggataatggcctcccgtgcgctccccgctcgcggctggcccaaaatttgagtccctggcgaccgtagccgtgacgatcggtggtgaaaacaaacctctcgagctcacgtctcgtgctcggccccctgtttcgggactcatagaccctgaagctctgcgcaagcagcgctcgcatcgcgaccccaggtcaggcgggattacccgctgagtttaa	Zotu599	0	0	0	0	0	1	0	0	0	0	0	0	0	0	0	0	0	0	0	0	0	0	0	0	0	0	0	0	0	0	0	0	0	0	0	0	0	0	0	0	0	0
Zotu600	gi|2062373011|gb|MZ489679.1|	MZ489679	Sonchus sp. MIB:SASS:0017	eudicots	Eukaryota	ccgtgaaccatcgagtttttgaacgcaagttgcgcccgaagccatccggccgagggcacgcctgcctgggcgtcacgcatctcgtcgccccctgccacacatcctaaaggtgtaataatggtcatgggggcggaaattggcctcccgttcttgtgtttggttggcctaaagatgagtccccttagggcggatgcacaactagtggtggttgaatagaccctcgtcttgtgttgtgtgtcgtgagctgtgagggaaattctcaatagaccccactgtatcgttaaaaaacgatatatcgaccgcgaccccaggtcaggcgggactacccgctgagtttaa	Zotu600	0	0	0	0	0	0	0	0	0	0	0	0	0	0	0	0	0	0	0	0	0	0	0	0	0	0	0	0	0	0	0	0	0	0	0	0	0	0	0	0	0	0
Zotu601	gi|1026286185|gb|KX167117.1|	KX167117	Lathyrus aphaca	eudicots	Eukaryota	ccgtgaaccatcgagtctttgaacgcaagttgcgcccgatgccattaggttgagggcacgtctgactgggtgtcacatatcgaagcctcctaccaatttccttttgacaggtattgtgcagggtggatgttggcctcccgtgagctatttcgtctcatggttggttgaaaattgagaccttggtagggtgtgccatgataaatggtggttgtgtgacccacgagaccaatcgtgtgccgctctattgaatttggcctcttttacccatatgcgtttctaaacgctcgtgatgagaccccagatcaggcggggctacccgctgaatttaa	Zotu601	0	0	0	0	0	0	0	0	0	0	0	0	0	0	0	0	0	0	0	0	0	0	0	0	0	0	0	0	0	0	0	0	0	0	0	0	0	0	0	0	0	0
Zotu602	gi|2214711439|dbj|LC704405.1|	LC704405	uncultured fungus	fungi	Eukaryota	agtgaatcatcgaatctttgaacgcacattgcgccccttggtattccatggggcatgcctgttcgagcgtcatttgtaccctcaagctctgcttggtgttgggtgtttgtctactatcgtggactcgccttaaagtcattggcagccagtgttttggtattggagcgcagcacattttgcgcctctagcctagaatactagcgtccagtaagcctttttccacttttgacctcggatcaggtagggatacccgctgaacttaa	Zotu602	0	0	0	0	0	0	0	0	0	0	0	0	0	0	0	0	0	0	0	0	0	0	0	0	0	0	0	0	0	0	0	0	0	0	0	0	0	0	0	0	0	0
Zotu603	gi|2172223019|gb|OM095435.1|	OM095435	Sigesbeckia orientalis	eudicots	Eukaryota	ccgtgaaccatcgagtttttgaacgcaagttgcgcctgaagccatccggttgagggcacgtctgcctgggcgtcacgcatcacgtcgcccccaccaaccgtccctgcacgggacgtgttggacggggcggagattggtctcccgttcatgttgtgcggttggcctaaataggagcctcccaaagggtacgcacggctagtggtggttgatacaacagtcgtctcgtgacgtgcgtttgatccttggggaggaactcttgaaataccccgtcgtgttgtcttttgatgatgcttcgatcgcgaccccaggtcaggcgggactacccgctgagtttaa	Zotu603	0	0	0	0	0	0	0	0	0	0	0	0	0	0	0	0	0	0	0	0	0	0	0	0	0	0	0	0	0	0	0	0	0	0	0	0	0	0	0	0	0	0
Zotu604	gi|2259532948|emb|OW988460.1|	OW988460	Aspergillus austroafricanus	ascomycete fungi	Eukaryota	agtgaatcatcgagtctttgaacgcacattgcgccccctggcattccggggggcatgcctgtccgagcgtcattgctgcccatcaagcccggcttgtgtgttgggtcgtcgtcccccccgggggacgggcccgaaaggcagcggcggcaccgtgtccggtcctcgagcgtatggggctttgtcacccgctcgatttagggccggccgggcgccagccgacgtccaaccatttttcttcaggttgacctcggatcaggtagggatacccgctgaacttaa	Zotu604	0	0	0	0	0	0	0	0	0	0	0	0	0	0	0	0	0	0	0	0	0	0	0	0	0	0	0	0	0	0	0	0	0	0	0	0	0	0	0	0	0	0
Zotu605	gi|2259390402|emb|OW836907.1|	OW836907	uncultured fungus	fungi	Eukaryota	ccgtgaaccatcgagtctttgaacgcaagttgcgcccgaagccttcgggccaagggcacgtctgcctgggcgtcacgcaccgcgtcgcccccaccccaaaccactgggatcgggggcggactgtggccccccgtgcgctcctcgctcgcggtcggcctaaacacagaccccgtggcctcgaaaagccgtgacgtttggtggttcacttgtggccttgtgccccaagcatcgcgtcgcggccttggtggcccacgggagctcaaaggaccctgaggaggaggaccgcgtcaccctcgagtgccaaggagaacctccctaaccgttgcgaccccaggtcaggcgggactacccgctgagtttaa	Zotu605	0	0	0	0	0	0	0	0	0	0	0	0	0	0	0	0	0	0	0	0	0	0	0	0	0	0	0	0	0	0	0	0	0	0	0	0	0	0	0	0	0	0
Zotu606	gi|2259398000|emb|OW838287.1|	OW838287	uncultured fungus	fungi	Eukaryota	ccgtgaaccatcgagtctttgaacgcaagttgcgcccgaggccactcggccgagggcacgcctgcctgggcgtcacgccaaaacacgctcccaaccaccctcatcgggaatcgggacgcggcatctggtccctcgtctcgcaaggggcggtggaccgaagatcgggctgccggtgtaccgcgccggacacagcgcatggtgggcgtcctcgctttatcaacgcagtgcatccgacgcgcagccgacattatggcctcagaacgacccagcaaacgaagcgcacgttgcttcgaccgcgaccccaggtcaggcgggactacccgctgagtttaa	Zotu606	0	0	2	0	0	0	0	0	0	0	0	0	0	0	0	0	1	0	0	0	0	0	0	0	0	0	0	0	0	0	0	0	0	0	0	0	0	0	0	0	0	0
Zotu607	gi|1878849199|gb|MT796538.1|	MT796538	Prunus padus	eudicots	Eukaryota	ccgtgaaccatcgagtctttgaacgcaagttgcgcccaaagtttcggctaagggcacgtctgcctgggtgtcacgcatcatgtcgcccccaatactctcgcctccctcccgtctcgggagtttggcaagtggtagggcgcggaagatggcctcccgttgcatcccgctgcggttggcctaaatgtgagcatgggagcgacgtactccgcggcgcgcggtggtggtaatatcgcccctcgggctagtgtccggactgtccttcccttgttgctcggtggcctcacaaccaacacatgcgaccccaggtcaggcgggactacccgctgagtttaa	Zotu607	0	0	0	0	0	0	0	0	0	0	0	0	0	0	0	0	0	0	0	0	1	0	0	0	0	0	0	0	0	0	0	0	0	0	0	0	0	0	0	0	0	0
Zotu608	gi|1061246299|gb|KU724215.1|	KU724215	Peumus boldus	flowering plants	Eukaryota	ccgtgaaccatcgagtctttgaacgcaagttgcgcccgaggccacccagccgagggcacgtctgcctgggcgtcacgccaccctcgctaccctatggcagtcggtgcggtcatgggtgacgcggagaatggccatccgtgtcaggctgtgtgcggttggcccaaaaatctggtaacggtgcggcacggcacgacgtgtggtggttgagaggtgactcatctctgctcttacgtcgtgcccgctgccccgccgcgtttagccacaagcgtgggacccaactcgctcgttcagacaggtgatcgaaccgcgacctctggtcaggcagggccacccgctgagtttaa	Zotu608	0	0	0	0	0	0	0	0	0	0	0	0	0	0	0	0	0	0	0	0	0	0	0	0	0	0	0	0	0	0	0	0	0	0	0	0	0	0	0	0	0	0
Zotu609	gi|2249528521|gb|ON685346.1|	ON685346	Silybum marianum	eudicots	Eukaryota	ccgtgaaccatcgagtttttgaacgcaagttgcgcccgaagccattcggccgagggcacgtctgcctgggcgtcacgcatcgcgtcgccccagaccacgccttccctacggggatgcgttcgtctggggcggagaatggtctcccgtgccgtcggcgcggttggcctaaaaaggagtccccttcgacggacgcatggctagtggtggttgttaaggccttcgtattgagtcgtgtgtcgttagcggcaagggaagcactctctaaagacccaacgcgtcgtctcgcgacgatgcttcgaccgcgaccccaggtcaggcgggactacccgctgagtttaa	Zotu609	0	0	5	0	0	0	0	0	0	0	0	0	0	0	0	3	2	0	3	4	75	0	0	0	3	6	10	18	7	38	0	0	0	3	0	11	0	0	0	0	0	0
Zotu610	gi|2259527211|emb|OW986594.1|	OW986594	Alternaria ventricosa	ascomycete fungi	Eukaryota	agtgaatcatcgaatctttgaacgcacattgcgccctttggtattccaaagggcatgcctgttcgagcgtcatttgtaccctcaagctttgcttggtgttgggcgtcttttgtctccagttcgctggagactcgccttaaagtcattggcagccggcctactggtttcggagcgcagcacaagtcgcgctctttgccagccaaggtcagcgtccagcaagcctttttttcaacctttgacctcggatcaggtagggatacccgctgaacttaa	Zotu610	0	0	2	0	0	0	0	0	0	0	0	0	0	0	0	0	0	0	0	0	0	0	0	0	0	7	17	0	18	48	0	0	0	0	0	0	0	0	0	0	0	0
Zotu611	gi|1893886982|gb|MT902893.1|	MT902893	Aeschynomene virginica	eudicots	Eukaryota	ccgtgaaccatcgagtctttgaacgcaagttgcgcccgaagccattaggctaagggcacgcctgcctgggtgtcaccaatcgtcgcccccaacctaactgccatggtgcgtgggagaaggggtgaatgctggcttcccgtgagcaccgtcttgtggttggctgaaaacgttctccgtgccggcgtgcagcgccgtgacacttggtggttgagtttaccctcgaggccagtcacgtgtgctccctgtcggttccggaagcatggacccgtgagcggcaacgaccgcccgtgatgcgacctcaggtcaggcggggctacccgctgagtttaa	Zotu611	0	0	0	0	0	0	0	0	0	0	0	0	0	0	0	0	0	0	0	0	0	0	0	0	0	0	0	0	0	0	0	0	0	0	0	0	0	0	0	0	0	0
Zotu612	gi|758901584|gb|KP063524.1|	KP063524	uncultured fungus	fungi	Eukaryota	agtgaatcatcgagtctttgaacgcacattgcgccccctggtattccggggggcatgcctgtccgagcgtcattgctgccctcaagcacggcttgtgtgttgggcccccgtcccctccctagggaggggacgggcccgaaaggcagcggcggcaccgtgtccggtcctcgagcgtatgggaagcacaatcttttttgtcaacccgctcctgtaggtccggccggcggcctgccccaatcaacccattgtttttaaccaggttgacctcggatcaggtagggatacccgctgaacttaa	Zotu612	0	0	0	0	0	0	0	0	0	0	0	0	0	0	0	0	0	0	0	0	0	0	0	0	0	0	0	0	0	0	0	0	0	0	0	0	0	0	0	0	0	0
Zotu613	gi|1552063697|gb|MH547545.1|	MH547545	Tribulus terrestris	eudicots	Eukaryota	ccgtgaaccatcgagtctttgaatgcaagttgcgcccgaagccactaggccgagggcacgtctgcctgggtgtcacgcatcgtcgccccaacccccctcgtgctttggccaaggggcgggcggaaattggtctcccgtttgcctagcccagcggttggcccaaattcgggtcctcggcaccggcgctcgccgaccaacggtggtgtaacaacctctcggaggcacgtcgcgggcgcccttgcaatcctagggcactcacggaccctgcgcacgatagtgcttatgacgcgaccccaggtcaggcgggatcacccgctgagcttaa	Zotu613	0	0	0	0	0	0	0	0	0	0	0	0	0	0	0	0	0	0	0	0	0	0	0	0	0	0	0	0	0	0	0	0	0	0	0	0	0	0	0	0	0	0
Zotu614	gi|1284844255|gb|MF785623.1|	MF785623	Capillipedium assimile	monocots	Eukaryota	ccgcgaaccatcgagtttttgaacgcaagttgcgcccgaggccttctggtcgagggcacgtctgcctgggcgtcacgccaaaagacactcccaacccaccctcggggacggacgtggtgtttggcccctcgtgccgtacggcgcggtgggccgaagttggggctgccgacgaatcgagtcgggcacagcacgtggtgggcgacatctgttgttctcggtgcagtgcctcggcgcgcagtcggcatgtcggccctaaggacccatcaagcaccgaagcgcatcgccgctcggaccgcgaccccaggtcagtcgggactacccgctgagtttaa	Zotu614	0	0	0	0	0	0	0	0	0	0	0	0	0	0	0	0	0	0	0	0	0	0	0	0	0	0	0	0	0	0	0	0	0	0	0	0	0	0	0	0	0	0
Zotu615	gi|1972878734|gb|MW560075.1|	MW560075	Paspalum distichum	monocots	Eukaryota	ccgcgaaccatcgagtttttgaacgcaagttgcgcccgaggccttctggctgagggcacgcctgcctgggcgtcacgccaaaagacactcccaacccatcacagggtgcggacgtggagtttggcctctcgtgccatgctgcacggtgggccgaagtcgtggctgccggtgtatcttgctgggcaccgcacatggtgggcgacatgaagttgttctcggtgcagtgtcctagcatgtagctggtactatggcctttaggacccatcatcgaccgtagcgctggccgctcggaccgcgaccccaggtcaggcgggattacccgctgagtttaa	Zotu615	0	0	0	0	0	0	0	0	0	0	0	0	0	0	0	0	0	0	0	0	0	0	0	0	0	0	0	0	0	0	0	0	0	0	0	0	0	0	0	0	0	0
Zotu616	gi|2093882078|gb|OK090457.1|	OK090457	Vigna unguiculata	eudicots	Eukaryota	ccgtgaaccatcgagtctttgaacgcaagttgcgcctgaagccattaggttgagggcacgcctgcctgggtgtcacacattgtcaccccaatgcaaatgtgcattgaggtgaaagttggcttcccgcgaggcattcctcgtggttggttcaaaacgaagttaatcgcgaagtccctcgtcataaatggtggatgagtaaatctcgagaccaatcgtgactgtggtgctttggggatgtaattggttggctctgttgtgttttgtgttcatgttgaagaagacgcttttatcgagacctcaggtcaggcggggctacccgctgagtttaa	Zotu616	0	0	0	0	0	0	0	0	0	0	0	0	0	0	0	0	0	0	0	0	0	0	0	0	0	0	0	0	0	0	0	0	0	0	0	0	0	0	0	0	0	0
Zotu617	gi|1717501831|gb|MN257822.1|	MN257822	Ocimum basilicum	eudicots	Eukaryota	ccgtgaaccatcgagtctttgaacgcaagttgcgcccgaagccatcaggccgagggcacgtctgcctgggcgtcacgcatcgcgtcgcccccccatccccgcgcaccgcgctcggcttgggggggcggatactggccccccgtgcgccccgccgcgcggccggcccaaatgcgatcccccggcgacccgcgtcgcgacaagtggtggttgaactcgtcaatttccccgtcgcgccccgggtcgtccgcgcggattcctttggaaaaaaacccaagtacctcgaccgcgaccccaggtcaggcgggatcacccgctgagtttaa	Zotu617	0	0	0	0	0	0	0	0	0	0	0	0	0	0	0	0	0	0	0	0	0	0	0	0	0	0	0	0	0	0	0	6	0	0	0	0	0	0	0	0	0	0
Zotu618	gi|669132172|gb|KF694727.1|	KF694727	Tilia tomentosa	eudicots	Eukaryota	ccgtgaaccatcgagtctttgaacgcaagttgcgccccaagccattaggccgagggcacgcctgcctgggtgtcacgcatcgtcgccccctccgcccttcagcccaacaaaaggctaagggcgttgctgggacggaaaatggcctcccgtaggctcccagcctgcggttggcccaaacgtgagtcctcggcaacgaacggcgccgtgacgatcggtggtaatgctcctagcgtgccttgtctccagtcgcgcgcgcccgttgtccgtgcggaccccctcggacccttttgtgcatcgctcgaacgatgctcgcatcgcgaccccaggtcaggcgggattacccgctgagtttaa	Zotu618	0	0	0	0	0	0	0	0	0	0	0	0	0	0	0	0	0	0	0	0	0	0	0	0	0	0	0	0	0	0	0	0	1	0	0	0	0	0	0	0	0	0
Zotu619	gi|1717903306|gb|MN224276.1|	MN224276	Astragalus ernestii	eudicots	Eukaryota	ccgtgaaccatcgagtctttgaacgcaagttgcgcccgaagccattaggttgagggcacgtctgcctgggcgtcacatatcgttgcccgatgcctattgcagtgtgataggaatttttagggcgaatgatggcttcccgtgagcgttgttgcctcgcggctggttgaaaattgagtccttggtggggtgtgccatgatagatggtggtcgagttagcacgagacccatcatgtgtacgctccccataatatggcttcgatgacccacatgcgtcttttgactctcatgacgagacctcaggtcaggcggggctacccgctgaatttaa	Zotu619	0	0	0	0	0	0	0	0	0	0	0	0	0	0	0	0	0	0	0	0	0	0	0	0	0	0	0	0	0	0	0	0	0	0	0	0	0	0	0	0	0	0
Zotu620	gi|1473247200|gb|MH860144.1|	MH860144	Hymenopleella hippophaes	ascomycete fungi	Eukaryota	agtgaatcatcgaatctttgaacgcacattgcgcccattagtattctagtgggcatgcctgttcgagcgtcatttcaacccttaagcctagcttagtattgggaatcgactttactgtcgttcctcaaattcaacggcggatttatagcaatctctgaacgtagtaattttacacctcgtttttgaaatactataaacctcagccgctaaacccccaaattttctatggttgacctcggatcaggtaggaatacccgctgaacttaa	Zotu620	0	0	0	0	0	0	0	0	0	0	0	0	0	0	0	0	0	0	0	0	0	0	0	0	0	0	0	0	0	0	0	0	0	0	0	0	0	0	0	0	0	0
Zotu621	gi|1061246299|gb|KU724215.1|	KU724215	Peumus boldus	flowering plants	Eukaryota	ccgtgaaccatcgagtctttgaacgcaagttgcgcccgaggccacccggctgagggcacgtctgcctgggcgtcacgccattctcgctaccccatggccgtcggtgcggtcatgggtgacgcggagattggccatccgtggcaggctgtgtgcggttggcccaaaaatctggtagcggtatggcacggcacgacgtgtggtggttgagaggtgacccatctctgctcttacgtcgtgcccgctgccccgccgcgcttagccacaagcgtgggacccaactcgcccgttcaaacgggtgatcgaatcgcgaccccaggtcaggcggggccacccgctgagtttaa	Zotu621	0	0	0	0	0	0	0	0	0	0	0	0	0	0	0	0	0	0	0	0	0	0	0	0	0	0	0	0	0	0	0	0	0	0	0	1	0	0	0	0	0	0
Zotu622	gi|1061246299|gb|KU724215.1|	KU724215	Peumus boldus	flowering plants	Eukaryota	ccgtgaaccatcgagtctttgaacgcaagttgctcccgaggccacccggctgagggcacgtctgcctgggcatcacgccaccctcgtaccccacggccgtcagtgcggtcatgggtgacgcggagattggccatccgtgtcaggctgtgtgcggttggcccaaaaatctggtaacggtgcggcacgacacgacatgtggtggttgagaggtgactcatctctgctcttacgtcgtgcccgctgccccgccgcgtttagccacaagcgtgggacccaactctcccgttcagacgggtgatcgaaccgcgaccccaggtcaggcggggccacctgctgagtttaa	Zotu622	0	0	0	0	0	0	0	0	0	0	0	0	0	0	0	0	0	0	0	0	0	0	0	0	0	0	0	0	0	0	0	0	0	0	0	0	0	0	0	0	0	0
Zotu623	gi|1061246299|gb|KU724215.1|	KU724215	Peumus boldus	flowering plants	Eukaryota	ctgtaaaccatcgagtctttgaatgcaagttgtgcccgaggccacccggctgagggcaggtcttcctgggcatcatgccacccccgcgccacccccgctaccccatggccgtcgatgtggtcatgggtgatgcggagattggccatccgtgtcaggctatgtgcggttggcccaaaaatctggtaacggtgcggcacgacatgatgtgtggtggttgtgaggtgactcatctctgctcttacgtcgtacccgctaccccaccgcgcttagtcacactcatgggacccaactcactcattccggtgggtgatcgaacctcgaccccaggtcaggcggggccacccgctgagtttaa	Zotu623	0	0	0	0	0	0	0	0	0	0	0	0	0	0	0	0	0	0	0	0	0	0	0	0	0	0	0	0	0	0	0	0	0	0	0	0	0	0	0	0	0	0
Zotu624	gi|2259140985|emb|OW834277.1|	OW834277	uncultured fungus	fungi	Eukaryota	ccgtgaaccatcgagtttttgaacgcaagttgcgcccaaagccttccggctgagggcacgtctgcctgggcgtcacgcatcacgtcgcccccaccaaccaccccgttttggaacttgtttggttggggcggagattggtcttccgtgccatggtgcggttggcccaaatagaagtcccttcatgagtggcgcacgactagtggtggttgataagactgtcgtatcgtgtcgtgtgtttggttcatgtgggtagcactccttagaccctatgtgttgtcctgtgacaatgcttcgatcgcgaccccaggtcaggcgggactacccgctgagtttaa	Zotu624	0	0	0	0	0	0	0	0	0	0	0	0	0	0	0	0	0	0	0	0	0	0	0	0	0	0	0	0	0	0	0	0	0	0	0	0	0	0	0	0	0	0
Zotu625	gi|1061246299|gb|KU724215.1|	KU724215	Peumus boldus	flowering plants	Eukaryota	ccgtgaaccatcgagtctttgaacgcaagttgcgcccgaggccacccagctgagggcacgtctgcctgggcgtcacgccaccctcgctaccctatggcagtcggtgcggtcatgggtgacgcggagaatggccatccgtgtcaggctgtgtgcggttggcccaaaaatctggtaacggtgcggcacggcacgacgtgtggtggttgagaggtgactcatctctgctcttacgtcgtgcccgctgccccgccgcgtttagccacaagcgtgggacccaactcgctcgttcagacaggtgatcgaaccgcgacctcaggtcaggcagggccacccgctgagtttaa	Zotu625	0	0	0	0	0	0	0	0	0	0	0	0	0	0	0	0	0	0	0	0	0	0	0	0	0	0	0	0	0	0	0	0	0	0	0	0	0	0	0	0	0	0
Zotu626	gi|2116661796|gb|MT624616.1|	MT624616	Stellaria longifolia	eudicots	Eukaryota	ccgtgaaccatcgagtctttgaacgcaagttgcgcccgaggcctttggctgagggcacgtctgcctgggcgtcacgcatcgcaaccccccgacccactctacgtgtgaaggggaggaagctggcttcccgtgcctcaccgggcacggttggcctaaatttggagcctaaggcattgggttgccgcggcgataggtggtcaacaaggcctcggccgtgtaaacaaccagtcgcgcgtccctttgacagcacgcgctcgtaggacccaatgatgttgcctcgttgcgacacaaacgttgcgaccccaggtcaggcggggctacccgctgaatttaa	Zotu626	0	0	0	0	0	0	0	0	0	0	0	0	0	0	0	0	0	0	0	0	0	0	0	0	0	0	0	0	0	0	1	0	0	0	0	0	0	0	0	0	0	0
Zotu627	gi|1061246299|gb|KU724215.1|	KU724215	Peumus boldus	flowering plants	Eukaryota	tcgtgaaccatcgagtctttgaatgcaagttgcgcccgaggccacccggctgagggcacgtctgcctgggcgtcacgccacccttgctaccccatggccgtcggtgcggtcatgggtgacgcggagattggccatccttgttaggctgtgtgcggttggccaaaaaatctggtaacggtacggcacgacacgacgtgtggtggttgagaggtgactcatctctgctcttacgtcgtgcccgctgccccgacgagtttagtcacaagtgtgggacccaactcacccgttcatacgtgtgatcgaacagcgaccccaggtcaggcggggccacccactgagtttaa	Zotu627	0	0	0	0	0	0	0	0	0	0	0	0	0	0	0	0	0	0	0	0	0	0	0	0	0	0	0	0	0	0	0	0	0	0	0	0	0	0	0	0	0	0
Zotu628	gi|873886197|gb|KR816715.1|	KR816715	Zingiber officinale	monocots	Eukaryota	tcgtgaaccattgagtctttgaacgcaagttgtgcccgaggccttgtggccgagggcacgcctgcttgggtgtcatggcatcgtcgcctctgctcctccatgcctcgtcggttggtaggtgccgagcgcggaaattggccccgtgtgccctcgggcacagtcggccgaagagcgggtaaaagtcggcagtcgcggggcacgacgggtgttggtcgccgtgagcgggaacagaacgtcgtccccgtcgttttcggactgaattcctcaagagaccctgcgcgattgcggcaccggacagcgaatgaaagaaagcgcgccgtgctggccgtcatcaacttgtggccccaagtcaggcgaggccacccgccgaatttaa	Zotu628	0	0	0	0	0	0	0	0	0	0	0	0	0	0	0	0	0	0	0	0	0	0	0	0	0	0	0	0	0	0	0	2	0	0	0	0	0	0	0	0	0	0
Zotu629	gi|1575793443|gb|MK087872.1|	MK087872	Angelica sinensis	eudicots	Eukaryota	ccgtgaaccatcgagtctttgaacgcaagttgcgcccgaagccattaggctgagggcacgtctgcctgggtgtcacgcatcatctttgcccacaaccactcactcctcgtggagctgtactggtatgggggcggaaattggcctcccgtgccttgttgtgcggttggcgcaaaagtgagtctccggcgacggacgtcgtgacattggtggttgtaaaataccctcatgtcttgtcgcgcgaatccgcgtcatcttagtgagctcaaggacccgtaggcggcacacactttgtgcacttcgaatgtgaccccaggtcaggcgggactacccgctgagtttaa	Zotu629	0	0	0	0	0	0	0	0	0	0	0	0	0	0	0	0	0	0	0	0	0	0	0	0	0	0	0	0	0	0	0	0	0	0	0	0	0	0	0	0	0	0
Zotu630	gi|1061246299|gb|KU724215.1|	KU724215	Peumus boldus	flowering plants	Eukaryota	ccgtgaaccacccggctgagggcacgtctgcctgggcgtcacgccaccctcgctaccccatggccgtcggtgcggtcatgggtgacgcggagattggccatccgtgtcaggctgtgtgcggttggcccaaaaatctggtaacggtgcggcacggcacgttgtgtggtggttgagaggtgactcatctctgctcttacgtcgtgcccgctgccccgtcgcgtttagccagaagcgtgggacctaactcgcccgttcagactagtgattgaaccgcgaccccaggtcaggcggggccacccgctgagtttaa	Zotu630	0	0	0	0	0	0	0	0	0	0	0	0	0	0	0	0	0	0	0	0	0	0	0	0	0	0	0	0	0	0	0	0	0	0	0	1	0	0	0	0	0	0
Zotu631	gi|2046373214|dbj|LC610765.1|	LC610765	Musa acuminata	monocots	Eukaryota	ccgtgaaccatcgagtctttgaacgcaagttgcgcccgaggccatccggctaagggcacgcctgcctgggcgtcacgctttcgacgcttcgtcgttgccccctcggggggggtgggggcgaacgcggaggatggtcccccgtgccggaaggtgcggttggccgaagagcgggccgtcggtggttgtcgaacacgacgcgtggtggatgccttgtgcgagccgtacgtcgtgccttcgggacccgggcgaggccttcaggacccaagtcgtggtgcgagtcgatgccacggaccgcgaccccaggtcaggcggggccacccgctgagtttaa	Zotu631	0	0	0	0	0	0	0	0	0	0	0	0	0	0	0	0	0	0	0	0	0	1	0	0	0	0	0	0	0	0	0	0	0	0	0	0	0	0	0	0	0	0
Zotu632	gi|2259124351|emb|OW986485.1|	OW986485	Aspergillus fumigatus	ascomycete fungi	Eukaryota	agtgaatcatcgagtctttgaacgcacattgcgccccctggtattccggggggcatgcctgtccgagcgtcattgctgccctcaagcacggcttgtgtgttgggcccccgtccccctctcccgggggacgggcccgaaaggcagcggcggcaccgcgtccggtcctcgagcgtatggggctttgtcacctgctctgtaggcccggccggcgccagccgacacccaactttatttttctaaggttgacctcggatcaggtagggatacccgctgaacttaa	Zotu632	0	0	0	0	0	0	0	0	0	0	0	0	0	0	0	0	0	0	0	0	0	0	0	0	0	0	0	0	0	0	0	0	0	0	0	0	0	0	0	0	0	0
Zotu633	gi|1552063697|gb|MH547545.1|	MH547545	Tribulus terrestris	eudicots	Eukaryota	ccgtgaaccatcgagtctttgaacgcaagttgcgcccgaagccactaggccgagggcacgtctgcctgggtgtcacgcatcgtcgccccaacccccctcgtgctttgaccgaggggcgggcggaaattggtctcccgtttgcctagccaagcggttggcccaaattcgagtcctcggcaccggcgctcgccgaccaacggtggtgtaacaacctctcggaagcacgttgcgggtgcccttgcgatcctgaggcactcacggaccctgcgcacgacagtgctcatgacgcgaccccaggtcaggcgggatcacccgctaagcttaa	Zotu633	0	0	1	0	0	0	0	0	0	0	0	0	0	0	0	0	0	0	0	0	0	0	0	0	0	0	0	0	0	0	0	0	0	0	0	0	0	0	0	0	0	0
Zotu634	gi|1524093537|gb|MH768296.1|	MH768296	Tephrosia purpurea	eudicots	Eukaryota	ccgtgaaccatcgagtctttgaacgcaagttgcgcccgaagccattaggttgagggcacgcctgcctgggtgtcacaaatcgttaccccaatgcaatatcttaactgaaggtgttggtagggtgtaagttgacctcccgcatgcactgtcttgtggttggttgaaaattgagtccttcgtggagagtcccatgataaatggtggttgagtaaccctcgagaccaatcgtgtgtggctttctacacatggctcaggtgaccctggtgttctttagaacgctcataacgagacctcaggtcagacggggctacccgctgagtttaa	Zotu634	0	0	0	0	0	0	0	0	0	0	0	0	0	0	0	0	0	0	0	0	0	0	0	0	0	0	0	0	0	0	0	0	0	0	0	0	0	0	0	0	0	0
Zotu635	gi|1957272524|dbj|LC600896.1|	LC600896	Persicaria longiseta	eudicots	Eukaryota	ccgtgaaccatcgagtctttgaacgcaagttgcgcccgaagccttcgggccaagggcacgtctgcctgggcgtcacgcaccgcgtcgccccccacccaaaccattgggatggggggcggactgtggccccccgtgcgctcctcgctcgcggtcggcctaaacacagaccccgtggccgcgaaacgccgcgacgtttggtggtttactcgtggccctgcgcctcgagcatcgcgtcgcggccttggcggcccatgggagctcaaaggaccctgaggaggaccgtgtcaccctcgagtggcgccggaacctcctaaccgttgcgaccccaggtcaggcgggactacccgctgagtttaa	Zotu635	0	0	0	0	0	0	0	0	0	0	0	0	0	0	0	0	0	0	0	0	0	0	0	0	0	0	0	0	0	0	0	0	0	0	0	0	0	0	0	0	0	0
Zotu636	gi|1061246299|gb|KU724215.1|	KU724215	Peumus boldus	flowering plants	Eukaryota	ccgtgaaccatcgagtctttgaacgcatgttgcgcccgaggccacccggctgagggcatgtctgcctgggcgtcatgccaccctcgctaccccatggccgtcggtgcggtcatgggtgacgcggagatttgccatccgtgtcaggctgtgtgcggttggcccaaaaatatggtaacggtgcggcaaggcatgacatgtggtggttgagaggtgactcatctctgctcttacgtcgtgcccgctgccccaccacgtttagccacaagcgtgggacccaactcgcccgttcagaccggtgatcgaaccgcgaccccaggtcaggcggtgccacccactgagtttaa	Zotu636	0	0	0	0	0	0	0	0	0	0	0	0	0	0	0	0	0	0	0	0	0	0	0	0	0	0	0	0	0	0	0	0	0	0	0	0	0	0	0	0	0	0
Zotu637	gi|1932058991|gb|MW255508.1|	MW255508	Bipolaris sp.	ascomycete fungi	Eukaryota	agtgaatcatcgaatctttgaacgcacattgcgccctttggtattccaaagggcatgcctgttcgagcgtcatttgtaccctcaagctttgcttggtgttgggcgtttttgtctttggtcgcccaaagactcgccttaaagtgattggcagccggcctttctggtttcgcagcgcagcacatttttgcgcttgccatcagcaagacggcaatccatcaagcctccttctcacgtttgacctcggatcaggtagggatacccgctgaacttaa	Zotu637	0	0	0	0	0	0	0	0	0	0	0	0	0	0	0	0	0	0	0	0	0	0	0	0	0	0	0	0	0	0	0	0	0	0	0	0	0	0	0	0	0	0
Zotu638	gi|2257780032|gb|MZ656066.1|	MZ656066	Medicago falcata	eudicots	Eukaryota	ccgtgaaccatcgagtttttgaacgcaagttgcgcccgatgccattaggttgagggcacgtctgcctgggtgtcacatatcgaatccccttgccaatttcctatttattaggtattgcgtgcagggtgaatatgttggcctcccgtgagctctgtctcgtggttggttgaaaattgagaccttggtagggtgtgccatgatagatggtggatgtgtgacccacgagaccaaatcatgtgcagctctattgaacgtggactcttttacccacatgtgttttataacgctcgtgatgagacctcaggtcaggcggggctacccgctgaatttaa	Zotu638	0	0	3	0	0	0	0	0	0	0	0	0	0	0	0	0	0	0	0	0	0	0	0	0	0	0	1	0	0	0	0	8	0	0	0	0	0	0	0	0	0	0
Zotu639	gi|1435367982|gb|MH688891.1|	MH688891	Papaver somniferum	flowering plants	Eukaryota	ccgtgaaccatcgagtttttgaacgcaagttgcgccccaagccttcgggccgagggcacgcttgcctgggcgtcacgcaccgagtctccccctccaactcatgtccttggcgccttctggcgacattggcattgggcagtgaatggggaggacattgaccccccgtgcctttaaagtgcggtcggtctaaacacaggccctgggaggccggcgtcacgattcgtggtggtcgacactcgttgtctctcttcattcctgaatccgtgtctgctgtgcttaccgtgaaggaccataaggaacccatcgggccataaatatggcacccactctgcgaccccaggtcaagcgggactacccgctgaatttaa	Zotu639	0	0	0	0	0	0	0	0	0	0	0	0	0	0	0	0	0	0	0	0	1	0	0	0	0	0	0	0	0	0	0	0	0	0	0	0	0	0	0	0	0	0
Zotu640	gi|222084047|gb|FJ599761.1|	FJ599761	Nelumbo nucifera	flowering plants	Eukaryota	ccgtgaaccatcgagtctttgaacgcaagttgcgcccgaggcctttgggccaagggcatgcctgcctgggcgtcacgcatcgttgcccttccctccctttccccattaggtgttggagagttggtgcagatgttggcctctcgttccgttttggtgcggttggcccaaatgatggcccccgacaacaaagtgccacgacggttggtggttcaatcttaggtggtggaatgctggacgttgtgcacgttgtgttgtcattggggtgtcgagtgtgtgacccgatgagggatccgttgttgacggagcctgccttgcgaccccaggtcaggcggggccacccgctgaatttaa	Zotu640	0	0	0	0	0	0	0	0	0	0	0	0	0	0	0	0	0	0	0	0	0	0	0	0	0	0	0	0	0	0	0	0	0	0	0	0	0	0	0	0	0	0
Zotu641	gi|1914074308|dbj|LC579659.1|	LC579659	Benincasa hispida	eudicots	Eukaryota	ccgcgaaccaccgagtctttgaacgcaagttgcgcccggagccttctggccgagggcacgtctgcctgggcgtcacgcatcgctgcccccctccacacaactcgttgtgcaggcgggggcacatgttggcctcccgtgcgcaccgtcgtgcggatggcttaaattcgagtcctcggcgcacgtcgtcgcgacactacggtggttgatccaacctcagtaccatgtcgcggcctcgaccccgcctccacggactcatgcattgaccctctgagcgttgtacccgaaaggatggcgctctcgacgcgaccccaggtcaggcgggactacccgctgagtttaa	Zotu641	0	0	0	0	0	0	0	0	0	0	0	0	0	0	0	0	0	0	0	0	0	0	0	0	0	0	0	0	0	0	0	0	0	0	0	0	0	0	0	0	0	0
Zotu642	gi|2116661810|gb|MT624630.1|	MT624630	Stellaria soongorica	eudicots	Eukaryota	ccgtgaaccatcgagtttttgaacgcaagttgcgcccgaggcctttggctgagggcacgtctgcctgggcgtcacgcatcgcaaccccccaacccactctacgtgtgaaggggaggaagttggcttcccgtgcctcaccgggtgcggttggcttaaatttggagcctaaggcattgggttgccgcggcgataggtggtgaacaaggcctcggccgtgccaacaaccggtcgcgcaaccctttgacagtacgcgctcgtaggacccaatgatgttgcctcgttgcgacacaaacgttgcgaccccaggtcaggcggggctacccgctgaatttaa	Zotu642	0	0	0	0	0	0	0	0	0	0	0	0	0	0	0	0	0	0	0	0	0	0	0	0	0	0	0	0	0	0	0	0	0	0	0	0	0	0	0	0	0	0
Zotu643	gi|2259532435|emb|OW988268.1|	OW988268	Alternaria hordeiaustralica	ascomycete fungi	Eukaryota	agtgaatcatcgaatctttgaacgcacattgcgccctttggtattccaaagggcatgcctgttcgagcgtcatttgtaccctcaagctttgcttggtgttgggcgtcttttgtctccagttcgctggagactcgccttaaagtcattggcagccggcctactggtttcggagcgcagcacaagtcgcgctcttcgccagccaaggtcagcgtccagcaagcctttttttcaacctttgacctcggatcaggtagggatacccgctgaacttaa	Zotu643	0	0	0	0	0	0	0	0	0	0	0	0	0	0	0	0	0	0	0	0	0	0	0	0	0	3	6	1	12	34	0	0	0	0	0	0	0	0	0	0	0	0
Zotu644	gi|1948822311|gb|CP054685.1|	CP054685	Oryza sativa Indica Group	monocots	Eukaryota	ccgtgaaccatcgagtctttgaacgcaagttgcgcccgaggccatccggccgagggcacgcctgcctgggcgtcacgccaaaagacgctccacgcgccccccctatccgggagggcgcggggacgcggtgtctggccccccgcgcctcgcggcgcggtgggccgaagctcgggctgccggcgaagcgtgccgggcacagcgcatggtggacagctcgtgccgggcacaggacccaaacgcacccagagcgaacgcctcggaccgcgaccccaggtcaggcgggactacccgctgagtttaa	Zotu644	0	0	0	0	0	0	0	0	0	0	0	0	0	0	0	0	0	0	0	0	0	0	0	0	0	0	0	0	0	0	0	0	0	0	0	0	0	0	0	0	0	0
Zotu645	gi|2259390402|emb|OW836907.1|	OW836907	uncultured fungus	fungi	Eukaryota	ccgtgaaccatcgagtctttgaacgcaagttgcgcccgaagccttcgggccaagggcacgtctgcctgggcgtcacgcaccgcgtcgccccccaccccaaaccactgggatcgggggcggactgtggccccccgtgcgctcctcgctcgcggtcggcctaaacacagaccccgtggccttgaaaagccgcgacgtttggtggttcacttgtggcctcgtgccccaagcatcgcgtcgcggccttggtggcccacgggagctcaaaggaccctgaggaggaggaccgcgtcaccctcgagtgccaaggagaacctccctaaccgttgcgaccccaggtcaggcgggactacccgctgagtttaa	Zotu645	0	0	0	0	0	0	0	0	0	0	0	0	0	0	0	0	0	0	0	0	0	0	0	0	0	0	0	0	0	0	0	0	0	0	0	0	0	0	0	0	0	1
Zotu646	gi|1834461301|gb|MT376787.1|	MT376787	Vulpia sp. JGMV-2020	monocots	Eukaryota	ccgcgaaccatcgagtctttgaacgcaagttgcgcccgaggccttttggccgagggcacgcctgcctgggcgtcacgccaaacacgctcccacccaactaaacatggtgtgggatgcggcatgtggctccccgtctcgcaaggggcggtgggccgaagatccggctgccggcgtatcgtgccggacacagcgcgtggtaggcgatctcgctatactaaacgcagtgcatccggggtgtagccgacgcaatgccctcatggaccctcacaacggagcgcacgacgcttctaccgcgaccccaggtcaggcgggactacccgctgaatttaa	Zotu646	0	0	0	0	0	0	0	0	0	0	0	0	0	0	0	0	0	0	0	0	0	0	0	0	0	0	0	0	0	0	0	0	0	0	0	0	0	0	0	0	0	0
Zotu647	gi|1179011637|gb|KY934827.1|	KY934827	uncultured eukaryote	eukaryotes	Eukaryota	ccgtgaaccatcgagtctttgaacgcaagttgcgcccgaagcctttaggtcgagggcacgcctgcctgggcgtcacgcatcgcgtctccccccacccaccttgagtgggagggcgggaggatgatggcctcccatgcctcaccgggtgtggatggcctaaatacggagcccccggttacgaagtgccgcggcaataggtggtagacaaggcctagcctaggatgcatcggagtcgcgcactttgtagctcttgaggactcgcaggacccttaggttgttcgcccttagggacggcaaaaccgttgcgaccccaggtcaggcgggatcacccgctgagtttaa	Zotu647	0	0	0	0	0	0	0	0	0	0	0	0	0	0	0	0	0	0	0	0	0	0	0	0	0	1	0	0	0	0	0	0	0	0	0	0	0	0	0	0	0	0
Zotu648	gi|1061246299|gb|KU724215.1|	KU724215	Peumus boldus	flowering plants	Eukaryota	ccgtgaaccatcgagtctttgaatgcaagttgcgcccgaggccacccggctgagggcacgtctgcctgggcttcacgccaccctcgctaccccatggccgtcggtgtggtcatgggtgacgcaaagattggccatccgtgccaggctgtgtgcggttggcccaaaaatctggtaacggtgcggcgcggcacgacgtgtggtggttgagaggtgactcatctctgctcttacgtcgtgcccgctgccccgccgcgtttagccacaagcttgggacccaactcgcccgttcagacgggtgatcgaactgcgaccccaggtcaggctgggccacccgctgagtttaa	Zotu648	0	0	0	0	0	0	0	0	0	0	0	0	0	0	0	0	0	0	0	0	0	0	0	0	0	0	0	0	0	0	0	0	0	0	0	0	0	0	0	0	0	0
Zotu649	gi|2193953352|gb|OM670240.1|	OM670240	Tilia platyphyllos	eudicots	Eukaryota	ccgtgaaccatcgagtctttgaacgcaagttgcgccccaagccattaggccgagggcacgcctgcctgggtgtcacgcatcgtcgccccctccgcccttcagcccaacaaaaggctgagggcgttgctgggacggaaaatggcctcccgtaggctcccggcttgcggttggcccaaacgcgagtcctcggcaacgaacggcgccgtgacgatcggtggtaatgctcctagcgtgccttgtctccagtcgcgcgcccgttgtccgtgcggaccccctcggaccctttttgtgcatcgctcgaacgatgctcgcatcgcgaccccaggtcaggcgggattacccgctgagtttaa	Zotu649	0	0	0	0	0	0	0	0	0	0	0	0	0	0	0	0	0	0	0	0	0	0	0	0	0	0	1	0	0	0	0	0	0	0	0	1	0	0	0	0	0	1
Zotu650	gi|2081720555|gb|MZ817075.1|	MZ817075	Silybum marianum var. albiflorum	eudicots	Eukaryota	ccgtgaaccatcgagtttttgaacgcaagttgcgcccgaagccattcggccgagggcacgtctgcctgggcgtcacgcatcgcgtcgcccccgaccacgcctccccagtggggatgcgtgtcgtttggggcggagactggtctcccgtgcccatggtgcggttggcctaaaaaggagtccccttcgacggacgcacggctagtggtggttgttaaggccttcgtatcgagctgtgtgtcgttagccgcaagggaagcgctctccaaagaccccaacgcgtcgtctcgcgacgatgcttcgaccgcgaccccaggtcaggcgggactacccgctgagtttaa	Zotu650	33	0	469	0	0	1	0	0	0	0	0	1	0	0	0	0	0	1	0	0	2	0	0	0	0	0	1	1	0	1	0	0	0	0	0	1	0	0	0	0	0	0
Zotu651	gi|1995282304|dbj|LC612152.1|	LC612152	Helianthus tuberosus	eudicots	Eukaryota	ccgtgaaccatcgagtttttgaacgcaagttgcgcccgaagccatccggttgagggcacgtctgcctgggcgtcacgcatcacgtcgcccccaccaggcatcccctatagggttgtcttttgttggggcggagagtggtctcccgtgcccatggcgtggttggcctaaataggagtctcctcacgagggacgcacggctagtggtggttgataagacagtcgtctcgtgtcgtgcgttttctttcttgagagtagatgctcttaaagtaccccgatgtgttgtcttatgacgatgcttcgatcgcgaccccaggtcaggcgggactacccgctgagtttaa	Zotu651	7	0	145	0	0	0	0	0	0	0	0	0	0	0	0	0	0	0	0	0	0	0	0	0	0	0	0	0	0	0	0	0	0	0	0	0	0	0	0	0	0	0
Zotu652	gi|1516481576|gb|MG837281.1|	MG837281	Epimedium koreanum	flowering plants	Eukaryota	ccgtgaaccatcgagtctttgaacgcaagttgcgcccaaggccattaggtcgagggcacgtctgcctgggcgccacgcacagcgtcgctcccaccattatgcctttgttctcttatcgggcaactgcaacgtggcttgggaagcggatattggcccctcgtacctttgtaggcgcgaccggcctaaaatttggtcctcggcgacgagcgtcacgatcagtggtggttgaataacccctttgtcatagaccggtatcgtgttgtttcgtcgtcgtttaaggccatatggacccttgcgtgtcgtataaatgacattcactctgcgatcccaggtcaggtgggactacccgctgagtttaa	Zotu652	0	0	0	0	0	0	0	0	0	0	0	0	0	0	0	0	0	0	0	0	0	0	0	0	0	0	0	0	0	0	0	0	0	0	0	0	0	0	0	0	0	0
Zotu653	gi|2259234924|gb|ON840555.1|	ON840555	Aspergillus sydowii	ascomycete fungi	Eukaryota	agtgaatcatcgagtctttgaacgcacattgcgccccctggcattccggggggcatgcctgtccgagcgtcattgctgcccatcaagcccggcttgtgtgttgggtcgtcgtcccccccgggggacgggcccgaaaggcagcggcggcaccgtgtccggtcctcgagcgtatggggctttgtcacccgctcgactagggccggccgggcgccagccgacgtctccaaccatttttcttcaggttgacctcggatcaggtagggatacccgctgaacttaa	Zotu653	0	0	0	0	0	0	0	0	0	0	0	0	0	0	0	0	0	0	0	0	0	0	0	0	0	0	0	0	0	0	0	0	0	0	0	0	0	0	0	0	0	0
Zotu654	gi|1474950872|gb|MG879289.1|	MG879289	Viola verecunda	eudicots	Eukaryota	ccgtgaatcatcgagtctttgaacgcaagttgcgcccgaagccttttggccgagggcacgtctgcctgggtgtcacgcaacgtcgccgccaacgccgccctcaggggcgcgcagttgggggcggaatatggcctcccgtgcgcctcggcgcgcggttggcctaaatatcagcccccggcgaggatcgccacgacaagcggtggttttttcaacgaaggacctcgggtgttgtcgtgcggccttccggagggaacggaccctgcgccctcgagcgcaatctctttcgagaccccaggtcagtcgggaacacccgctgaatttaa	Zotu654	8	0	132	0	0	0	0	0	0	0	0	0	0	0	0	1	0	0	0	0	0	0	0	0	0	0	0	0	0	0	0	0	0	0	0	0	0	0	0	0	0	0
Zotu655	gi|2249528617|gb|ON685438.1|	ON685438	Sambucus nigra	eudicots	Eukaryota	ccgtgaaccatcgagtttttgaacgcaagttgcgcccgaagccattaggccgagggcacgtctgcctgggcgtcacacattgccgtcgccccctctaccaactttttcccattcctggggacgttggtagtcgggcggatattggtctcccgtgctctcgagcgcggttggcccaaaagcgagtcctcggcaacggacgtcacgacaagtggtggttgaaaagccttattatcctgtcgtgcaccaattcgttgtcgcgggcatcgagttgaccctgacgcgtcgtcctctgacgtcgcttcgatcgcgaccccaggtcaggcgggattacccgctgagtttaa	Zotu655	0	0	0	0	0	0	0	0	0	0	0	0	0	0	0	1	0	0	0	0	0	0	0	0	0	0	0	0	0	0	0	0	0	0	0	0	0	0	0	0	0	0
Zotu656	gi|2257780029|gb|MZ656063.1|	MZ656063	Viola arvensis	eudicots	Eukaryota	ccgtgaatcatcgagtctttgaacgcaagttgcgcccgaagccttttggccgagggcacgtctgcctgggtgtcacgcaacgtcgccgccaacgccgccctcaggggcgcgcagttgggggcggaatatggcctcccgtgcgcctcggcgcgcggttggcctaaatatcagcccccggcgaggatcgccacgacaagcggtggttttttcaacgaaggacctcgggtgttgtcgtgcggccttccggagggaacggaccctgcgctctctagcgcgatctctttcgagaccccaggtcaggcgggaacacccgctgaatttaa	Zotu656	6	0	134	0	0	0	0	0	1	0	0	0	0	0	0	0	0	0	0	0	0	0	0	0	0	0	0	0	0	0	0	0	0	0	0	0	0	0	0	0	0	0
Zotu657	gi|1026285186|gb|KX166118.1|	KX166118	Apera spica-venti	monocots	Eukaryota	ccgcgaaccatcgagtctttgaacgcaagttgcgcccgaggccacctggccgagggcacgcctgcctgggcgtcacgctaaatacgctcccacacccctcatcgggcagtgggatgcggcatgtggccccccgtcacgcaagaggcggtgggccgaagatgcggctgccggcgtatcgtgtcggacacagcgcgtggtgggcgacctcgctttacttaccgcagtgcatccgacacgtagccgacgtgatggccttaacggaccctatgaacggagcgcatgatgtttcgaccgcgaccccaggtcaggcgggactacccgctgagtttaa	Zotu657	0	0	0	0	0	0	0	0	0	0	0	0	0	0	0	0	0	0	0	0	0	0	0	0	0	0	0	0	0	0	0	0	0	0	0	0	0	0	0	0	0	0
Zotu658	gi|1552063679|gb|MH547527.1|	MH547527	Panicum turgidum	monocots	Eukaryota	ccgcgaaccatcgagtttttgaacgcaagttgcgcccgaggccttttggttgagggcacgtctgcctgggcgtcacgccaaaagacactcccaacccatccttgggtacggacgtggtgtttggctccccgtgcctcgcggcatggtgagctgaagttggggctgccggcgtaccgtgtcgggcaccagcatgtggtgggcgacataagttgttctcggtgcagtgtctcggcacgcagctagcgcattggccaaaaggacccatttacgaccgtagcgcttcggtgctcggaccgcgaccccaggtcagacgggatcacccgctgagtttaa	Zotu658	0	0	0	0	0	0	0	0	0	0	0	0	0	0	0	0	0	0	0	0	0	0	0	1	0	0	0	0	0	0	0	0	0	0	0	0	0	0	0	0	0	0
Zotu659	gi|873886195|gb|KR816713.1|	KR816713	Zingiber officinale	monocots	Eukaryota	tcgtgaaccattgagtctttgaacgcaagttgtgcccgaggccttgtggccgagggcacgcctgcttgggtgtcatggcatcgtcgcctctgctcctccatgcctcgtcggttggttggtgcggagcgcggaaattggccccgtgtgccctcgggcatagtaggccgaagagcgggtaaaagtcggcagtcgcggggcacgacgggtgttggtcgccgtgagcgggaacagaacgtcgtccccgtcgttttcggactgaattcctcaagagaccctgcgtgattacggcaccggacagcgaatgaaagaaagcgcgccgtgctgcccgtcatcaacttgtggccccaagtcaggcgaggccacccgccgaatttaa	Zotu659	1	0	0	0	0	0	0	0	0	0	0	0	0	0	0	0	0	0	0	0	0	0	0	0	0	0	0	0	0	0	0	2	0	0	0	0	0	0	0	0	0	0
Zotu660	gi|2206413363|ref|NR_175241.1|	NR_175241	Paraxerochrysium coryli	ascomycete fungi	Eukaryota	agtgaatcatcgaatctttgaacgcacattgcgccccctggtattccggggggcatgcctgtccgagcgtcattactgccctcaagcacggcttgtgtgttggaccgtcgtcccagccctcccgggggtgggacgggcccgaaaggcagtggcggcaccggtatccggtcctcgagcgcatggggctttgtcacccgctccgtaggccgggccggggcccgccggctcccccctttattatcattctgaaggttgacctcggatcaggtagggatacccgctgaacttaa	Zotu660	0	0	0	0	0	0	0	0	0	0	0	0	0	0	0	0	0	0	0	0	0	0	0	0	0	0	0	0	0	0	0	0	0	0	0	0	0	0	0	0	0	0
Zotu661	gi|2055932315|gb|MZ423043.1|	MZ423043	Pyrenochaetopsis sp.	ascomycete fungi	Eukaryota	agtgaatcatcgaatctttgaacgcacattgcgccccttggtattccatggggcatgcctgttcgagcgtcattttgtaccctcaagcactgcttggtgttgggcgcttgtcctgcaaaggactcgcctgaaagcgattggcggccaacgtactggtggtagagcgcagcacaatttgcgtctttcccctctgcgttagcgtccatgaagcctatttcaacgtttgacctcggatcaggtagggatacccgctgaacttaa	Zotu661	0	0	0	0	0	0	0	0	0	0	0	0	0	0	0	0	0	0	0	0	0	0	0	0	0	0	0	0	0	0	0	0	0	0	0	0	0	0	0	0	0	0
Zotu662	gi|671390032|gb|KF544866.1|	KF544866	Cissus quadrangularis	eudicots	Eukaryota	ccgtgaatcatcgagtctttgaacgcaagttgcgcccgaagccaccaggccgagggcacgcctgcctgggcgtctcgcactcgtcgccccgagccccctcctcccatcgggggagagggccctgggggcggacaatggcctcccgcggacgctcgcgtgcgcggctggcccaaaatcggtcccgaggcgactcgcgccacgacaatcggtggtcgcacgctagctccccgtcgtgcgtcgcgcgccgtcctcggcatcgtccccctccgggggaaacaaggacccgacacactcgatcgtgaccccaggtcaggcgggaccacccgctgagtttaa	Zotu662	0	0	0	0	0	0	0	0	0	0	0	0	0	0	0	0	0	0	0	0	0	0	0	0	0	0	0	0	0	0	0	0	0	0	0	0	0	0	0	0	0	0
Zotu663	gi|1179011902|gb|KY935092.1|	KY935092	uncultured eukaryote	eukaryotes	Eukaryota	agtgaatcatcgaatctttgaacgcacattgcgccccctggtattccggggggcatgcctgtccgagcgtcattgctgccctcaagcacggcttgtgtgttgggccgccgtcccctggttccctgggggacgggcctgaaaggcagcggcgggcaccgtgtccggtcctcgagtgtatggggctccgtcttccactctggtaggtccggccggcgcgccagcccacgcttctcaaccccaatgttttctccaggttgacctcggatcaggtagggatacccgctgaacttaa	Zotu663	0	0	0	0	0	0	0	0	0	0	0	0	0	0	0	0	0	0	0	0	0	0	0	0	0	0	0	0	0	0	0	0	0	0	0	0	0	0	0	0	0	0
Zotu664	gi|1026285186|gb|KX166118.1|	KX166118	Apera spica-venti	monocots	Eukaryota	ccgcgaaccatcgagtctttgaacgcaagttgcgcccgaggccacctggccgagggcacgcctgcctgggcgtcacgctaaatacgctcccacacccctcatcgggcagtgggatgcggcatgtggccccccgtcacgcaagaggcggtgggccgaagatgcggctgccggcgtatcgtgtcggacacagcgcgtggtgggcgacctcgctttacttaccgcagtgcatccgacacgtagccgacgtgatggccttaacggaccctatgaacggagcgcatgacgtttcgaccgcgaccccaggtcaggcgggactacccgctgagtttaa	Zotu664	0	0	0	0	0	0	0	0	0	0	0	0	0	0	0	0	0	0	0	0	0	0	0	0	0	0	0	0	0	0	0	0	0	0	0	0	0	0	0	0	0	0
Zotu665	gi|1061246299|gb|KU724215.1|	KU724215	Peumus boldus	flowering plants	Eukaryota	ccgtgaaccatcgagtctttgaacgcaagttgcgcccgaggccacccggctgagggcacgtctgccagagcgtcaagccacactcgctaccccacggccgtcggtgtggtcatgggtgacgcggagattggccatccgtgtcaggctgtgtgcggttggcccaaaaatctggtaacggtgcggcacgacacgacgtgtggtggttgagaggtgactcatctctactcttacgtcgtgcccgttgtctcgccgcgtttagccacaagcgtgggacccaactcgcccgttcagacaggtgatcgaaccgcgaccccaggtcaggcggggcaacccgttgagtttaa	Zotu665	0	0	0	0	0	0	0	0	1	0	0	0	0	0	0	0	0	0	0	0	0	0	0	0	0	0	0	0	0	0	0	0	0	0	0	1	0	0	0	0	0	0
Zotu666	gi|2259404011|emb|OW839840.1|	OW839840	uncultured fungus	fungi	Eukaryota	ccgtgaaccatcgagtctttgaacgcaagttgcgcccgaggccatccggctaagggcacgcctgcctgggcgtcacgctttcgacgcttcgtcgttgccccctcggggggtgtgggcgaacgtggaggatggccccccgtgccggaaaggtgcggttggccgaagagcgggccgtcggtggttgtcgaacacgacgcgtggtggatgccttgtgcgagccgtacgtcgtgccttcgggacccgggcgaggcctcgaggacccaagtcgtggtgcgagtcgatgccacggaccgcgaccccaggtcaggcggggccacccgctgagtttaa	Zotu666	0	0	0	0	0	0	0	0	0	0	0	0	0	0	0	0	0	0	0	0	0	0	0	0	1	0	0	0	0	0	0	0	0	0	0	0	0	0	0	0	0	0
Zotu667	gi|2259533272|emb|OW988525.1|	OW988525	Fusarium cerealis	ascomycete fungi	Eukaryota	agtgaatcatcgaatctttgaacgcacattgcgcccgccagtattctggcgggcatgcctgttcgagcgtcatttcaaccctcaagcccagcttggtgttgggagctgcagtcctgctgcactccccaaatacattggcggtcacgtcgagcttccatagcgtagtaatttacacatcgttactggtaatcgtcgcggccacgccgttaaaccccaacttctgaatgttgacctcggatcaggtaggaatacccgctgaacttaa	Zotu667	0	0	0	0	0	0	0	0	0	0	0	0	0	0	0	0	0	0	0	0	0	0	0	0	0	0	0	0	0	0	0	0	0	0	0	0	0	0	0	0	0	0
Zotu668	gi|1482320379|gb|MG256192.1|	MG256192	Aerva javanica	eudicots	Eukaryota	ccgtgaaccatcgagtttttgaacgcaagttgcgcccgaagccttctggccagggcacgtctgcctgggcgtcacgcatagcgtctcccccacccccaccaagtgtagggagggagaggatgatggcctcccatgcctcatcggtcgtggatggcctaaataaggagccataggacacgatgtgttggcgattggtggtacacaaggcatttgcctagacagcatcgcgctaagcatcacgtggcatatgcatgctcgaaggacccttacaaacctttgcgaccccaggtcaggcggggttacccgctgagtttaa	Zotu668	0	0	0	0	0	0	0	0	0	0	0	0	0	0	0	0	0	0	0	0	0	0	0	0	1	0	0	0	0	0	0	0	0	0	0	0	0	0	0	0	0	0
Zotu669	gi|1552063697|gb|MH547545.1|	MH547545	Tribulus terrestris	eudicots	Eukaryota	cgtgaaccatcaagtctttgaacgcaagttgcgcccgaagccactaggtcgagggcacgtctgcctgggtgtcacgcatcgtcgccccaacccctctcgtgctttggccaaggggcaggcggaaattggtctcccgtttgcctagccaagcggttggcccaaattcgagtcctcggcaccggcgctcgccgaccaacggtggtgtaacaacctctcggaggcacgtcgcgggcgcccttgcaatcctgaggcactcacggaccctgcgcacatagtgctcatgacgcgatcccatgtcagtcgggatcacccgctgagcttaa	Zotu669	0	0	0	0	0	0	0	0	0	0	0	0	0	0	0	0	0	0	0	0	0	0	0	0	0	0	0	0	0	0	0	0	0	0	0	0	0	0	0	0	0	0
Zotu670	gi|1024262781|gb|KU156703.1|	KU156703	Rheum rhabarbarum	eudicots	Eukaryota	ccgtgaaccatcgagtctttgaacgcaagttgcgcccgaagccttctggccgagggcacgtctgtctgggcgtcacgcaccgcgtcgcccccgcccccctccgggggtccggggcggagactggcctcccgtgcgccctggtgcgcggccggcctaaacgcaggccccgcggccgcgagaagccgcgacgattggtggtgtaccagcggcccagtgccgcgaagcatcgcgtcgcgtctcgcgcggccgccgtaagtgccaaagggccccgaccaccgttgcgaccccagatcaggcgggactacccgctgagtttaa	Zotu670	0	0	0	0	0	0	0	0	0	0	0	0	0	0	0	0	0	0	0	0	0	0	0	0	0	0	0	0	0	0	0	0	0	0	0	0	0	0	0	0	0	0
Zotu671	gi|2047424030|gb|MZ329427.1|	MZ329427	Hieracium canadense	eudicots	Eukaryota	ccgtgaaccatcgagtttttgaacgcaagttgcgcccgaagccatccggccgagggcacgcctgcctgggcgtcacgtatcgcgtcgcccccaccaaacatccccttggggatacatggcatcggggcggagattggcctcccattcttttggtgtggttggcctaaactggagtccccttcggtggacgcacgactagtggtggttgaaaagaccctcgtcctgtgtcgtgcgtcttaagctgtaagggaagtgctcgataaagaccccaatgtgtcgtcctgcgacgatgcttcgaccgcgaccccaggtcaggcgggactacccgctgagtttaa	Zotu671	0	0	0	0	0	0	0	0	0	0	0	0	0	0	0	0	0	0	0	0	0	0	0	0	0	0	0	0	0	0	0	0	0	0	0	0	0	0	0	0	0	0
Zotu672	gi|2161225621|gb|OL752450.1|	OL752450	Urochloa ramosa	monocots	Eukaryota	ccgtgaaccatcgagtttttgaacgcaagttgcgcccgaggcattttggtcgagggcacgcctgcctgggcgtcacgccaaaagacactcccaacccatccatggggacggacgtggtgtttggctcctcgtgctacaaggcacggtgggccgaagatggggctgccggcatatcttgccgggcacagcacgtggtgggcgacattagttgttctcggtgcagcgtcccggtaaagagctagcttcttggccctaaggacccatacacgaccgaggtgctttgccactcggaccgcgaccccaggtcaggcgggactacccgctgagtttaa	Zotu672	0	0	0	0	0	0	0	0	0	0	0	0	0	0	0	0	0	0	0	0	0	0	0	0	0	0	0	0	0	0	0	0	0	0	0	0	0	0	0	0	0	0
Zotu673	gi|1061246299|gb|KU724215.1|	KU724215	Peumus boldus	flowering plants	Eukaryota	ccgtgaaccatcgagtctttgaacgcaagttgcgcccgaggccacccggctaagggcaagtctgcctgggcgtcacgcctccctcgctaccccatggctgtcggtgcggtcatgggtgacgcggagattggccatccgtgtgaggctgtgtgcggttggcccaaaaatccggtagcggcgcggcacggcacgacgtgtggtggttgagaggtgactcatctctgctcttacgtcgtgctcgctgccccgccgcgcttagccacaagcgtgggacccaactcgcccgttcaaacgggtggtcgaatcacgaccccaagtcaggcggggccacccgctgagtttaa	Zotu673	0	0	0	0	0	0	0	0	0	0	0	0	0	0	0	0	0	0	0	0	0	0	0	0	0	0	0	0	0	0	0	0	0	0	0	0	0	0	0	0	0	0
Zotu674	gi|2037151036|gb|MZ190973.1|	MZ190973	Withania somnifera	eudicots	Eukaryota	ccgtaaaccatcgagtctttgaacgcaagttgcgcccgaagccattaggccgagggcacgtctgcgtgggtttcacgcattgcgtcgccccctcgccccgctcccataaaagggcagcggcggcagcacgggatggatactggcctcccgtgtgcctagagctcgcggctggtctaaatgcgagtccacgtcgacggacgtcacgacaagtggtggttgaaactcaactctcgtggtgccacggctgctgcccgtcgtacgtgtggtctccaggacccttatagtgcttgggcactccgaccacgaccccaggtcagacgggattacccgctgagtttaa	Zotu674	0	0	0	0	0	0	0	0	0	0	0	0	0	0	0	0	0	0	0	0	0	0	0	0	0	0	0	0	0	0	0	0	0	0	0	0	0	0	0	0	0	0
Zotu675	gi|223036841|gb|FJ609732.1|	FJ609732	Scutellaria baicalensis	eudicots	Eukaryota	ccgtgaaccatcgagtctttgaacgcaagttgcgcccgaagccatcaggccgagggcacgcctgcctgggcgtcacgcatcgcgtcgccccccctcgcaccgcctcgagcggtgccgtgtgggggggcggagattggccccccgtgcgccccggcgcgcggccggcccaaatgcgatcccccggcgacgcacgccccgacaagtggtggttgtttcctcaactcgcgtgctgtcgtgtgccaaggcgtcgtccgttcgggagagaatccaaagatgagacccaacggccatcgtgccatcgaccgcgaccccaggtcaggcgggactacccgctgagtttaa	Zotu675	0	0	0	0	0	0	0	0	0	0	0	0	0	0	0	0	0	0	0	0	0	0	0	0	0	0	0	0	0	0	0	0	0	0	0	0	0	0	0	0	0	0
Zotu676	gi|2995833|gb|AF053167.1|	AF053167	Trifolium nigrescens subsp. nigrescens	eudicots	Eukaryota	ccgtgaaccatcgagtctttgaacgcaagttgcgcccgatgccattaggttgagggcacgtctgcctgggcgtcacatatcgaagcctctcgccaatttcctatattgataggggtattgtgcagggcgaatgttggcctcccgtgagctctattggctcatggttggttgaaaatcgagaccttggtagggtgtgccatgatagatggtggctgtgttacgcacgagaccaagtaagtcatgtgctgctctattgaatttaggcctcttttacccacatgcgttttgaaacgctcgtgatgagacctcaggtcaggcggggctacccgctgaatttaa	Zotu676	0	0	0	0	0	0	0	0	0	0	0	0	0	0	0	0	0	0	0	0	0	0	0	0	0	0	0	0	0	0	0	0	0	0	0	0	0	0	0	0	0	0
Zotu677	gi|2153669740|gb|OL588269.1|	OL588269	Camellia sinensis var. assamica	eudicots	Eukaryota	ccgcgaaccatcgagtctttgaacgcaagttgcgcccgatgccattaggttgagggcacgcctgcctgggcgtctcacgttgcgtcgcccgcgccccctccccccctcgaaagggggggggaagaagggccgcgggcggatgttggccccccgcgcgcgcccgcgcgcggtcggcccaaaagcgagtaccccgcgaccgacgacgcgtcgcgacgagtggtggttgacaaaccgttgcgtcgcctcgcgcgcgtccggtccgtcgcgggaggcctgccgtgaccctatcgcgccgccgccaaggcgctccgatcgcgaccccaggtcaggcgggattacccgctgagtttaa	Zotu677	0	0	0	0	0	0	0	0	0	0	0	0	0	0	0	0	0	0	0	0	0	0	0	0	0	0	0	0	0	0	0	0	1	0	0	0	0	0	0	0	0	0
Zotu678	gi|1780126376|gb|MN781147.1|	MN781147	[Pennisetum] glaucum subsp. monodii	monocots	Eukaryota	ccgcgaaccatcgagtttttgaacgcaagttgcgcccgaggccttctggctgagggcacgcctgcctgggcgtcacgccaaaagacactcccaacccatccgtggggaaggacgtggtgtttggctccctgtgccgcgaggtgcggtgggccgaagttggggctgccggcgtaacttgccgagcaccgcacgtggtgggcgacatacagttgttctcggtgcagtgtctcggctaggagtcggctcgttggccctaaatgacccatgacgaccgtagcgctttgtcgctcggaccgcgaccccaggtcagacgggaccacccgctgagtttaa	Zotu678	0	0	0	0	0	0	0	0	0	0	0	0	0	0	0	0	0	0	0	0	0	0	0	0	0	0	0	0	0	0	0	0	0	0	0	0	0	0	0	0	0	0
Zotu679	gi|2096161391|emb|OU696515.1|	OU696515	Malus sylvestris	eudicots	Eukaryota	ccgtgaaccatcgagtctttgaacgcaagttgcgcccgaagccatcaggccgagggcacgcctgcctgggcgtcacacgccgttgccccccccacgcatccctcgggagcgtcgggggggcggacgatggcctcccgtgcgtcaccccgcgcggttggcacaaatgccgggtcctcggcgacgaacgccacgacaatcggtggtcgtcgaaccgcggttgccagttgtgcgccttcgtcgcgctccgagcggcccgcgacgctcgacgctccgcttcggctgagctttcaacgcgaccccaggtcaggcggggttacccgctgaatttaa	Zotu679	0	0	0	0	0	0	0	0	0	0	0	0	0	0	0	0	0	0	0	0	0	0	0	0	0	0	0	0	0	0	0	0	0	0	0	0	0	0	0	0	0	0
Zotu680	gi|1134949176|gb|KX901894.1|	KX901894	Phaeomoniella sp.	ascomycete fungi	Eukaryota	agtgaatcatcgaatctttgaacgcatattgcgccctttggtattccgaagggcatgcctgtttgagcgtcattttcaaccatcaagcccggcttgttattgggtctctatcggtaacagatagacctgaaagataatggcggtgtcgagtttagaccccagatgcagcgagcttaaagcatacatctaggtggtcggctggaccttgtccaactatacaatttttttaaggttgacctcaaatcaggtaggaatacccgctgaacttaa	Zotu680	0	0	0	0	0	0	0	0	0	0	0	0	0	0	0	0	0	0	0	0	0	0	0	0	0	0	0	0	0	0	0	0	0	0	0	0	0	0	0	0	0	0
Zotu681	gi|2187126051|emb|OV702300.1|	OV702300	Avena sativa	monocots	Eukaryota	ccgtgaaccatcgagtttttgaacgcaagttgcgcccgaggccattcggccgagggcacgcctgcctgggcgtcacgctaaacacgctcccaaccccttacgggggaacaggatgcggcatttggctccccgtcacccaagggcggtgggccgaagatatggctgccggcgcatcgtgtcggacacagcgcgtggtgagcgtcctcgctatacttaccgcagtgtctccgacacatagccggcgtgatggcctagaatgacccttgtaacggtgcgcatgacgctccgaccgcgaccccaggtcaggcgggactacccgctgagtttaa	Zotu681	0	0	0	0	0	0	0	0	0	0	0	0	0	0	0	0	0	0	0	0	2	1	0	0	8	41	111	0	0	0	0	0	0	0	0	0	0	0	0	0	0	0
Zotu682	gi|2249528669|gb|ON685490.1|	ON685490	Cymbopogon citratus	monocots	Eukaryota	ccgtgaaccatcgagtttttgaacgcaagttgcgcccgaggccttccggtcgagggcacgtctgcctgggcgtcacgccaaaagacactcccaacccacgctcggggagggacgtggtgtctggccccccgtgccgcagggcgcggtgggccgaagttggggctgccggcgaatcgcgccgggcacagcacgtggtgggcgacgtcagttgttctcggtgcagtgccccggcacgcggccggcgcgacggccctaaggacccatcgagcaccgaagcgcatcgccgctcggaccgcgaccccaggtcaggcgggactacccgctgagtttaa	Zotu682	0	0	0	0	0	0	0	0	0	0	0	0	0	0	0	0	0	0	0	0	1	0	0	0	0	0	0	0	0	0	0	0	0	0	0	0	0	0	0	0	0	0
Zotu683	gi|2234433051|gb|ON416540.1|	ON416540	Corynespora cassiicola	ascomycete fungi	Eukaryota	agtgaatcatcgaatctttgaacgcacattgcgccctttggtattccttagggcatgcctgttcgagcgtcatttcaaccctcaagcctagcttggtgttgggcgtctgtcccgcctccgcgcgcctggactcgcctcaaaagcattggcggccggttcccagcaggccacgagcgcagcagagcaagcgctgaagtggctgcgggtcggcgcaccatgagcccccccacaccagaattttgacctcggatcaggtagggatacccgctgaacttaa	Zotu683	0	0	0	0	0	0	0	0	0	0	0	0	0	0	0	0	0	0	0	0	0	0	0	0	0	0	0	0	0	0	0	0	0	0	0	0	0	0	0	0	0	0
Zotu684	gi|2259520458|emb|OW985014.1|	OW985014	Aspergillus tritici	ascomycete fungi	Eukaryota	agtgaatcatcgagtctttgaacgcacattgcgccccctggtattccggggggcatgcctgtccgagcgtcattgctgccctcaagcacggcttgtgtgttgggccccgtccccggtacccccggggacgggcccgaaaggcagcggcggcaccgcgtccggtcctcgagcgtatggggctttgtcacccgctccgcaggcccggccggcgccagccgaccaacccaaccattttctacaggttgacctcggatcaggtagggatacccgctgaacttaa	Zotu684	0	0	0	0	0	0	0	0	0	0	0	0	0	0	0	0	0	0	0	0	0	0	0	0	0	0	0	0	0	0	0	0	0	0	0	0	0	0	0	0	0	0
Zotu685	gi|2250021983|gb|ON705333.1|	ON705333	Trigonella foenum-graecum	eudicots	Eukaryota	ccgtgaaccatcgagtctttgaacgcaagttgcgcccgatgccattaggttgagggcacgtctgcctgggtgtcacatatcgaagcctcatgccaatttccttttttagtaggtattgtgcatgctggtgaatgttggcctcccgtgagctctattgtctcatggttggttgaaaatcgagaccttggtagggtgtgccatgatagatggtggttgtgtgacccacgagaaccaagatcatgtgcttccctattcaatttggcctcttttacccatatgcgttttgtgaacgctcgtgatgagacctcaggtcaggcggggctacccgctgaatttaa	Zotu685	2	0	28	0	0	0	0	0	0	0	0	0	0	0	0	2	0	0	0	0	0	0	0	0	0	0	0	0	0	0	0	0	0	0	0	0	0	0	0	0	0	0
Zotu686	gi|2257779972|gb|MZ656006.1|	MZ656006	Calystegia sepium	eudicots	Eukaryota	ccgtgaaccatcgagtctttgaacgcaagttgcgcccgaagccgtcaggctgagggcacgtctgcctgggcgtcacgcatcgcgtcgcccccctcctcggccttgtgccgagccgtggggagcggaagatggtctcccgtgctcctccccggtgcgtggttggcccaaatgcgagttcctgacgacggatgtcacggcgagtggtggtcgtaccctgcgtgcatatcgtcgcgctgtgcccccgtcgtccgcgggactaatgaccctttttgagcccctctaccgagtccggctcttcgaccgcgaccccaggtcaggcgggactacccgctgagtttaa	Zotu686	0	0	1	0	0	0	0	0	0	4	0	2	0	0	0	29	8	4	0	0	0	0	0	0	0	0	0	0	0	0	0	0	0	0	0	0	0	0	0	0	0	0
Zotu687	gi|874518821|gb|KR532654.1|	KR532654	Terminalia bellirica	eudicots	Eukaryota	ccgtgaaccatcgagtctttgaacgcaagttgcgcccgaagcctcggctgagggcacgtctgcctgggtgtcacacatcgcgttgcctccagatccttcacccctcgaacgttgcggtggtggtccggatgcggaagctggcctcccgtgaccgcgcgccgcggatggcccaaacacgtgctggggaagcgaagcgccacggcattcggtggtcgatctaagccccaaaagcagtgccggcggtggccgcttatgtccccagcccacgaccctaaacgttaaccgacgcgacctcaggtcaggcggggctacccgctgagtttaa	Zotu687	0	0	0	1	0	0	0	0	0	0	0	0	0	0	0	0	0	0	0	0	0	0	0	0	0	0	0	0	0	0	0	0	0	0	0	0	0	0	0	0	0	0
Zotu688	gi|2259425621|emb|OW845356.1|	OW845356	uncultured Sordariales	ascomycete fungi	Eukaryota	cagtgaatcatcgaatctttgaacgcacattgcgcccgccagtattctggcgggcatgcctgtccgagcgtcatttcaaccatcaagcctagtgcttgtgttggggccccgcggctgccgcgggccctgaaaaccagtggcgggctcgaagtcgaaccgagtgcagtaaatttcttcgcttgggaaggtgacgagttccggccgtaaaaagcccaactttatcaaggttgacctcggatcaggtaggactacccgctgaacttaa	Zotu688	0	0	0	0	0	0	0	0	0	0	0	0	0	0	0	0	0	0	0	0	0	0	0	0	0	0	0	0	0	0	0	0	0	0	0	0	0	0	0	0	0	0
Zotu689	gi|2075861746|gb|MZ701666.1|	MZ701666	Pichia sp.	budding yeasts	Eukaryota	gtgaatcatcgagttcttgaacgcacattgcgccccctggtattccggggggcatgcctgtttgagcgtcgtttctatctcacgcaagtggagctggcccggccttggccccgccgaaaagaaacgagggcgaagcgaactatgttgtgcgccgaccccagctatcaagctcgacctcaaatcaggtaggaatacccgctgaacttaa	Zotu689	0	0	0	0	0	0	0	0	0	0	0	0	0	0	0	0	0	0	0	0	0	0	0	0	0	0	0	0	0	0	0	0	0	0	0	0	0	0	0	0	0	0
Zotu690	gi|1878849221|gb|MT796557.1|	MT796557	Populus x berolinensis	eudicots	Eukaryota	ccgtgaaccatcgagtctttgaacgcaagttgcgcccgaggcctcttggtcgagggcacgtctgcctgggtgtcacgcatcgtcgcccccactcccctcggctcacgagggcgggggcggatactggcctcccgcgcgctcccgctcgcggctggcccaaaatcgagtccccggcgacggtcgccacgacgagcggtggttgagagaccctcggacactgtcgtgcgcgcgcccgtcgcccccgggatctcctggaccctcgggcatcgaccttctaggatgctctcgttgcgaccccaggtcaggcgggactacccgctgagtttaa	Zotu690	0	0	0	0	0	0	0	0	0	0	0	0	0	0	0	0	0	0	0	0	0	0	0	0	0	0	0	0	0	0	0	0	0	0	0	0	0	0	0	0	0	0
Zotu691	gi|704356080|gb|KM034029.1|	KM034029	Blepharis scindica	eudicots	Eukaryota	ccgtgaaccatcgagtctttgaacgcaagttgcgcccgaagccatccggccgagggcacgtctgcctgggcgtcacgcatcgcgtcgccccccctccctccggggcggggggcggacattggcctcccgtgcgctcccgcgcgcggccggcccaaatgggatcccccggcgacgcgcgccgcgaccagtggtggttggttgaacagcgctcagctcccttgctgtccgtcgcgccccgcgccgtcgtccggacgggcatcgcgaacgaccccgagcgcgccccccgggcgcctccgaccgcgaccccaggtcaggcgggatcacccgctgagtttaa	Zotu691	0	0	0	0	0	0	0	0	0	0	0	0	0	0	0	0	0	0	0	0	0	0	0	0	0	0	0	0	0	0	0	0	0	0	0	0	0	0	0	0	0	0
Zotu692	gi|2187126051|emb|OV702300.1|	OV702300	Avena sativa	monocots	Eukaryota	ccgcgaaccatcgagtctttgaacgcaagttgcgcccgaggccattcggccgagggcacgcctgcctgggcgtcacgctaaacacgctcccaaccccttacgggggaacaggatgcggcatttggctccccgtcacccaagggcggtgggccgaagatatggctgccggcgcatcgtgtcggacacagcgcgtggtgagcgtcctcgctatacttaccgcagtgtctccgacacgtagccggcgtgatggcctagaaagaccctttaaacggtgcgcatgacgctccgaccgcgaccccaggtcaggcgggactacccgctgagtttaa	Zotu692	0	0	1	0	0	0	0	0	0	0	0	0	0	0	0	1	0	0	0	0	0	0	0	2	3	26	82	0	0	0	0	0	0	0	0	0	0	0	0	0	0	0
Zotu693	gi|2062373113|gb|MZ489781.1|	MZ489781	Chlorophytum sp. 1 MIB:SASS:0430	monocots	Eukaryota	ccgtgaaccatcgagtctttgaacgcaagttgcgcccgaggccttttggctgagggcacgcctgcctgggcgtcacgcatcgcgtcgctccgcgcgcctctcgctcggatgcggatattgaccccccgtgcttcgcggcgcggagggtcgaagtgtgagccgccggccggattggacgcggcgagtggtggacgaacacgctcgacgctgaacgtcgcgcaccaacgtccgaccgcggtggtcctagaaaagaacccatgccgaatagacgcttgcgagcgcccctcggaccacgaccccaggtcaggcggggctacccgctgagtttaa	Zotu693	0	0	0	0	0	0	0	0	0	0	0	0	0	0	0	0	0	0	0	0	0	0	0	0	0	0	0	0	0	0	0	0	0	0	0	0	0	0	0	0	0	0
Zotu694	gi|1061246299|gb|KU724215.1|	KU724215	Peumus boldus	flowering plants	Eukaryota	ccgtgaaccatcgagtctttgaacgcaagttgcgcccgaggccacccagctgagggcacgtctgcctgggcgtcacgccaccctcgctaccctatggcagtcggtgcggtcatgggtgacgcggagaatggccatccgtgtcaggctgtgtgcggttggcccaaaaatctggtaacggtgcggcacggcacgacgtgtggtggttgagaggtgactcatctctgctcttacgtcgtgcccgctgccccgccgcgtttagccacaagcgtgggacccaactcgctcgttcagacgggtgatcgaaccgcgacctctggtcaggcagggccacccgctgagtttaa	Zotu694	0	0	0	0	0	0	0	0	0	0	0	0	0	0	0	0	0	0	0	0	0	0	0	0	0	0	0	0	0	0	0	0	0	0	0	0	0	0	0	0	0	0
Zotu695	gi|1178173835|gb|KY932400.1|	KY932400	uncultured eukaryote	eukaryotes	Eukaryota	ccgtgaaccatcgagtctttgaacgcaagttgcgcccgatgccattaggttgagggcacgtctgcctgggtgtcacatattgaagcctcctgccaatttccttttgacaggtattgtgcagggtggatgttggcctcccgtgagctctctttcgtctcatggttggttgaaaattgagaccttggtagggtgtgccatgataaatggtggttgtgtgacccacgagaccaatcatgtgttgctctattgaatttgggctcttttacccatttgcgtttctaaacgctcgtgatgagacctcaggtcaggcggggctacccgctgaatttaa	Zotu695	0	0	0	0	0	0	0	0	0	0	0	0	0	0	0	0	0	0	0	0	0	0	0	0	0	0	0	1	0	2	0	0	0	0	0	0	0	1	0	0	0	0
Zotu696	gi|725541545|gb|KF954526.1|	KF954526	Cenchrus americanus	monocots	Eukaryota	ccgtgaaccatcgagtttttgaacgcaagttgcgcccgaggccttctggctgagggcacgcctgcctgggcgtcacgccaaaagacactcctaacccatcattggggcaaggacgtggtgtttggctccccgtgctacatggcgcggtgggccgaagttgaggctgccagcataacctgctgagcaccgcacgtggtgggcgacaaatagttgttctcggtgcagtgtctcggtaggtagctggcttactggccataaggacccatagagtaccgaagtgctccgtcgctcggaccgcgaccccaggtcaggcgggactacccgctgagtttaa	Zotu696	0	0	0	0	0	0	0	0	0	0	0	0	0	0	0	0	0	0	0	0	1	0	0	0	0	0	0	0	0	0	0	0	0	0	0	0	0	0	0	0	0	0
Zotu697	gi|2047424030|gb|MZ329427.1|	MZ329427	Hieracium canadense	eudicots	Eukaryota	ccgtgaaccatcgagtttttgaacgcaagttgcgcccgaagccatccggccgagggcacgtctgcctgggcgtcacgcatcgcgtcgcccccaccaaacatccccttggggatacatggcatcggggcggagattggcctcccattcttttggtgtggttggcctaaactggagtccccttcggtggacgcacgactagtggtggttgaaaagaccctcgtcctgtgtcgtgcgtcttaagctgtgagggatgtgctcgataaagaccccaatgtgtcgtcctgcgacgatgcttcgaccgcgaccccaggtcaggcgggactacccgctgagtttaa	Zotu697	0	0	0	0	0	0	0	0	0	0	0	0	0	0	0	0	0	0	0	0	0	1	0	0	0	0	0	0	0	0	0	0	0	0	0	0	0	0	0	0	0	0
Zotu698	gi|1182955388|gb|KX282043.1|	KX282043	Brassica tournefortii	eudicots	Eukaryota	ccgtgaaccatcgagtctttgaacgcaagttgcgccccaagccttctggccgagggcacgtctgcctgggtgtcacaaatcgtcgtccccccatcctctcgaggatatcggacggaagctggtctcccgtgtgttaccgcatgcggttggccaaaatctgagctaaggatgccaggagcgtctcgacatgcggtggtgaatccaatctcctcgtcatatagtcggtcgttccggtccaaacgctcttgatgacccaaagtcctcaacgcgaccccaggtcaggcgggatcacccgctgagtttaa	Zotu698	0	0	0	0	0	0	0	0	0	0	0	0	0	0	0	0	0	0	0	0	0	0	0	0	0	0	0	0	0	0	0	0	0	0	0	0	0	0	0	0	0	0
Zotu699	gi|1061246299|gb|KU724215.1|	KU724215	Peumus boldus	flowering plants	Eukaryota	ccgtgaaccatcgagtctttgaacgcaagttacgcccgaggccacccagatgagggcacgtcagcctgggcatcacgccaccctcgctaccccatggccgtcggtacggtcatgggtgacgcggagattggccatccgtgtctggctgtgtgcggttggccaaaaaatctggtaacggtgtggcacggcaagacgtgtggtggttgagaggtgactcatctctgctcttacgtcgtgcccggtgcctcgccgcgtttagccacaagtgtgggacccaactcgcccgttcagacgggtgatcgaaccgcgaccccaggtcagggggggccacccgctgagtttaa	Zotu699	0	0	0	0	0	0	0	0	0	0	0	0	0	0	0	0	0	0	0	0	0	0	0	0	0	0	0	0	0	0	0	0	0	0	0	0	0	0	0	0	0	0
Zotu700	gi|1061246299|gb|KU724215.1|	KU724215	Peumus boldus	flowering plants	Eukaryota	ccgtgaaccatcgagtctttgaacgcaagttgcgcccgtggccacccggctgagggcacgtctgcctgggcgtcacgccaccctcgctaccccttggtcgtcggtgcggtcatgggtgacccagagattggccatccgtgtcaggctgtgtgcggttggcccaaaaatctggtaacggtgcggctcagcacgacatatggtggttgagaggtgactcatctctgctcttacgtcgtgcccgctgccccgccgcgtttagccacaagcgtgggacccaactcgcccgttcagacgggtgatcgaatcgcgaccccaggtcaggcggggccacctgctgagtttaa	Zotu700	0	0	0	0	0	0	0	0	0	0	0	0	0	0	0	0	0	0	0	0	0	0	0	0	0	0	0	0	0	0	0	0	0	1	0	0	0	0	0	0	0	0
Zotu701	gi|1373740143|gb|KY991070.1|	KY991070	Heteropogon sp. AL04	monocots	Eukaryota	ccgtgaaccatcgagtttttgaacgcaagttgcgcccgaggccttctggtcgagggcacgtctgcctgggcgtcacgccaaaagacactcccaacccaccctcggggtagggacgtggtgtttggccccccgtgccgcagggcgcggtgggccgaagttggggctgccggcgaatcgcgccgggcacagcacgtggtgggcgacatcagttgttctcggtgcagtgccccggcacgcggccggcgcgacggccctaaggacccatcgagcaccgaagcgcatcgccgctcggaccgcgaccccaggtcagtcgggactacccgctgagtttaa	Zotu701	0	0	0	0	0	0	0	0	0	0	0	0	0	0	0	0	0	0	0	0	0	0	0	0	0	0	0	0	0	0	0	0	0	0	0	0	0	0	0	0	0	0
Zotu702	gi|1575793490|gb|MK087919.1|	MK087919	Humulus lupulus	eudicots	Eukaryota	ccgtgaaccatcgagtctttgaacgcaagttgcgcccgaagccactaggccgagggcacgtctgcctgggcgtcacacaccgttgccccccttgaacctcgccaatcccttaatgggagaagcattcaagtggggcggagattggcctcccgtgagcttctgtctcgtggttggcctaaattcgagtcatcggctgcgatcgccgcgacattcggtggttttcgattatatcggtgccctgtcgtgcgcgattctgtggctgagtagacctatgcgaccccaatgcgctgcaaatgcagtgccttcaacgcgaccccaggtcaggcgggattacccgctgaatttaa	Zotu702	0	0	1	0	0	0	0	0	0	0	0	0	0	0	0	0	0	0	0	0	0	0	0	0	0	0	0	0	0	0	0	0	0	0	0	0	0	0	0	0	0	0
Zotu703	gi|2259528650|emb|OW987081.1|	OW987081	Aureobasidium pullulans	ascomycete fungi	Eukaryota	agtgaatcatcgaatctttgaacgcacattgcgccccttggtattccgaggggcatgcctgttcgagcgtcattacaccactcaagctatgcttggtattgggcgtcgtccttagttgggcgcgccttaaagacctcggcgaggccactccggctttaggcgtagtagaatttattcgaacgtctgtcaaaggagaggaactctgccgactgaaacctttatttttctaggttgacctcggatcaggtagggatacccgctgaacttaa	Zotu703	0	0	0	0	0	0	0	0	0	0	0	0	0	0	0	0	0	0	0	0	0	0	0	0	0	0	0	0	0	0	0	0	0	0	0	0	0	0	0	0	0	0
Zotu704	gi|2255175413|gb|ON790291.1|	ON790291	Dothideomycetes sp.	ascomycete fungi	Eukaryota	agtgaatcatcgaatctttgaacgcacattgcgccccttggtattccatggggcatgcctgttcgagcgtcatttgtaccctcaagctttgcttggtgttgggcgtcttgtctacctctttagcgggtagactcgccttaaagtaattggcagccagtgtttttggcagtaagcgcagcacattttgcgtcttagtccctaaacagtggcatccacaaagcctctttctcacttttgacctcggatcaggtagggatacccgctgaacttaa	Zotu704	0	0	0	0	0	0	0	0	0	0	0	0	0	0	0	0	0	0	0	0	0	0	0	0	0	0	0	0	0	0	0	0	0	0	0	0	0	0	0	0	0	0
Zotu705	gi|2226578616|gb|MW226528.1|	MW226528	Gongronema latifolium	eudicots	Eukaryota	ctgtgaaccatcgagtttttgaacgcaagttacacccgaagccattaggctgagggcacgtctggctgggcgtcacgcatcgcatcgccccccctctccctcgttcccaaaagggtcgggcgaagcggaggggcggaagttggcttcccatgctctatcgcggccagcctaaaacaatgttccctcgccgcggacgtcacgacaagtggtggtcgtctaggttgaacgcgagtcgccggcaagcctcgtcaaggagagcgtttggaccctttgcgcgagagtccttcgtcgagggacaatcgccacgaccgcgaccctaggtcaagcggggctacccgctgagtttaa	Zotu705	0	0	0	0	0	0	0	0	0	0	0	0	0	0	0	0	0	0	0	0	0	0	0	0	0	0	0	0	0	0	0	0	0	0	0	0	0	0	0	0	0	0
Zotu706	gi|1441206335|gb|MH711401.1|	MH711401	Silene conoidea	eudicots	Eukaryota	ccgtgaaccatcgagtttttgaacgcaagttgcgcccgaagcctttggccgagggcacgcctgcctgggcgtcacgcatcgcgtcttccccacgctcaccttgtgtggggtggggaaggaggatggcttcccgtgcctcaccgggcgcggctggcctaaaaagggagcccacggcgttgtgatgtcgcggcgataggtggtgaacaaggccttggctgagcaagcaacccgccgcgcatcgctttgtcaacgtgtgctcggaggaccctatgaagttgcctcggtgcaacgcaaaccgttgcgaccccaggtcaggcggggctacccgctgaatttaa	Zotu706	0	0	0	0	0	0	0	0	0	0	0	0	0	0	0	0	0	0	0	0	0	0	0	0	4	23	68	0	0	1	0	0	0	0	0	0	0	0	0	0	0	0
Zotu707	gi|1552063679|gb|MH547527.1|	MH547527	Panicum turgidum	monocots	Eukaryota	ccgcgaaccatcgagtttttgaacgcaagttgcgcccgaggccttttggttgagggcacgtctgcctgggcgtcacgccaaaagtcactcccaacccatccttgggtacggacgtggtgtttggctccccgtgcctcgcggcatggtgagctgaagttggggctgccggcgtaccgtgtcgggcaccagcatgtggtgggcgacataagttgttctcggtgcagtgtctcggcacgcagctagcgcattggccaaaaggacccatttacgaccgtagcgcttcggtgctcggaccgcgaccccaggtcagacgggatcacccgctgagtttaa	Zotu707	0	0	0	0	0	0	0	0	0	0	0	0	0	0	0	0	0	0	0	0	0	0	0	0	0	0	0	0	0	0	0	0	0	0	0	0	0	0	0	0	0	0
Zotu708	gi|2259526466|emb|OW986237.1|	OW986237	Aspergillus caelatus	ascomycete fungi	Eukaryota	cgtgaatcatcgagtctttgaacgcacattgcgccccctggtattccggggggcatgcctgtccgagcgtcattgctgcccatcaagcacggcttgtgtgttgggtcgtcgtcccctcttcgggggggacgggccccaaaggcagcggcggcaccgcgtccgatcctcgagcgtatggggctttgtcacccgctctgtaggcccggccggcgcttgccgaacgcaaaacaaccattttttccaggttgacctcggatcaggtagggatacccgctgaacttaa	Zotu708	0	0	0	0	0	0	0	0	0	0	0	0	0	0	0	0	0	0	0	0	0	0	0	0	0	0	0	0	0	0	0	0	0	0	0	0	0	0	0	0	0	0
Zotu709	gi|1957272529|dbj|LC600901.1|	LC600901	Bidens frondosa	eudicots	Eukaryota	ccgtgaaccatcgagtttttgaacgcaagttgcgcccgaagccttccggctgagggcacgtctgcctgggcgtcacgcatcacgtcgcccccaccaaccaccccgttttgggacttgtttggttggggcggagattggtcttccgtgccatggtgcggttggcctaaatagaagtcccttcatgagtggcgcacgactagtggtggttgataagactgtcgtatcgtgtcgtgttcagttcatgtgggtagcactccttagaccctgtgtgttgtcctgtgacaatgcttcgatcgcgaccccaggtcaggcgggactacccgctgagtttaa	Zotu709	0	0	0	0	0	0	0	0	0	0	0	0	0	0	0	0	0	0	0	0	0	0	0	0	0	0	0	0	0	0	0	0	0	0	0	0	0	0	0	0	0	0
Zotu710	gi|874527199|gb|KM982351.1|	KM982351	Pueraria candollei var. mirifica	eudicots	Eukaryota	ccgtgaaccatcgagtctttgaacgcaagttgcgcccgaagccattaggtggagggcacgcctgcctgggtgtcacacatcgttacccccacgcaaacaaatgtctcacacgacaaacgttctgcgtagtagggtgcacgctgacctcccgcgagcaccgtctcgcggttggttgaaaatcgagttcgtggccgagtacgccgtgataaaatggtggatgagcaacgctcgagaccaatcacgcgccgcgactcggtcggctccggactcctccacgaccctatagtgcctcttcttcggggagacgctctcaacgagacctcaggtcaggcggggctacccgctgagtttaa	Zotu710	0	0	0	0	0	0	0	0	0	0	0	0	0	0	0	0	0	0	0	0	0	0	0	0	0	0	0	0	0	0	0	0	0	0	0	0	0	0	0	0	0	0
Zotu711	gi|1465382664|emb|LS973933.1|	LS973933	Stellaria graminea	eudicots	Eukaryota	ccgtgaaccatcgagtttttgaacgcaagttgcgcccgaggcctttggctgagggcacgtctgcctgggcgtcacgcatcgcaaccccccaacccactctacgtgtgaaggggaggaagttggcttcccgtgcctcaccgggcgcggttggcctaaatttggagcctaaggcattgggttgccgcggcgataggtggtgaacaaggcctcggccgtgccaacaaccggtcgcgcaaccctttgacagtacgtgctcgtaggacccaatgatgttgcctcgttgcgacacaaacgttgcgaccccaggtcaggcggggctacccgctgaatttaa	Zotu711	0	0	0	0	0	0	0	0	0	0	0	0	0	0	0	1	0	0	0	0	0	0	0	0	0	0	0	0	0	0	0	0	0	0	0	0	0	0	0	0	0	0
Zotu712	gi|2029247948|gb|MZ016213.1|	MZ016213	fungal sp.	fungi	Eukaryota	agtgaatcatcgaatctttgaacgcacattgcgccccttggtattccatggggcatgcctgttcgagcgtcatttgtaccctcaagctctgcttggtgttgggtgtttgtcccgcctttggtgcgtggactcgcctcaaaataattggcagccggcatattggccttggagcgcagcacattttgcgcttctagtcaatgattgttggcgtccagcaagcacaaatctcaacttttgacctcggatcaggtagggatacccgctgaacttaa	Zotu712	0	0	0	0	0	0	0	0	0	0	0	0	0	0	0	0	0	0	0	0	0	0	0	0	0	0	0	0	0	0	0	0	0	0	0	0	0	0	0	0	0	0
Zotu713	gi|1391918592|gb|MF468199.1|	MF468199	Ocimum tenuiflorum	eudicots	Eukaryota	tcgtgaaccattgagtctttgaacgcaagttgtgcccgaggccttgtggccgagggcacgcctgcttgggtgtcatggcatcgtcgcctctgctcctccatgcctcgtcgtttggtaggtgccgagcgcggaaattggccccgtgtgccctcgggcacagtcggccgaagagcgggtaaaagtcggcagtcgcggggcacgacgggtgttggtcgccgtgagcgggaacagaacgtcgtccccgtcgttttcggactgaattcctcaagagaccctgcgtgattgcggcggcaccgggcagcgaatgaaagaaagcgcgccgtgctgcctgcccgtcatcaacttgtggccccaagtcaggcgaggccacccgccgaatttaa	Zotu713	0	0	0	0	0	0	0	0	0	0	0	0	0	0	0	0	0	0	0	0	0	0	0	0	0	0	0	0	0	0	0	6	0	0	0	0	0	0	0	0	0	0
Zotu714	gi|675391279|gb|KJ803152.1|	KJ803152	Curcuma parvula	monocots	Eukaryota	tcgtgaaccattgagtctttgaacgcaagttgtgcccgaggccttgtggtcgagggcacgcctgcttgggtgtcatgacatcgtcgcttttgctccatgcttcgtcggcattgagcgcggaagttggccccgtgtgccctcgggcacagtcggtcgaagagtgggtagtcggtaatcgtcgagcacgacggacgttggtcgtcgcgagcgagaactgaacgtcgtcctcgtcgttttgggatgagtcctcaagagaccctgtgtgattgatgattgcggagtcgcgtgaaagcgccgcgtcaatcatttgcggccccaagtcaggcgagaccacccgccgagtttaa	Zotu714	0	0	0	0	0	0	0	0	0	0	0	0	0	0	0	0	0	0	0	0	0	0	0	0	0	0	0	0	0	0	0	0	0	0	0	0	0	0	0	0	0	0
Zotu715	gi|83596261|gb|DQ309043.1|	DQ309043	Tribulus terrestris	eudicots	Eukaryota	ccgtgaaccatcgagtctttgaacgcaagttgcgcccgaagccactaggccgagggcacgtctgcctgggtgtcacgcatcgtcaccccaacccccctcgtgctttgggcaaggggcgggcggaaattggtctcccgtttgcctagcccaacggttggcccaaattcgagtcctcggcacgtcgcgggcgcccttgcaatcctgaggcactcacggaccctgcgcacgatagtgctcatgacgcgaccccaggtcaggcgggatcacccgctgagcttaa	Zotu715	0	0	0	0	0	0	0	0	0	0	0	0	0	0	1	0	0	0	0	0	0	0	0	0	0	0	0	0	0	0	0	0	0	0	0	0	0	0	0	0	0	0
Zotu716	gi|2104762483|emb|OU744957.1|	OU744957	Malus domestica	eudicots	Eukaryota	ccgtgaaccatcgagtctttgaacgcaagttgcgcccgaagccatcaggccgagggcacgcctgcctgggcgtcacacgccgttgcccccccgcgcatccctcgggagcgtcggggggcggacgatggcctcccgtgcgtcaccccgcgcggtcggcacaaatgccgagtcctcggcgacgaacgccacgacaatcggtggtcgtcgaacctcggttgccagttgtgcgctttcgtcgcgctccgagcggcccgcgacgctcgctgctctcgcttcggcggagctttcaacgcgaccccaggtcaggcggggttacccgctgaatttaa	Zotu716	0	0	0	0	0	0	0	0	0	0	0	0	0	0	0	0	0	0	0	0	0	0	0	0	0	0	0	0	0	0	0	0	0	0	0	0	0	0	0	0	0	0
Zotu717	gi|1331392828|gb|MG216544.1|	MG216544	Festuca rubra	monocots	Eukaryota	ccgcgaaccatcgagtctttgaacgcaagttgcgcccgaggccttctggccgagggcacgcctgcctgggcgtcacgccaaacacgctcccaccccactaaacatggggcgggatgcggcatgtggctccccgtctcgcaaggggcggtgtgccgaagatctggctgccggtgtatcgtgccggacacagcgcgtggtaggcgatctcgctatactaaacgcagtgcatccggggcgtagccgacgcaatgccctcatggaccctataaacggagcgcacgacgcttctaccgcgaccccaggtcaggcgggactacccgctgaatttaa	Zotu717	0	0	16	0	0	0	0	0	0	0	0	0	0	0	1	0	0	0	0	0	0	0	0	0	0	0	0	0	0	0	0	0	0	0	0	0	0	0	0	0	0	0
Zotu718	gi|1026286196|gb|KX167128.1|	KX167128	Lotus angustissimus	eudicots	Eukaryota	ccgtgaaccatcgagtctttgaacgcaagttgcgcccgagacctttaggttgagggcacgtctgcctgggtgtcacacatcgttgccccaacgccaaacgcctcgtgctgtgcggcgcttggggcgaatgctggcctcccgcgagcccaggctcacggttggtttaaaattgggtccatggtagggtatgccgtgatggatggtggttgagtgacgctcgagaccaatcacgggaaactctatcctgctcggtccctggaaacccggatgcgtggtgtgaccgcgctcacaatgagacctcaggtcaggcggggctacccgctgagtttaa	Zotu718	0	0	0	0	0	0	0	0	0	0	0	0	0	0	0	0	0	0	0	0	0	0	0	0	0	0	0	0	0	0	0	0	0	0	0	0	0	0	0	0	0	0
Zotu719	gi|1817915728|gb|MN242040.1|	MN242040	Camellia sinensis	eudicots	Eukaryota	ccgcgaaccatcgagtctttgaacgcaagttgcgcccgatgccattaggttgagggcacgcctgcctgggcgtctcacgttgcgtcgcccgcgccccctccccccctcgaaaggggggggaagaagggccgcgggcggatgttggccccccgcgcgcgcccgcgcgcggtcggcccaaaagcgagtcccccgcgaccgacgacgcgtcgcgacgagtggtggttgacaaaccgttgcgtcgcctcgcgcgcgtccggaccgtcgcgggaggcctgccgtgaccctatcgcgccgccgccaaggcgctccgatcgcgaccccaggtcaggcgggattacccgctgagtttaa	Zotu719	0	0	0	0	0	0	0	0	0	0	0	0	0	0	0	0	0	0	0	0	0	0	0	0	0	0	0	0	0	1	0	0	0	0	0	0	0	0	0	0	0	0
Zotu720	gi|1026285474|gb|KX166406.1|	KX166406	Bromus hordeaceus	monocots	Eukaryota	ccgtgaaccatcgagtctttgaacgcaagttgcgcccgaggccactcggtcgagggcacgcctgcttgggcgtcacgccaaaacacgcttccaactccctcatcggagatagggatgcggcatatggcccctcgtcttgcaagggacggtgagccgaagattgggctgccgatgtatcgtgtcggacacagcgcatggtgggcatctttgttttatcagcgcagtgcattcgatgcgtagccggcatgaaggcctataaaagacccagctaacggagtgcttgacgctttgatcgcgaccccaagtcaggcgggactacccgctgagtttaa	Zotu720	0	0	0	0	0	0	0	0	0	0	0	0	0	0	0	0	0	0	0	0	0	0	0	0	0	0	0	0	0	0	0	0	0	0	0	0	0	0	0	0	0	0
Zotu721	gi|1179012099|gb|KY935289.1|	KY935289	uncultured eukaryote	eukaryotes	Eukaryota	ccgcgaaccatcgagtctttgaacgcaagttgcgcccaaagcctttcggccgagggcacgtctgcctgggtgtcacgcaacatcgctcccaacccatttgggtgcggaatatggcctcccgtgcgatctcccctcgcggttggccgaaaagaatggtctgaggctgcgaatgccgcgacaatcggtggttgtaagaccctcgtacacggtcgcgtgcacgcgtgcctccggataacgagacccctttgcgtcctctgtggcacgctcacttcgcgaccccaggtcaggcgggattacccgctgagtttaa	Zotu721	0	0	0	0	0	0	0	0	0	0	0	0	0	0	0	0	0	0	0	0	0	0	0	0	0	0	0	0	0	0	0	0	0	0	0	0	0	0	0	0	0	0
Zotu722	gi|2257780029|gb|MZ656063.1|	MZ656063	Viola arvensis	eudicots	Eukaryota	ccgtgaatcatcgagtctttgaacgcaagttgcgcccgaagccttttggccgagggcacgtctgcctgggtgtcacgcaacgtcgccgccaacgccgcccttaggggcgcgcagttgggggcggaatatggcctcccgtgcgcctcggcgcgcggttggcctaaatatcagcccccggcgaggatcgccacgacaagcggtggttttttcaacgaaggacctcgggtgttgtcgtgcggccttccggagggaacggaccctgcgctctctagcgcgatctctttcgagaccccaggtcagtcgggaacacccgctgaatttaa	Zotu722	5	0	95	0	0	0	0	0	0	1	0	0	0	0	0	0	0	0	0	0	0	0	0	0	0	0	0	0	0	0	0	0	0	0	0	0	0	0	0	0	0	0
Zotu723	gi|2259513610|emb|OW983195.1|	OW983195	Chlamydosporiella restricta	ascomycete fungi	Eukaryota	agtgaatcatcgaatctttgaacgcacatggcgccccccggcatcccggggggcatgcctgtccgagcgtcgtttcaaccctcgggcccgtttcgtggcccggcgttggggacctacgcaccgccgtaggccccgaaaagcagtggcggacccgcgccggcccccccttgcgtagtagcatcagcctcgcatcgggagcccgcgggcctatccggcctctaaaccccaccaaagaccgcccccggcggcaccaaaggttgacctcggatcaggtaggaatacccgctgaacttaa	Zotu723	0	0	0	0	0	0	0	0	0	0	0	0	0	0	0	0	0	0	0	0	0	0	0	0	0	0	0	0	0	0	0	0	0	0	0	0	0	0	0	0	0	0
Zotu724	gi|1516481576|gb|MG837281.1|	MG837281	Epimedium koreanum	flowering plants	Eukaryota	ctgtgaaccatcgagtctttgaacgcaagttgcgcccaaggccattaggtcgagggcacgtctgcctgggcgccacgcacagcgtcgctcccaccattatgcctttgttctcttatcgggcaactgcaacgtggcttgggaagcggatattggcccctcgtacctttgtaggcgcgaccggcctaaaatttggtcctcggcgacgagcgtcacgatcagtggtggttgaataacccctttgtcatagaccggtatcgtgttgtttcgtcgtcgtttaaggccatatggacccttgcgtgtcgtataaacgacattcactctgcgaccccaggtcaggcgggactacccgctgagtttaa	Zotu724	0	0	0	0	0	0	0	0	0	0	0	0	0	0	0	0	0	0	0	0	0	0	0	0	0	0	0	0	0	0	0	0	0	0	0	0	0	0	0	0	0	0
Zotu725	gi|1441404370|gb|MH712680.1|	MH712680	Gynura japonica	eudicots	Eukaryota	ccgtgaaccatcgagtttttgaacgcaagttgcgcccgaagccttttggccgagggcacgtctgcctgggcgtcacacatcgcgtcgcccccaatcacacctcttgacggggatgcttgaatggggagcggagattggtctcccgttcctaaggtgcggttggctgaattttgagtcctcttcgacggacgcacgattagtggtggttgaaaagaccttcttatcgagtcgtgtgatcctggaagatgtctctctaatgacccttatgtgtcgtctcatgacgatgctccgactgcgaccccaggtcaggcgggactacccgctgagtttaa	Zotu725	0	0	0	0	0	0	0	0	0	0	0	0	0	0	0	0	0	0	0	0	0	0	0	0	0	0	0	0	0	0	0	0	0	0	0	0	0	0	0	0	0	0
Zotu726	gi|1100849262|gb|KY087773.1|	KY087773	Aspergillus reticulatus	ascomycete fungi	Eukaryota	agtgaatcatcgagtctttgaacgcacattgcgccccctggtattccggggggcatgcctgtccgagcgtcattgctgccctcaagcacggcttgtgtgttgggcccctgtcccctcccttggggggacgggcccgaaaggcagcggcggcaccgtgtccggtcctcgagcgtatgggaagcacaatctttttttgtcaacccgctcctgtaggtccggccggcggcctgccccaatcaacccattgtttttaaccaggttgacctcggatcaggtagggatacccgctgaacttaa	Zotu726	0	0	0	0	0	0	0	0	0	0	0	0	0	0	0	0	0	0	0	0	0	0	0	0	0	0	0	0	0	0	0	0	0	0	0	0	0	0	0	0	0	0
Zotu727	gi|1787609567|gb|MN873699.1|	MN873699	Indigofera cordifolia	eudicots	Eukaryota	ccgtgaaccatcgagtctttgaacgcaagttgcgcccgaagccattaggctgagggcacgcctgcctgggtgtcacacatcgttgctccaaacacaatgtctccttatggggtcattcaggagcgaatgctggcttcccgtgagcatcgcctcatggttggttgaaaatgaagtctgtggtggagcacgccacgattgttggtggctgagtacaagctcgagacccatcgtgcgcgatgcttgccaaaaggatgacttagtgacccacatgcatccctgatgctcatgacgagacctcaggtcaggcggggctacccgctgagtttaa	Zotu727	0	0	0	0	0	0	0	0	0	0	0	0	0	0	0	0	0	0	0	0	0	0	0	0	0	0	0	0	0	0	0	0	0	0	0	0	0	0	0	0	0	0
Zotu728	gi|669132172|gb|KF694727.1|	KF694727	Tilia tomentosa	eudicots	Eukaryota	ccgtgaaccatcgagtctttgaacgcaagttgcgccccaagccattaggccgagggcacgcctgcctgggtgtcacgcatcgtcgccccctccgcccttcagcccaacaaaaggctgagggcgttgctgggacggaaaatggcctcccgtaggctcccagcctgcggttggcccaaacgtgagtcctcggcaacgaacggcgccgtgacgatcggtggtaatgctcctagcgtgccttgtctccagtcgcgcgcgcccgttgtccgtgcggaccccctcggacccttttgtgcatcgctcgaacgatgctcgcatcgcgaccccaggtcaggcgggattacccgctgagtttaa	Zotu728	0	0	0	0	0	0	0	0	0	0	0	0	0	0	0	0	0	0	0	0	0	0	0	0	0	0	0	0	0	1	0	0	0	0	0	0	0	0	0	1	0	0
Zotu729	gi|1061246299|gb|KU724215.1|	KU724215	Peumus boldus	flowering plants	Eukaryota	ccgtgaaccatcgagtctttgaacgcaagtcgcgcccgaggccacttggctgagggcacgtctgcctgggcgtcacgccaccctcgctaccccatggccgtcggtgcggtcatgggtgacgcggagattggccatccatgtcaggctgtgtgcggttgacccaaaaatctggtaacggtgcggcacggtacgacctgtggtggttgagaggtgacttatctttgctcttacgtcgtgcctgctgccccgccgcgtttagccataggcgtgggacccaattcgcccattcagacgggtgatcgaaccgcgaccccaggtcaggcggggacccccgctgagtttaa	Zotu729	0	0	0	0	0	0	0	0	0	0	0	0	0	0	0	0	0	0	0	0	0	0	0	0	0	0	0	0	0	0	0	0	0	0	0	0	0	0	0	0	0	0
Zotu730	gi|2037151036|gb|MZ190973.1|	MZ190973	Withania somnifera	eudicots	Eukaryota	ccgtgaaccatcgagtctttgaacgcaagttgcgcccgaagtcattaggccaagggcatgtctgcctgggcgtcacgcatcgcgtcgcccccatcgccccgctcccatggaaacggcagcggcggcttcgcgggacggatactggcctcccgtgcgcctagagctcgcggctggcctaaatgcgagtccacgtcgacggacgtcgcggcaagtggtggttgaaactcaactctcatggtgttgcggctgctgcccgtcgcgcgtgcggtctccgggacccttacagcgcttgggcgctccgaccgcgaccccaggtcaggcgggattacccgctgagtttaa	Zotu730	0	0	0	0	0	0	0	0	0	0	0	0	0	0	0	0	0	0	0	0	0	0	0	0	0	0	0	0	0	0	0	0	0	0	0	0	0	0	0	0	0	0
Zotu731	gi|2081720553|gb|MZ817074.1|	MZ817074	Silybum marianum var. albiflorum	eudicots	Eukaryota	ccgtgaaccatcgagtttttgaacgcaagttgcgcccgaagccattcggccgagggcacgtctgcctgggcgtcacgcatcgcgtcgccccagaccacgccttccctacggggatgcgttcgtctggggcggagaatggtctcccgtgccgtcggcgcggttggcctaaaaaggagtccccttcgacggacgcacggctagtggtggttgttaaggccttcgtatcgagccgtgcggacgcaagggaagcgctctccaatgaccccaacgtgtcgtcttgcaacgacgcttcgaccgcgaccccaggtcaggcgggactacccgctgagtttaa	Zotu731	11	0	121	0	0	0	0	0	0	1	0	0	0	0	0	1	0	1	0	0	1	0	0	0	0	0	0	2	0	1	0	0	0	0	0	1	0	0	0	0	0	0
Zotu732	gi|2259531717|emb|OW987813.1|	OW987813	Cyberlindnera fabianii	budding yeasts	Eukaryota	gtgaatcatcgaatctttgaacgcatattgcgcccttcggtattccgaagggcatgcctgtttgagcgtcatttctctctcaaaccttcgggtttggtattgagtgatactctctttctgggttaacttgaaatactgtggcaagagctgctttgcaggatctcctctgaactaacgtttctaggttctaccaattcgttatggacagtgtgtgctgaacgcatggcttttgggctcggcctaacaatttcttcataagtttgacctcaaatcaggtaggattacccgctgaacttaa	Zotu732	0	0	0	0	0	0	0	0	0	0	0	0	0	0	0	0	0	0	0	0	0	0	0	0	0	0	0	0	0	0	0	0	0	0	0	0	0	0	0	0	0	0
Zotu733	gi|2259526486|emb|OW986247.1|	OW986247	Cladosporium tenuissimum	ascomycete fungi	Eukaryota	agtgaatcatcgaatctttgaacgcacattgcgccccctggtattccggggggcatgcctgttcgagcgtcatttcaccactcaagcctcgcttggtattgggcaacgcggtccgccgcgtgcctcaaatcgaccggctgggtcttctgtcccctaagcgttgtggaaactattcgctaaagggtgctcgggaggctacgccgtaaaacaaacccatttctaaggttgacctcggatcaggtagggatacccgctgaacttaa	Zotu733	0	0	0	0	0	0	0	0	0	0	0	0	0	0	0	0	0	0	0	0	0	0	0	0	0	0	0	0	0	0	0	0	0	0	0	0	0	0	0	0	0	0
Zotu734	gi|1552063697|gb|MH547545.1|	MH547545	Tribulus terrestris	eudicots	Eukaryota	ccgtgaaccatcgagtctttgaacgcaagttgcgcccgaagccactaggccgagggcacgtctgcctgggtgtcacgcatcgtcgccccaacccccctcgtgctttggccgaggggcgggcggaaattggtctcccgtttgcctagccaagcggttggcccaaattcgagtcctcggcaccggcgctcgccgaccaacggtggtgtaacaacctctcggaggcacgtcgcgggcgcctttgcgatcctgaggcactcacggaccctgcgcacggcagtgctcatgacgcgaccccaggtcaggcgggatcacccgctgagcttaa	Zotu734	0	0	0	0	0	0	0	0	0	0	0	0	0	0	0	0	0	0	0	0	0	0	0	0	0	0	0	0	0	0	0	0	0	0	0	0	0	0	0	0	0	0
Zotu735	gi|2197115000|gb|OM758158.1|	OM758158	Pichia kluyveri	budding yeasts	Eukaryota	gtgaatcatcgagttcttgaacgcacattgcgccccatggtattccatggggcatgcctgtctgagcgtcgtttccttcttgcgcaagcagagttgagaacaggctatgcctttttcgaaatggaacgtcgtggacgaagtgaactaaacatttagcacgctttggccgccgaacttttaactaagctcgacctcagatcaggtaggaatacccgctgaacttaa	Zotu735	0	0	0	0	0	0	0	0	0	0	0	0	0	0	0	0	0	0	0	0	0	0	0	0	0	0	0	0	0	0	0	0	0	0	0	0	0	0	0	0	0	0
Zotu736	gi|2189132060|gb|OM523884.1|	OM523884	Pichia kluyveri	budding yeasts	Eukaryota	gtgaatcatcgagttcttgaacgcacattgcgccccatggtattccatggggcatgcctgtctgagcgtcgtttccttcttgcgcaagcagagttgagaacaggctatgcctttttcgaaatggaacgtcgtggacgaagtgaactaaatttttagcacgctttggccgccgaacttttaactaagctcgacctcagatcaggtaggaatacccgctgaacttaa	Zotu736	0	0	0	0	0	0	0	0	0	0	0	0	0	0	0	0	0	0	0	0	0	0	0	0	0	0	0	0	0	0	0	0	0	0	0	0	0	0	0	0	0	0
Zotu737	gi|1061246299|gb|KU724215.1|	KU724215	Peumus boldus	flowering plants	Eukaryota	ccgtgaaccatcgagtctttgaacgcaagttgcgcccgaggccacccggctgagggcacgtctgcctgggcgtcacgccaccctcgctaccccatggccgtcggtgcggtcatgggtgacgcggagattggccatccgtgtcaggctgtgtgcggttggcccaaaaatctggtagcggtgcgacacggcacgacgtgtggtggttgagaggtgactcatctctgctcttacgtcggtgggacctaactcgccggttcaaacctggtgatcgaatcgcgaccccaggtcaggcggggccacccgctgagtttaa	Zotu737	0	0	0	0	0	0	1	0	0	0	0	0	0	0	0	0	0	0	0	0	0	0	0	0	0	0	0	0	0	0	0	0	0	0	0	2	0	0	0	0	0	0
Zotu738	gi|1516481576|gb|MG837281.1|	MG837281	Epimedium koreanum	flowering plants	Eukaryota	ccgtgaaccatcgagtctttgaacgcaagttgcgcccaaggccattaggtcgagggcacgtctgcctgggcgccacgcacagcgtcgctcccaccattatgcctttgttctcttatcgggcaactgcaacgtggcttgggaagcggatattggcccctcgtacctttgtaggcgcgaccggcctaaaatttggtcctcggcgacgagcgtcacgatcagtggtggttgaataacccctttgtcatagaccggtatcgtgttgtttcgtcgtctatttgggccacatggacccttgcgtgtcgtataaacgacattcactctgcgaccccaggtcaggcgggactacccgctgagtttaa	Zotu738	0	0	0	0	0	0	0	0	0	0	0	0	0	0	0	0	0	0	0	0	0	0	0	0	0	0	0	1	0	0	0	0	0	0	0	0	0	0	0	0	0	0
Zotu739	gi|359389731|gb|JN999466.1|	JN999466	Rosa acicularis	eudicots	Eukaryota	ccgtgaaccatcgagtctttgaacgcaagttgcgcccgaagccattaggccgagggcacgtctgcctgggcgtcacacgtcgttgccccccccaaccccctcgggagttggatgggacggatgatggcctcccgtgtgctcagtcatgcggttggcataaataccaagtcctcggcgaccaacgccacgacaatcggtggttgtcaaacctcggtttcctgtcgtgcgcgcgtgttgatcgagtgctttcttaaataatgtgtgtcgattcgtcgatgctttcaacgcgaccccaggtcaggcggggttacccgctgaatttaa	Zotu739	0	0	0	0	0	0	0	0	0	0	0	0	0	0	0	0	0	0	0	0	0	0	0	0	0	0	0	0	0	0	0	0	0	0	0	0	0	0	0	0	0	0
Zotu740	gi|1061246299|gb|KU724215.1|	KU724215	Peumus boldus	flowering plants	Eukaryota	ccgtgaaccatcgagtctttgaacgcaagttacgcccgaggccacccagatgagggcacgtcagcctgggcatcacgccaccctcgctaccccatggccgtcggtacggtcatgggtgacgcggagattggccatccgtgtctggctgtgtgcggttggccaaaaaatctggtaacggtgtggcacggcaagacgtgtggtggttgagaggtgactcatctctgctcttacgtcgtgcccggtgcctcgccgcgtttagccacaagtgtgggacccaactcgcccgttcagacgggtgatcgaaccgcgaccccaggtcaggcggggccacccgctgagtttaa	Zotu740	0	0	0	0	0	0	0	0	0	0	0	0	0	0	0	0	0	0	0	0	0	0	0	0	0	0	0	0	0	0	0	0	0	0	0	0	0	0	0	0	0	0
Zotu741	gi|2259415487|emb|OW842700.1|	OW842700	uncultured Ascomycota	ascomycete fungi	Eukaryota	ccgcgaaccatcgagtttttgaacgcaagttgcgcccgaggccttccggccgagggcacgtctgcctgggcgtcacgccaacagacactcccaacccaccctcggggagggatgtggtttttggctccccgtgccgcatggcgcggtgggccgaagttggggctgccggcgattcgtgtcgggcacagcacgtggtgggcgacacttagttgttctcggtgcagcgccccgacacgtggccggtgcatcggccctaaggacccttcgggcaccgcagcacatcgttgctcggaccgcgaccccaggtcagtcgggaccacccgctgagtttaa	Zotu741	0	0	0	0	0	0	0	0	0	0	0	0	0	0	0	0	0	0	0	0	0	0	0	0	0	0	0	0	0	0	1	7	0	2	0	11	0	0	0	0	0	0
Zotu742	gi|2083113271|gb|MZ841616.1|	MZ841616	Pichia bovicola	budding yeasts	Eukaryota	gtgaatcatcgagttcttgaacgcacattgcgccccttggtattccagggggcatgcctgtttgagcgtcgtttccttcttgcgcaagcagagttggctgtgggggcatgttgatgccgccgcggctgaaaaggagcgattgcggacgcgagcgaacttaaaaaaacatggttgcgcttggccgccgaacttattctaagctcgacctcaaatcaggtaggaatacccgctgaacttaa	Zotu742	0	0	0	0	0	0	0	0	0	0	0	0	0	0	0	0	0	0	0	0	0	0	0	0	0	0	0	0	0	0	0	0	0	0	0	0	0	0	0	0	0	0
Zotu743	gi|1833049307|gb|MT358892.1|	MT358892	Paullinia pinnata	eudicots	Eukaryota	ccgtgaaccatcgagtctttgaacgcaagttgcgccccaagcctttaggccgagggcacgcctgcctgggtgtcacgcatcgttgccccctcaaacccaatccccacagctggtgcgggctcttgcgggggcggagattggcctcccgtgcgacccttctcgcggttggcccaaatacgagtcatcggcagcggacgccgcgacgttcggtggtggaataccgtattctctcgaaccctcgtcgcgcgcgcgctgcctcccacaggctcccgaccctttagcgtcttcttatcgatgagacgcacgcatcgcgaccccaggtcaggcgggattacccgctgagtttaa	Zotu743	0	0	0	0	0	0	0	0	0	0	0	0	0	0	0	0	0	0	0	0	0	0	0	0	0	0	0	0	0	0	0	0	0	0	0	0	0	0	0	0	0	0
Zotu744	gi|2161225618|gb|OL752447.1|	OL752447	Echinochloa colona	monocots	Eukaryota	ccgcgaaccatcgagtttttgaacgcaagttgcgcccgaggccttctggccgagggcacgcctgcctgggcgtcacgccaaaagacactcccaccccatcatagggttggatgtggcgtttggctccccgtgcctgaaggcgcggtgggccgaagttggggctgccggcataccgtgtcgggcaccgcacgtggtgggcgactacaagttgttctcggtgcagcgccccggcacgcagctagcatgttggccctaaggacccatgtacaaccgaagcgcattgtcgctcggaccgcgaccccaggtcaggcgggactacccgctgagtttaa	Zotu744	0	0	0	0	0	0	0	0	0	0	0	0	0	0	0	0	0	0	0	0	0	0	0	0	0	0	0	0	0	0	5	39	0	0	0	0	0	0	0	0	0	0
Zotu745	gi|1061246299|gb|KU724215.1|	KU724215	Peumus boldus	flowering plants	Eukaryota	ccgtgaaccatcgagtctttgaacgcaagttgcgcccgaggccactgggctgagggcacgtctgcttgggcgtcacgccaccctcgctaccccatggccgtcggtgcggtcatgggtgacgcggagattggccatccatgtcaggctgtgtgcggttgacccaaaaatctggtaacggtgcggcacggtacgacctgtggtggttgagaggtgactcatctttgctcttacgtcgtgcctgctgccccgccgcgtttaaccacaggcgtgggacccaactctctcattcagacgggtgatcgaaccgcgaccccaggtcaggcgggtacccccgctgagtttaa	Zotu745	0	0	0	0	0	0	0	0	0	0	0	0	0	0	0	0	0	0	0	0	0	0	0	0	0	0	0	0	0	0	0	0	0	0	0	0	0	0	0	0	0	0
Zotu746	gi|1042780888|gb|KT347662.1|	KT347662	Daucus guttatus	eudicots	Eukaryota	ccgtgaaccatcgagtctttgaacgcaagttgcgcccgaagccattaggcctagggcacgtctgcctgggtgtcacgcatcgtgttgcccctgaccaagcatctctctcggagagcttcttgttcaggggcggagattggcctcccgtgcctttcgtgtgtggctggctcaaaaatgagtctctggtgatggaatacacgacatcggtggttgtaagaagaccttcttgtgttgttgtgtgagtccaccaccgtaggaaactcgagggcccttgggcaccacatatacgtgtgcacttcggttgtgaccccaggtcaggcgggactacccgctgagtttaa	Zotu746	0	0	0	0	0	0	0	0	0	0	0	0	0	0	0	0	0	0	0	0	0	0	0	0	0	0	0	0	0	0	0	0	0	0	0	0	0	0	0	0	0	0
Zotu747	gi|1783629188|gb|MN825228.1|	MN825228	Ipomoea fulvicaulis	eudicots	Eukaryota	ccgtgaaccatcgagtctttgaacgcaagttgcgcccgaagccgtcaggccgagggcacgtctgcctgggcgtcacgcatcgcgtcgcccccctactctacccttagtcgagcatgggggagcggatgatggcctcccgtgccccccactcgggggcgtggttggcccaaatgcgagtccttggcgacggacgtcacggcgagtggtggtcgtacctagtgtgcatatcgtcgtcgtgccccgtcgttcgcggccatttgaccctaatgagcccactttagtgcggctctccgaccgcgaccccaggtcaggcgggattacccgctgagtttaa	Zotu747	0	0	0	0	0	0	0	0	0	0	0	0	0	0	0	0	0	0	0	0	0	0	0	0	0	0	0	0	0	0	0	0	0	0	0	0	0	0	0	0	0	0
Zotu748	gi|2159551031|gb|OL712415.1|	OL712415	Triticum sp. RS2089	monocots	Eukaryota	ccgtgaaccatcgagtctttgaacgcaagttgcgcccgaggccactcggccgagggcacgcctgcctgggcgtcacgccaaaacacgctcccaaccaccctcaacgggaatcgggatgcggcatctggtccctcgtctctcaagggacggtggaccgaagattgggctgccggcgtaccgcgccggacacagcgcatggtgggcgtcctcgctttatcaatgcagtgcatccggcgcgcagctggcattatggcctttgaacgacccaacaaacgaagcgcacgtcgcttcgaccgcgaccccaggtcaggcgggactacccgctgagtttaa	Zotu748	0	0	0	0	0	0	0	0	0	0	0	0	0	0	0	0	0	0	0	0	0	0	0	0	0	0	0	0	0	0	0	0	0	0	0	0	0	0	0	0	0	0
Zotu749	gi|2257780029|gb|MZ656063.1|	MZ656063	Viola arvensis	eudicots	Eukaryota	ccgtgaatcatcgagtctttgaacgcaagttgcgcccgaagccttttggccgagggcacgtctgcctgggtgtcacgcaacgtcgccgccaacgccgcccttaggggcgcgcagttgggggcggaatatggcctcccgtgcgcctcggcgcgcggttggcctaaatatcaacccccggcgaggatcgccacgacaagcggtggttttttcaacgaaggacctcgggtgttgtcgtgcggccttccggagggaacggaccctgcgctctctagcgcgatctctttcgagaccccaggtcagtcgggaacacccgctgaatttaa	Zotu749	7	0	118	0	0	0	0	0	0	0	0	0	0	0	0	0	0	0	0	0	0	0	0	0	0	0	0	0	0	0	0	0	0	0	0	0	0	0	0	0	0	0
Zotu750	gi|2081720553|gb|MZ817074.1|	MZ817074	Silybum marianum var. albiflorum	eudicots	Eukaryota	ccgtgaaccatcgagtttttgaacgcaagttgcgcccgaagccattcggccgagggcacgtctgcctgggcgtcacgcatcgcgtcgccccagaccacgccttccctacggggatgcgttcgtctggggcggagaatggtctcccgtgccgtcggcgcggttggcctaaaaaggagtcccctttgacggacgcacggctagtggtggttgtcaaggccttcgtatcgagccgtgcggacgcaagggaagcgctctccaatgaccccaacgtgtcgtcttgcaacgacgcttcgaccgcgaccccaggtcaggcgggactacccgctgagtttaa	Zotu750	22	0	172	0	0	0	0	0	0	0	0	1	0	0	0	0	0	0	1	0	1	0	0	0	0	0	0	1	0	1	0	0	0	0	0	0	0	0	0	0	0	1
Zotu751	gi|1243024175|gb|MF349089.1|	MF349089	Lawsonia inermis	eudicots	Eukaryota	ccgtgaaccatcgagtctttgaacgcaagttgcgcccgaagccatccggctgagggcacgtctgcctgggtgtcacgcaacatgtcgcccccaagcccaatccctccccagcatcaaggggtgcggcggcggcgcggggcgcggatgctggcctcccgtggccttgagctgcggctggcccaaaagtgagcaatggagcgacgtactccgcggcgcgcggtggtgctgaaatcgcccctcgggcatcgagtccggaccgtctctccagcgctgctcgttggccttcgatcgaaacacatgcgaccccaggtcaggcggggccacccgctgagtttaa	Zotu751	0	0	0	0	0	0	0	0	0	0	0	0	0	0	0	0	0	0	0	0	0	0	0	0	0	0	0	0	0	0	0	0	0	0	0	0	0	0	0	0	0	0
Zotu752	gi|1331049335|gb|MG235181.1|	MG235181	Sanguisorba minor	eudicots	Eukaryota	ccgtgaaccatcgagtctttgaacgcaagttgcgcccgaagccattaggccgagggcacgtctgcctgggcgtcacacgtcgttgcccccccaaccccttcgggggtcggacgggacggatgatggcctcccgtgtgccccgtcacgcggctggcataaatgccgagtccccggcgaccaacgccacgacaatcggtggttgtcaaacctcggtgtcctgtcgtgcgcgcgcgtctccggggcgctctcacgcatgcgtgtcgatccttcgacgctttcaacgcgaccccaggtcaggcggggttacccgctgaatttaa	Zotu752	0	0	0	0	0	0	0	0	0	0	0	0	0	0	0	0	0	0	0	0	0	0	0	0	0	0	0	0	0	0	0	0	0	0	0	0	0	0	0	0	0	0
Zotu753	gi|930155629|gb|KR082761.1|	KR082761	Salvia miltiorrhiza	eudicots	Eukaryota	ccgtgaaccatcgagtctttgaacgcaagttgcgcccgaagccattaggccgagggcacgtctgcctgggcgtcacgcatcgcgtcgcccccctccccgcgcatagcgtgggctgcgggggcggaaactggcctcccgtgcgccccggcgcgcggctggcccaaatgcgatccctcggcgactcgtgtcgcgacaagtggtggttgaacaactcactttcatgtcgtgattctgcgtcgtcggtatgggcatctgtaaacgacccaacggtgtaggcgccacacggcgcccaaccttcgaccgcgaccccaggtcaggcgggattacccgctgagtttaa	Zotu753	0	0	0	0	0	0	0	0	0	0	0	0	0	0	0	0	0	0	0	0	0	0	0	0	0	0	0	0	0	0	0	0	0	0	0	0	0	0	0	0	0	0
Zotu754	gi|222084047|gb|FJ599761.1|	FJ599761	Nelumbo nucifera	flowering plants	Eukaryota	ccgtgaaccatcgagtctttgaacgcaagttgcgcccgaggcctttgggccaagggcatgcctgcctgggcgtcacgcatcgttgcccttccctccctttccccattaggtgttggagagtgggtgcagatgttggcctctcgttccgttttggtgcggttggcccaaatgatggcccccgacaacaaagtgccacgacggttggtggttcaatcttaggtggtggaatgctggacgttgtgcacgttgtgttgtcattggggtgtcgagtgtgtgacccgagtagggatccgttgttgacggagcctgccttgcgaccccaggtcaggcggggccacccgctgaatttaa	Zotu754	0	0	0	0	0	0	0	0	0	0	0	0	0	0	0	0	0	0	0	0	0	0	0	0	0	0	0	0	0	0	0	0	0	0	0	0	0	0	0	0	0	0
Zotu755	gi|2081720555|gb|MZ817075.1|	MZ817075	Silybum marianum var. albiflorum	eudicots	Eukaryota	ccgtgaaccatcgagtttttgaacgcaagttgcgcccgaagccattcggccgagggcacgtctgcctgggcgtcacgcatcgcgtcgccccagacgaacgcatccccgtagggaaggcgtggtctggggcggagaatggtctcccgtgccgtcggcgcggttggcctaaaaaggagtccccttcgacggacgcacggctagtggtggttgttaaggccttcgtatcgagctgtgtgtcgttagccgcaagggaagcgctctccaaagaccccaacgcgtcgtctcgcgacgatgcttcgaccgcgaccccaggtcaggcgggactacccgctgagtttaa	Zotu755	0	0	2	0	0	0	0	0	15	0	0	0	0	0	0	0	0	1	0	0	1	0	3	0	0	32	3	0	14	1	0	0	0	0	0	0	0	0	0	0	0	0
Zotu756	gi|1769008596|gb|MN601858.1|	MN601858	Helianthus giganteus	eudicots	Eukaryota	ccgtgaaccatcgagtttttgaacgcaagttgcgcccgaagccatccggttgagggcacgtctgcctgggcgtcacgcatcacgtcgcccccaccaggcatcccctatagggttgtcttttgttggggcggagattggtctcccgtgcccatggcgtggttggcctaaataggagtctcctcacaagggacgcacggctagtggtggttgataagacagtcgtctcgtgtcgtgcgtttactttcttgagagtagatgctcttaaagtaccccgatgtgttgtcttatgacgatgcttcgatcgcgaccccaggtcaggcgggactacccgctgagtttaa	Zotu756	4	0	99	0	0	1	0	0	1	0	0	0	0	0	0	0	0	0	0	0	0	0	0	0	0	0	0	0	0	0	0	0	0	0	0	1	0	0	0	0	0	0
Zotu757	gi|1465306616|gb|MH808493.1|	MH808493	Vicia tetrasperma	eudicots	Eukaryota	ccgtgaaccatcgagtctttgaacgcaagttgcgcccgatgccattaggttgagggcacgtctgcctgggtgtcacatatcgaagcctcttgccaatttccttttgacaggtattgtgcagggtggatgttggcctcccgtgagctctttcttctcatggttggttgaaaattgagaccttggtagggtgtgccatgatagatggtggttgtgtgacccacgagaccaatcatgcgctgctctattgaatttggcctcttttacccatatgcgtttctaaatgctcgtgatgagacctcaggtcaggcggggctacccgctgaatttaa	Zotu757	0	0	0	0	0	0	0	0	0	0	0	0	0	0	0	0	0	0	0	0	0	0	0	0	0	0	0	0	0	0	0	0	0	0	0	0	0	0	0	0	0	0
Zotu758	gi|2259528582|emb|OW987013.1|	OW987013	Stemphylium vesicarium	ascomycete fungi	Eukaryota	agtgaatcatcgaatctttgaacgcacattgcgccctttggtattccaaagggcatgcctgttcgagcgtcatttgtaccctcaagctttgcttggtgttgggcgtctttgtctctcacgagactcgccttaaaatgattggcagccgacctactggtttcggagcgcagcacaattcttgcactttgaatcagccttggttgagcatccatcaagaccacatttttttcaacttttgacctcggatcaggtagggatacccgctgaacttaa	Zotu758	0	0	0	0	0	0	0	0	0	0	0	0	0	0	0	0	0	0	0	0	0	0	0	0	0	4	6	0	7	4	0	2	0	1	0	0	0	0	0	0	0	0
Zotu759	gi|1586220872|gb|MK595651.1|	MK595651	Ascomycota sp.	ascomycete fungi	Eukaryota	agtgaatcatcgaatctttgaacgcacattgcgccccttggtattccatggggcatgcctgttcgagcgtcatttgtaccctcaagctctgcttggtgttgggtgttttgtcctctccattgcgtttggactcgccttaaagcaattggcagccagtgtattggttttaagcgcagcacatcttgcgtcttattcttataacactagcgtccattaagcctttttatcacttttgacctcggatcaggtagggatacccgctgaacttaa	Zotu759	0	0	0	0	0	0	0	0	0	0	0	0	0	0	0	0	0	0	0	0	0	0	0	0	0	0	0	0	0	0	0	0	0	0	0	0	0	0	0	0	0	0
Zotu760	gi|1524093361|gb|MH768120.1|	MH768120	Ipomoea indica	eudicots	Eukaryota	ccgtgaaccatcgagtctttgaacgcaagttgcgcccgaagccgttaggctgagggcacgtctgcctgggcgtcacgcatcgcgtcgcccccctgcccggcccctcggccgagcttggggagcggatggtggcctcccgtgccccctaactcggggcgcggctggctcaaatgcgagtccctggcggcggacgtcacggcgagtggtggtcgtacccagcgtgcatatctccgcgtcgtgcccccgtcgtccgtgggcgaaagaccctttgacgagccgcgtcagtgcggctctccgaccgcgaccccaggtcaggcgggattacccgctgagtttaa	Zotu760	0	0	0	0	0	0	0	0	0	0	0	0	0	0	0	0	0	0	0	0	0	0	0	0	0	0	0	0	0	0	0	0	0	0	0	0	0	0	0	0	0	0
Zotu761	gi|2259396726|emb|OW838040.1|	OW838040	uncultured fungus	fungi	Eukaryota	ctgtgaacgatcaagtctttgaacgcaagttgcgcccaaagccattaggttgaggacacgtctgcctaggcatctcacgttgcgtcgcccgtactcccttagcccagaagggaagggttgcgggcggatgttggcctgcataggtgcgccggggcgcggttgccctaaaaacgagtccctcgcaacagacgacgtgtcgcgacgagtgttggttgacaaaccgttgcatcgcctcacgcgcgtccgagtcatcgctgaaggtttgttgtgaccctattgggccgttgccaaggcgctctgatcacgaccccaggtcaggcgggattacctgctgagtttaa	Zotu761	0	0	0	0	0	0	0	0	0	0	0	0	0	0	0	0	0	0	0	0	0	0	0	0	0	0	0	0	0	0	0	0	0	0	0	0	0	0	0	0	0	0
Zotu762	gi|1179012165|gb|KY935355.1|	KY935355	uncultured eukaryote	eukaryotes	Eukaryota	ccgtgaaccatcgagtttttgaatgcaacttgcgcctgaagccatttggctgagggcacgtctgcctgggtgtcacacaacatcgcccctcccccaggatctgggacggtgcgtatgttggcctcccgacagctcgaaagggccacacggctggtcgaaatgaaagtcgtcggcaagggatgccacggtgagctgtgattgatatgacactactatggtatcgtagccgtcagcggttccttgtcggctgctaagtgatggaccgagaggggcctaggcctttttaacttgcaatcccaggtcaggcaggaacacccgttgagtttaa	Zotu762	0	0	0	0	0	0	0	0	0	0	0	0	0	0	0	0	0	0	0	0	0	0	0	0	0	0	0	0	0	0	0	0	0	0	0	0	0	0	0	0	0	0
Zotu763	gi|1878849219|gb|MT796555.1|	MT796555	Populus nigra	eudicots	Eukaryota	ccgtgaaccatcgagtctttgaacgcaagttgcgcccgaggcctcctggtcgagggcacgtctgcctgggtgtcacgcatcgtcgcccccgctcccctcggctcacgagggcgggggcggatactggtctcccgcgcgctcccgctcgcggctggcccaaaatcgagtccccggcgacggtcgccacgacgagcggtggttgagagaccctcggacactgtcgtgcgcgcgcccgtcgcccccgggatctcctggaccctcgggcatcgaccttctaggatgctctcgttgcgaccccaggtcaggcgggactacccgctgagtttaa	Zotu763	0	0	0	0	0	1	0	0	0	0	0	0	0	0	0	0	0	0	0	0	0	0	0	0	0	0	0	0	0	0	0	0	0	0	0	0	0	0	0	0	0	0
Zotu764	gi|1352953388|ref|NR_154476.1|	NR_154476	Xerochrysium xerophilum	ascomycete fungi	Eukaryota	agtgaatcatcgaatctttgaacgcacattgcgccccctggtattccggggggcatgcctgtccgagcgtcattactgccctcaagcgcggcttgtgtgttggaccctcgtccccctctttggggggacgagtccgaaaggcagtggcggcaccggtatccggtcctcgagcgcatggggcttcgtcacccgctccgtaggccgggctggagcccgccggctctcaaccccatttaattttgaaggttgacctcggatcaggtagggatacccgctgaacttaa	Zotu764	0	0	0	0	0	0	0	0	0	0	0	0	0	0	0	0	0	0	0	0	0	0	0	0	0	0	0	0	0	0	0	0	0	0	0	0	0	0	0	0	0	0
Zotu765	gi|2257780029|gb|MZ656063.1|	MZ656063	Viola arvensis	eudicots	Eukaryota	ccgtgaaccatcgagtttttgaacgcaagttgcgcccgaagccttttggccgagggcacgtctgcctgggtgtcacgcaacgtcgccgccaacgccgccctcaggggcgcgcagttgggggcggaatatggcctcccgtgcgcctcggcgcgcggttggcctaaatatcagcccccggcgaggatcgccacgacaagcggtggttttttcaacgaaggacctcgggtgttgtcgtgcggccttccggagggaacggaccctgcgctctctagcgcgatctctttcgagaccccaggtcagtcgggaacacccgctgaatttaa	Zotu765	14	0	149	0	0	0	0	0	0	0	0	0	0	0	0	1	0	0	0	0	0	0	0	0	0	0	0	0	0	0	0	0	0	0	0	1	0	0	0	0	0	0
Zotu766	gi|1802792755|gb|MT003285.1|	MT003285	Moniliella spathulata	basidiomycete fungi	Eukaryota	gtgaatcatcgagtctttgaacgcattttgcgccagggggccattccccccggcatgcctgtttgagtgttgtgaatctctacctagccagcaggctaggatgtgggtttgctccttctcggagctcacctgaaaaaaaaagggcacactggatatggtgacacattgtatctcagcaacgcctctcttacactttcgacctcagatcaggtaggactacccgctgaacttaa	Zotu766	0	0	0	0	0	0	0	0	0	0	0	0	0	0	0	0	0	0	0	0	0	0	0	0	0	0	0	0	0	0	0	0	0	0	0	0	0	0	0	0	0	0
Zotu767	gi|1061246299|gb|KU724215.1|	KU724215	Peumus boldus	flowering plants	Eukaryota	ccgtgaaccatcgagtctttgaacgcaagttgcgcccgaggccacttggctgaaggcacgtctgcctggacgtcacgccaccctcgctaccccatggccgtcggtgcggtcatgggtgacgcggagattggccatccatgtcaggctgtgtgcggttgacccaaaaatctggtaacggtgcggcacggtacgacctgtggtggttgagaggtgactcatctttgctcttacgtcgtgcctgctgccccgccgcgtttagccataggcgtgggacccaattcgcccattcagacgggtgatcgaaccgcgaccccaggtcaggcggggacccccgctgagtttaa	Zotu767	0	0	0	0	0	0	0	0	0	0	0	0	0	0	0	0	0	0	0	0	0	0	0	0	0	0	0	0	0	0	0	0	0	0	0	0	0	0	0	0	0	0
Zotu768	gi|1491815989|gb|MH219820.1|	MH219820	Stellaria graminea	eudicots	Eukaryota	ccgtgaaccatcgagtttttgaacgcaagttgcgcccgaggcctttggctgagggcacgtctgcctgggcgtcacgcatcgcaaccccccaacccactctacgtgtgaaggggaggaagttggcttcccgtgcctcaccgggcgcggttggcctaaatttggagcctaaggcattgggttgccgcggcgataggtggtgaacaaggcctcggccgtgccaacaaccggtcgcgcaaccctttgatagtacgtgctcgtaggacccaatgatgttgccttgttgcgacacaaacgttgcgaccccaggtcaggcggggctacccgctgaatttaa	Zotu768	0	0	0	0	0	0	0	0	0	0	0	0	0	0	0	0	0	0	0	0	0	0	0	0	0	0	0	0	0	0	0	0	0	0	0	0	0	0	0	0	0	0
Zotu769	gi|2000186422|gb|MW725208.1|	MW725208	Salsola collina	eudicots	Eukaryota	ccgtgaaccatcgagtctttgaacgcaagttgcgcccgaagccttctggccgagggcacgtctgcctgggcgtcacgcatcgcgtctccccccaacccacctagttataggtaggatgtgggggaggaggatggcttcccgcgcctcaccgggcgtggatggcctaaattaggagcctcaggtcacgactgctgcggcgattggtggtcatcatttctttccgtgcagtgcgtgaccaaagtggactcgtaggaccctgtgttgtccccttttggagacaaaccgttgcgaccccaggtcaggcggggttacccgctgagtttaa	Zotu769	0	0	0	0	0	0	0	0	0	0	0	0	0	0	0	0	0	0	0	0	0	0	0	0	0	0	0	0	0	0	0	0	0	0	0	0	0	0	0	0	0	0
Zotu770	gi|2249528617|gb|ON685438.1|	ON685438	Sambucus nigra	eudicots	Eukaryota	ccgtgaaccatcgagtttttgaacgcaagttgcgcccgaagccattaggccgagggcacgtctgcctgggcgtcacacattgccgtcaccccctcttccaactttttcccattcctggggacgttggtagtcgggcggatattggtctcccgtgctctcgagcgcggttggcccaaaagcgagtcctcggcaacggacgtcacgacaagtggtggttgaaaagacttcttatcctgtcgtgcaccaattcgttgtcgcgggcatcgagttgaccctgacgcgtcgtcctctgacgtcgcttcgatcgcgaccccaggtcaggcgggattacccgctgagtttaa	Zotu770	0	0	0	0	0	0	0	0	0	0	0	0	0	0	0	0	0	0	0	0	0	0	0	0	0	0	0	0	0	0	0	0	0	0	0	0	1	0	0	0	0	0
Zotu771	gi|1061246299|gb|KU724215.1|	KU724215	Peumus boldus	flowering plants	Eukaryota	ccgtgaaccatcgagtctttgaacgcaagttgcgcccgaggccactgggctgagggcacgtctgcttgggcgtcacgccaccctcgctaccccatggccgtcggtgcggtcatgggtgacgcggagattggccatccatgtcaggctgtgtgcggttgacccaaaaatctggtaacggtgcggcacggtacgacctgtggtggttgagaggtgactcatctttgctcttacgtcgtgcctgctgccccgccgcgtttagccacaggcgtgggacccaactctctcatccagtcgggtgatcgaaccgcgaccccaggtcaggcggggacccccgctgagtttaa	Zotu771	0	0	0	0	0	0	0	0	0	0	0	0	0	0	0	0	0	0	0	0	0	0	0	0	0	0	0	0	0	0	0	0	0	0	0	0	0	0	0	0	0	0
Zotu772	gi|2037151060|gb|MZ190997.1|	MZ190997	Salvia officinalis	eudicots	Eukaryota	ccgtgaaccatcgagtctttgaacgcaagttgcgcccgaagccattaggccgagggcacgtctgcctgggcgtcacgcatcgcgtcgccccccccaccgtgcgcacagcgcccgctgtgggggggcggatattggcctcccgtgctcctcggcgtgcggctggcccaaatgcgatccctcggcgactcatgtcacgacaagtggtggttgaacaactcaatctcgcgcgccgtcgtgccactgcgtcgtccgcttgggcatccatcaacgacccaacggtgccggtgcctcacagcacccaccttcgaccgcgaccccaggtcaggcgggatcacccgctgagtttaa	Zotu772	0	0	0	0	0	0	0	0	0	1	0	0	0	0	0	1	0	0	0	0	0	0	0	0	0	0	0	0	0	0	0	0	0	0	0	1	0	0	0	10	8	0
Zotu773	gi|674781507|gb|KF160682.1|	KF160682	Orlaya daucoides	eudicots	Eukaryota	ccgtgaaccatcgagtttttgaacgcaagttgcgcctgaagccattaggccaagggcacgtctgcctgggcgtcacgcattgtgttgccccagtccaagcatccctctatgagattttttggattgggggcgtatattggcctcccgtgccttgtgtgtgcggctggctcaaatgtgagcctatggagatggacatcgcgacatcggtggttgtaagaagaccttcttgttttgtcgtgtgtggccgtcaccttagttagctcgagggccctctggcaccacaaaatgtgtgtgcttcaattgtgaccccaggtcaggcgggactacccgctgagtttaa	Zotu773	0	0	0	0	0	0	0	0	0	0	0	0	0	0	0	0	0	0	0	0	0	0	0	0	0	0	0	0	0	0	0	0	0	0	0	0	0	0	0	0	0	0
Zotu774	gi|2255175614|gb|ON790492.1|	ON790492	Cladosporium tenuissimum	ascomycete fungi	Eukaryota	agtgaatcatcgaatctttgaacgcacattgcgccccctggtattccggggggcatgcctgttcgagcgtcatttcaccactcaagcctcgcttggtattgggcatcgcggtccgccgcgtgcctcaaatcgaccggctgggtcttctgtcccctaagcgttgtggaaactattcgctaaagggtgttcgggaggctacgccgtaaaacaaccccatttctaaggttgacctcggatcaggtagggatacccgctgaacttaa	Zotu774	0	0	0	0	0	0	0	0	0	0	0	0	0	0	0	0	0	0	0	0	0	0	0	0	0	0	0	0	0	0	0	0	0	0	0	0	0	0	0	0	0	0
Zotu775	gi|2037151036|gb|MZ190973.1|	MZ190973	Withania somnifera	eudicots	Eukaryota	tcgtgaaccatcgagtctttgaacacaagttgcgctcgaagccattaggcagagggcatgtcttcctgggcgtcacgcatcgtgtcgcccccctcgcccctctcctatgaaaccgaagcagcggcatcgtgggacggatactggcctcccgtgcgcctagagctcgcggctgtcctaaatgcgagtccacttcgatagacgtcgtggcaagtggtggttgaaactcaactctcgtggtgccggcattgctgcacgtcgcgcgtgcgatcttcgggacccttacagtgcttggacgctccgaccgcgaccccaggttaggcgagattacccgctgagtttaa	Zotu775	0	0	0	0	0	0	0	0	0	0	0	0	0	0	0	0	0	0	0	0	0	0	0	0	0	0	0	0	0	0	0	0	0	0	0	0	0	0	0	0	0	0
Zotu776	gi|1817915736|gb|MN242048.1|	MN242048	Camellia sinensis	eudicots	Eukaryota	ccgcgaaccatcgagtctttgaacgcaagttgcgcccgaagccattaggttgagggcacgcctgcctgggcgtctcacgttgcgtcgcccgcgccccctccccccgcgagggggggacgaagggctgcgggcggatgttggccccccgcgcgcgcccgcgcgcggtcggcccaaaagcgagtcccccgcgaccgacgacgcgtcgcgacgagtggtggttgacaaaccgttgcgtcgcctcgcgcgcgtccggtccgtcgcgggaggcctgtcgtgaccctatcgcgccgctgccaaggcgctccgatcgcgaccccaggtcaggcgggattacccgctgagtttaa	Zotu776	0	0	0	0	0	0	0	0	0	0	0	0	0	0	0	0	0	0	0	0	0	0	0	0	0	0	0	0	0	0	0	0	0	0	0	0	0	0	0	0	0	0
[truncated: 1,308 more rows]
[truncated: 34 more columns]

## Sheet: Additional file 4.B
Additional file 4.B Unique species identifiers and the total number of reads found in all ZOTUs in each sample
Herbal product ID	Species name	Total number of reads*
PA1	Silybum marianum (L.) Gaertn.	63637
[truncated: 100 more rows]
