# Supplementary material for: Authentication of milk thistle commercial products using UHPLC-QTOF-ESI + MS metabolomics and DNA metabarcoding
Source: BMC Complement Med Ther. 2023 Jul 21;23:257. doi: 10.1186/s12906-023-04091-9 (PMC10360273; doi:10.1186/s12906-023-04091-9)
Supplement: Supplementary file 6 — Supplementary Material 6 [file 12906_2023_4091_MOESM6_ESM.xlsx]

## Sheet: Additional file 6
Additional file 6. Total DNA concentration per sample as measured on a Qubit® 2.0 fluorometer with dsDNA Broad-Range assay kit (Thermo Fisher Scientific, Waltham, MA, USA).
Sample code	Stock concentration (ng/ul)
PA1	6.4
PA2	0.0255
PA3	0.053
PA4	10.2
PA5	0.0305
PA6	8.55
PA7	26.5
PA8	0.0945
PA9	1.4
PA10	12.1
PA11	0.222
PA12	11.5
PA13	2.35
PA14	9
PA15	0.0325
PA16	<0,5
PA17	<0,5
PA18	3.75
Extraction blank	<0,5
